# Supplementary material for: Pre-harvest climate and post-harvest acclimation to cold prevent from superficial scald development in Granny Smith apples
Source: Sci Rep. 2020 Apr 10;10:6180. doi: 10.1038/s41598-020-63018-3 (PMC7148358; doi:10.1038/s41598-020-63018-3)
Supplement: Supplementary file 2 — Supplementary File S1. [file 41598_2020_63018_MOESM2_ESM.xlsx]

## Sheet: ScReports
Pre-harvest climate and post-harvest acclimation to cold prevent from superficial scald development in Granny Smith apples.
Mathieu Marc1, Maryline Cournol1, Sylvain Hanteville1, Anne-Sophie Poisson1, Marie-Charlotte Guillou1, Sandra Pelletier1, François Laurens1, Christine Tessier2, Claude Coureau2,3, Jean-Pierre Renou1, Mickaël Delaire1 & Mathilde Orsel1*
1IRHS, Université d’Angers, AgroCampus Ouest, INRAE, SFR 4207 QuaSaV, 42 rue Georges Morel, 49071, Beaucouzé cedex, France
2Station d’expérimentation fruitière La Morinière, 37800 Saint-Epain, France
3Centre technique interprofessionnel des fruits et légumes (CTIFL), France
*Corresponding author: mathilde.orsel-baldwin@inrae.fr

## Sheet: S1
Supplementary File S1: Differentially expressed transcripts at harvest.
Expression data and differential analysis results for differential express transcripts (DETs) are reported for the three initial comparisons (C1 to C3) and the global analysis (S). The selection threshold was set at BH <0.05 for the global analysis. Corresponding GDDH13 annotation and GO annotations related to abiotic stress response are reported for the selected DETs. The “spe” code correspond t…
	Dye-swap C1					Dye-swap C2					Dye-swap C3					Triple swap S					Annotation according to Velasco et al., 2010						Annotation according to GDDH13_v1.1										Selected for	HSP-Chaperone	Swindell et al. 2007	Nishizawa et al. 2006	TAIR GO annotation related to
Probe_id	GS14R1C0_P24_a.bg	GS15R0C0_P24.bg	ratio	pvalue	BH	GS14R1C0_P36.bg	GS15R0C0_P31.bg	ratio	pvalue	BH	GS14R1C0_P24_b.bg	GS17R1C0_P31R11.bg	ratio	pvalue	BH	GS14R1C0	GS15-17_R0C0	ratio	pvalue	BH	Genome_v1	Spec_v1	Sense	Score_BLAST	Id_TAIR.InterPro.TremBl	Function_TAIR.Interpro.Trembl	spe_new	Strand	md_gene	Swissprot_name	Swissprot_annot	Swissprot_evalue	TAIR_name	TAIR_annot	TAIR_evalue	Mercator	GO Enrichment test	family	AtHSP	Target of HsfA2	Heat	Light	Cold	Redox	Biotic stimulus	Other abiotic stress	Stress Response
AryANE_v1_00051050	6.62	0.88	-5.74	3.94e-15	1.14e-10	2.88	0.43	-2.44	0.000311021	0.0362662	6.06	0.57	-5.49	3.54e-09	9.49e-05	5.19	0.64	-4.56	3.68e-05	0.00490106	MDP0000574524	2	S	123	AT1G07400	17.8 kDa class I heat shock protein (HSP17.8-CI)	spe1	for	MD05G1240300	sp|P04793|HSP13_SOYBN	17.5 kDa class I heat shock protein	5e-37	AT1G07400.1	HSP20-like chaperones superfamily protein	3e-38	17.5 kDa class I heat shock protein OS=Glycine max (sp|p04793|hsp13_soybn : 119.0)	1	HSP20-like			Response to heat			Response to oxidative stress / Hydrogen peroxide			HOx
AryANE_v1_00019898	8.02	3.78	-4.24	9.06e-14	8.73e-10	4.34	1.84	-2.5	1.46e-05	0.0788821	7.51	2.89	-4.62	1.15e-07	0.000123227	6.62	2.83	-3.79	4.17e-06	0.00187648	MDP0000214382	1	S	108	AT4G27670	HSP21 (HEAT SHOCK PROTEIN 21)	spe1	for	MD13G1108500	sp|P09886|HS21C_PEA	Small heat shock protein, chloroplastic	7e-39	AT4G27670.1	heat shock protein 21	3e-37	Small heat shock protein, chloroplastic OS=Pisum sativum (sp|p09886|hs21c_pea : 101.0)	1	Hsp20	AtHsp25.4-P	AT4G27670	Response to heat	response to far red light		Response to hydrogen peroxide			HLOx
AryANE_v1_00020531	8.99	5.59	-3.4	1.01e-12	1.94e-09	6.39	3.09	-3.3	5.43e-05	0.0248879	8.57	4.48	-4.09	1.44e-07	0.000117178	7.98	4.39	-3.59	3.13e-08	0.000122552	MDP0000217508	2	S	1467	AT1G74310	ATHSP101 (HEAT SHOCK PROTEIN 101); ATP binding / ATPase, esterase/lipase/thioesterase family protein	spe1	for	MD06G1201600	sp|P42730|CLPB1_ARATH	Chaperone protein ClpB1	0	AT1G74310.1	heat shock protein 101	0	External stimuli response.temperature.Hsp (heat-shock-responsive protein) families.Hsp100 protein (original description: none)	1	Hsp100	AtHsp100-1	AT1G74310	Response to heat	response to high light intensity		Response to hydrogen peroxide			HLOx
AryANE_v1_00027656	5.95	1.83	-4.12	1.47e-13	8.47e-10	3.54	1.28	-2.26	6.33e-06	0.085621	5.4	1.22	-4.18	3.32e-08	9.91e-05	4.97	1.44	-3.53	4.34e-06	0.00192123	MDP0000254260	1	S	1154	AT5G52640	HSP81-1 (HEAT SHOCK PROTEIN 81-1); ATP binding / unfolded protein binding	spe1	for	MD01G1208700	sp|P51819|HSP83_IPONI	Heat shock protein 83	0	AT5G52640.1	heat shock protein 90.1	0	External stimuli response.temperature.Hsp (heat-shock-responsive protein) families.Hsp90 family.Hsp90 protein (original description: none)	1	Hsp90	AtHsp90-1		Response to heat				defense response to bacterium		H
AryANE_v1_00054919	10.28	6.13	-4.15	1.11e-12	2e-09	6.87	5.05	-1.82	3.44e-05	0.0265938	9.76	5.92	-3.84	1.51e-08	0.000202937	8.97	5.71	-3.26	2.99e-05	0.00461486	MDP0000700383	1	S	155	AT5G12020	17.6 kDa class II heat shock protein (HSP17.6-CII)	spe1	for	MD15G1053800	sp|P05477|HSP21_SOYBN	17.9 kDa class II heat shock protein	2e-79	AT5G12020.1	17.6 kDa class II heat shock protein	3e-59	External stimuli response.temperature.Hsp (heat-shock-responsive protein) families.sHsp (small heat-shock-responsive protein) families.class-C-II protein (original description: none)	1	Hsp20	AtHsp17.6-CII		Response to heat	response to high light intensity		Response to hydrogen peroxide			HLOx
AryANE_v1_00000545	6.11	1.72	-4.4	1.25e-13	9.01e-10	3.85	3.02	-0.83	0.00404657	0.098887	5.58	1.21	-4.38	3.7e-08	9.02e-05	5.2	1.98	-3.22	0.000704624	0.0248201	MDP0000094857	2	S	72.8	AT1G53540	17.6 kDa class I small heat shock protein (HSP17.6C-CI) (AA 1-156)	spe1	for	MD11G1089400	sp|P27879|HSP11_MEDSA	18.1 kDa class I heat shock protein (Fragment)	9e-20	AT1G07400.1	HSP20-like chaperones superfamily protein	3e-16	no hits & (original description: none)	1	HSP20-like			Response to heat			Response to oxidative stress / Hydrogen peroxide			HOx
AryANE_v1_00048027	6.55	3.49	-3.06	7.45e-12	6.94e-09	4.5	1.93	-2.57	3.52e-06	0.0953047	6.1	2.55	-3.55	8.76e-08	0.000117499	5.72	2.66	-3.06	5.99e-08	0.000205534	MDP0000476704	1	S	141	AT1G74310	ATHSP101 (HEAT SHOCK PROTEIN 101); ATP binding / ATPase, esterase/lipase/thioesterase family protein	57/60	for	MD14G1211000	sp|P42730|CLPB1_ARATH	Chaperone protein ClpB1	0	AT1G74310.1	heat shock protein 101	0	External stimuli response.temperature.Hsp (heat-shock-responsive protein) families.Hsp100 protein (original description: none)	1	Hsp100	AtHsp100-1	AT1G74310	Response to heat	response to high light intensity		Response to hydrogen peroxide			HLOx
AryANE_v1_00004368	7.42	3.14	-4.28	4.95e-13	1.59e-09	2.85	1.68	-1.17	0.00061521	0.0449802	6.99	3.32	-3.67	2.67e-08	0.00011937	5.74	2.72	-3.02	0.000305682	0.0160074	MDP0000136609	1	S	153	AT4G10250	ATHSP22.0 (Arabidopsis thaliana heat shock protein 22.0)	spe1	for	MD15G1443700	sp|Q38806|HSP22_ARATH	22.0 kDa heat shock protein	3e-48	AT4G10250.1	HSP20-like chaperones superfamily protein	2e-49	External stimuli response.temperature.Hsp (heat-shock-responsive protein) families.sHsp (small heat-shock-responsive protein) families.class-ER protein (original description: none)	1	Hsp20	AtHsp22.0-ER	AT4G10250	Response to heat			Response to hydrogen peroxide			HOx
AryANE_v1_00014857	10.65	7.23	-3.42	1.73e-10	6.03e-08	8.15	5.84	-2.31	7.88e-05	0.0263205	10.28	7.03	-3.25	7.13e-08	0.000112454	9.7	6.7	-3	6.01e-07	0.000750065	MDP0000188935	4	S	128	AT5G12020	17.6 kDa class II heat shock protein (HSP17.6-CII)	spe1	for	MD08G1068000	sp|P05477|HSP21_SOYBN	17.9 kDa class II heat shock protein	2e-77	AT5G12020.1	17.6 kDa class II heat shock protein	9e-57	External stimuli response.temperature.Hsp (heat-shock-responsive protein) families.sHsp (small heat-shock-responsive protein) families.class-C-II protein (original description: none)	1	Hsp20	AtHsp17.6-CII		Response to heat	response to high light intensity		Response to hydrogen peroxide			HLOx
AryANE_v1_00039270	5.83	2.02	-3.81	1.22e-12	1.95e-09	2.49	0.99	-1.5	0.000288638	0.0356541	5.14	1.45	-3.69	9.79e-08	0.000114155	4.49	1.49	-3	6.35e-05	0.00675421	MDP0000311339	4	S	244	AT1G16030	HSP70B (heat shock protein 70B); ATP binding	58/60	for	MD15G1150500	sp|P26413|HSP70_SOYBN	Heat shock 70 kDa protein	0	AT1G16030.1	heat shock protein 70B	0	External stimuli response.temperature.Hsp (heat-shock-responsive protein) families.Hsp70 family.DnaK protein (original description: none)	1	Hsp70	AtHsp70-5	AT1G16030	Response to heat				response to virus		H
AryANE_v1_00037665	7.27	4.08	-3.2	2.23e-12	3.07e-09	4.98	2.58	-2.4	2.41e-05	0.0383539	6.91	3.49	-3.42	1.04e-07	0.000116402	6.39	3.39	-3	1.4e-07	0.000383967	MDP0000303430	1	S	1119	AT5G52640	HSP81-1 (HEAT SHOCK PROTEIN 81-1); ATP binding / unfolded protein binding	spe1	for	MD07G1279200	sp|P51819|HSP83_IPONI	Heat shock protein 83	0	AT5G52640.1	heat shock protein 90.1	0	External stimuli response.temperature.Hsp (heat-shock-responsive protein) families.Hsp90 family.Hsp90 protein (original description: none)	1	Hsp90	AtHsp90-1		Response to heat				defense response to bacterium		H
AryANE_v1_00016568	4.29	0.19	-4.1	7.98e-13	1.92e-09	1.98	0.39	-1.58	2.98e-05	0.0310235	3.64	0.32	-3.32	6.85e-08	0.000114772	3.3	0.31	-2.99	6.11e-05	0.00659595	MDP0000197501	4	S	89.7	AT1G12060	ATBAG5 (ARABIDOPSIS THALIANA BCL-2-ASSOCIATED ATHANOGENE 5); protein binding	spe1	for	MD16G1124100	sp|O65373|BAG5_ARATH	BAG family molecular chaperone regulator 5, mitochondrial	2e-20	AT1G12060.1	BCL-2-associated athanogene 5	1e-21	BAG family molecular chaperone regulator 5, mitochondrial OS=Arabidopsis thaliana (sp|o65373|bag5_arath : 85.1)	1	BAG family
AryANE_v1_00053475	6.82	2.23	-4.59	5.26e-14	7.6e-10	2.01	1.38	-0.63	0.0130314	0.168511	6.3	2.51	-3.79	6.1e-07	0.000209864	5.03	2.07	-2.97	0.0016642	0.0386342	MDP0000656080	4	S	143	AT4G10250	ATHSP22.0 (Arabidopsis thaliana heat shock protein 22.0)	spe1	for	MD08G1249100	sp|P19244|HSP41_PEA	22.7 kDa class IV heat shock protein	2e-46	AT4G10250.1	HSP20-like chaperones superfamily protein	2e-45	External stimuli response.temperature.Hsp (heat-shock-responsive protein) families.sHsp (small heat-shock-responsive protein) families.class-ER protein (original description: none)	1	Hsp20	AtHsp22.0-ER	AT4G10250	Response to heat			Response to hydrogen peroxide			HOx
AryANE_v1_00029680	5.25	1.52	-3.74	3.65e-13	1.51e-09	2.71	0.9	-1.8	4.72e-05	0.0245695	4.74	1.38	-3.36	2.32e-07	0.000141487	4.23	1.26	-2.97	1.17e-05	0.00275307	MDP0000264091	4	S	95.9	AT1G16810	unknown protein	spe1	for	MD15G1110000	sp|B0JZ89|FA32A_XENTR	Protein FAM32A	2e-09	AT1G16810.1	unknown protein; CONTAINS InterPro DOMAIN/s: Protein of unknown function DUF1754, eukaryotic (InterPro:IPR013865); Has 395 Blast hits to 394 proteins in 162 species: Archae -0; Bacteria -0; Metazoa -181; Fungi -91; Plants -65; Viruses -0; Other Eukaryotes -58 (source: NCBI BLink).	1e-33	no hits & (original description: none)	1
AryANE_v1_00048552	5.61	1.59	-4.03	1.48e-13	7.11e-10	1.95	0.81	-1.14	0.000254222	0.0350879	5.2	1.5	-3.71	3.2e-06	0.000405172	4.25	1.31	-2.94	0.000322519	0.0164803	MDP0000493154	4	S	176	AT2G29500	17.6 kDa class I small heat shock protein (HSP17.6B-CI)	spe2	for	MD11G1087100	sp|P05478|HSP16_SOYBN	18.5 kDa class I heat shock protein	4e-87	AT1G07400.1	HSP20-like chaperones superfamily protein	3e-69	External stimuli response.temperature.Hsp (heat-shock-responsive protein) families.sHsp (small heat-shock-responsive protein) families.class-C-I protein (original description: none)	1	HSP20-like			Response to heat			Response to oxidative stress / Hydrogen peroxide			HOx
AryANE_v1_00047726	6.07	2.61	-3.46	1.01e-12	2.08e-09	3.35	1.47	-1.88	0.000151817	0.0273798	5.76	2.3	-3.46	9.74e-08	0.000118769	5.06	2.13	-2.93	6.38e-06	0.00218831	MDP0000465593	1	S	125	AT1G26800	zinc finger (C3HC4-type RING finger) family protein	spe1	for	MD13G1071200	sp|Q940T5|RDUF2_ARATH	E3 ubiquitin-protein ligase RDUF2	3e-23	AT1G26800.1	RING/U-box superfamily protein	4e-45	Protein degradation.peptide tagging.Ubiquitin (UBQ)-anchor addition (ubiquitylation).UBQ-ligase E3 activities.RING-domain E3 ligase activities.RING-H2-type E3 ligase (original description: none)	1
AryANE_v1_00107355	9.67	6.52	-3.16	1.16e-08	0.00010333	7.76	4.35	-3.41	0.00222941	0.311665	9.12	7.13	-2	2.2e-05	0.00388676	8.85	5.99	-2.86	1.55e-05	0.0168444	MDP0000361622	1	AS				spe1_rev	for	MD05G1345800	sp|Q9SB81|PER42_ARATH	Peroxidase 42	0	AT4G21960.1	Peroxidase superfamily protein	0	Peroxidase 42 OS=Arabidopsis thaliana (sp|q9sb81|per42_arath : 530.0)
AryANE_v1_00025581	4.87	1.45	-3.42	1.13e-12	1.93e-09	2.54	1.13	-1.41	0.000141016	0.0284683	4.18	0.62	-3.56	8.78e-08	0.000112183	3.86	1.06	-2.8	5.07e-05	0.0059742	MDP0000243895	1	S	348	AT2G26150	ATHSFA2 (Arabidopsis thaliana heat shock transcription factor A2); DNA binding / transcription factor	spe1	for	MD15G1057700	sp|P41152|HSF30_SOLPE	Heat shock factor protein HSF30	1e-137	AT2G26150.1	heat shock transcription factor A2	8e-126	RNA biosynthesis.transcriptional activation.HSF (heat shock) transcription factor (original description: none)	1	Hsf	HsfA2	AT2G26150	Heat acclimation / Response to heat	response to high light intensity		Response to hydrogen peroxide / to hypoxia			HLOx
AryANE_v1_00037568	7.27	4.6	-2.68	5.16e-11	2.52e-08	4.81	2.66	-2.14	1.15e-05	0.103298	6.72	3.23	-3.49	2.61e-08	0.0001398	6.26	3.51	-2.76	1.27e-06	0.00112304	MDP0000303015	1	S	1272	AT1G74310	ATHSP101 (HEAT SHOCK PROTEIN 101); ATP binding / ATPase, esterase/lipase/thioesterase family protein	spe1	for	MD14G1211000	sp|P42730|CLPB1_ARATH	Chaperone protein ClpB1	0	AT1G74310.1	heat shock protein 101	0	External stimuli response.temperature.Hsp (heat-shock-responsive protein) families.Hsp100 protein (original description: none)		Hsp100	AtHsp100-1	AT1G74310	Response to heat	response to high light intensity		Response to hydrogen peroxide			HLOx
AryANE_v1_00021215	7.47	3.84	-3.64	4.71e-13	1.7e-09	3.79	2.27	-1.52	5.18e-05	0.0241611	6.99	3.88	-3.11	8.32e-07	0.00023241	6.09	3.33	-2.76	3.44e-05	0.00479579	MDP0000221160	4	S	92.8	AT5G12020	17.6 kDa class II heat shock protein (HSP17.6-CII)	spe1	for	MD08G1068000	sp|P05477|HSP21_SOYBN	17.9 kDa class II heat shock protein	2e-77	AT5G12020.1	17.6 kDa class II heat shock protein	9e-57	External stimuli response.temperature.Hsp (heat-shock-responsive protein) families.sHsp (small heat-shock-responsive protein) families.class-C-II protein (original description: none)		Hsp20	AtHsp17.6-CII		Response to heat	response to high light intensity		Response to hydrogen peroxide			HLOx
AryANE_v1_00010023	4.68	1.06	-3.62	5.24e-13	1.51e-09	1.68	0.53	-1.15	0.000336323	0.0371356	4.35	1.02	-3.33	4.05e-07	0.000187045	3.57	0.88	-2.7	0.000160726	0.0111372	MDP0000164489	2	S	175	AT2G29500	17.6 kDa class I small heat shock protein (HSP17.6B-CI)	56/60	for	MD11G1089300	sp|P05478|HSP16_SOYBN	18.5 kDa class I heat shock protein	2e-87	AT1G07400.1	HSP20-like chaperones superfamily protein	1e-69	External stimuli response.temperature.Hsp (heat-shock-responsive protein) families.sHsp (small heat-shock-responsive protein) families.class-C-I protein (original description: none)	1	HSP20-like			Response to heat			Response to oxidative stress / Hydrogen peroxide			HOx
AryANE_v1_00002004	6.05	2.84	-3.22	2.45e-11	1.36e-08	3.26	1.94	-1.32	0.000420601	0.0393706	5.62	2.1	-3.52	5.12e-08	0.000105586	4.98	2.3	-2.68	8.14e-05	0.00734947	MDP0000125300	4	S	153	AT4G25200	ATHSP23.6-MITO (MITOCHONDRION-LOCALIZED SMALL HEAT SHOCK PROTEIN 23.6)	spe1	for	MD06G1060300	sp|P46254|HS22M_PEA	Heat shock 22 kDa protein, mitochondrial	4e-60	AT4G25200.1	mitochondrion-localized small heat shock protein 23.6	3e-54	External stimuli response.temperature.Hsp (heat-shock-responsive protein) families.sHsp (small heat-shock-responsive protein) families.class-M-I protein (original description: none)	1	Hsp20	AtHsp23.6-M	AT4G25200
AryANE_v1_00056114	7.96	6.05	-1.91	6.68e-10	1.79e-07	5.23	3.95	-1.27	0.000690141	0.0447714	7.02	2.26	-4.76	3.38e-08	9.08e-05	6.74	4.09	-2.65	0.00134284	0.0343087	MDP0000739699	1	S	113	AT3G22840	ELIP1 (EARLY LIGHT-INDUCABLE PROTEIN); chlorophyll binding	spe1	for	MD14G1150400	sp|P11432|ELI_PEA	Early light-induced protein, chloroplastic	6e-55	AT3G22840.1	Chlorophyll A-B binding family protein	3e-50	Photosynthesis.photophosphorylation.photosystem II.LHC-related protein groups.three-helix LHC-related protein group.ELIP protein (original description: none)	1				Response to heat	photoinhibition	Response to cold				HLC
AryANE_v1_00053609	6.52	3.82	-2.7	2.09e-11	1.21e-08	4.31	2.23	-2.08	3.07e-05	0.028678	5.94	2.82	-3.13	1.21e-07	0.000120145	5.59	2.95	-2.64	2.75e-07	0.000539048	MDP0000659978	1	S				spe1	for	MD05G1174200	sp|Q9VEW2|SERFL_DROME	Putative SERF-like protein	1e-05	AT3G24100.1	Uncharacterised protein family SERF	2e-16	no hits & (original description: none)	1
AryANE_v1_00057884	6.35	3.26	-3.09	3.08e-12	3.87e-09	3.07	1.32	-1.75	1.73e-05	0.0584739	5.77	2.73	-3.04	4.88e-07	0.000198228	5.06	2.44	-2.62	3.93e-06	0.00182634	MDP0000795157	2	S	432	AT2G20560	DNAJ heat shock family protein	spe1	for	MD10G1289200	sp|Q80Y75|DJB13_MOUSE	DnaJ homolog subfamily B member 13	3e-85	AT2G20560.1	DNAJ heat shock family protein	0	DnaJ protein homolog ANJ1 OS=Atriplex nummularia (sp|p43644|dnjh_atrnu : 100.0)	1	DnaJ
AryANE_v1_00029919	9.16	5.89	-3.28	1.64e-12	2.36e-09	6.03	4.57	-1.46	0.00211489	0.0737268	8.61	5.57	-3.04	4.14e-07	0.000188068	7.93	5.34	-2.59	3.67e-05	0.00491838	MDP0000265157	3	S	208	AT5G59720	HSP18.2 (HEAT SHOCK PROTEIN 18.2)	59/60	for	MD01G1144400	sp|P27880|HSP12_MEDSA	18.2 kDa class I heat shock protein	5e-77	AT1G53540.1	HSP20-like chaperones superfamily protein	5e-73	External stimuli response.temperature.Hsp (heat-shock-responsive protein) families.sHsp (small heat-shock-responsive protein) families.class-C-I protein (original description: none)	1	Hsp20	AtHsp17.6C-Cl	AT1G53540	Response to heat			Response to hydrogen peroxide			HOx
AryANE_v1_00046254	10.76	7.99	-2.77	1.74e-09	3.68e-07	8.45	6.26	-2.19	4.14e-05	0.0243218	10.45	7.66	-2.79	3.84e-06	0.000430415	9.88	7.31	-2.58	3.02e-07	0.000517379	MDP0000418416	4	S	158	AT5G12020	17.6 kDa class II heat shock protein (HSP17.6-CII)	59/60	for	MD08G1068000	sp|P05477|HSP21_SOYBN	17.9 kDa class II heat shock protein	2e-77	AT5G12020.1	17.6 kDa class II heat shock protein	9e-57	External stimuli response.temperature.Hsp (heat-shock-responsive protein) families.sHsp (small heat-shock-responsive protein) families.class-C-II protein (original description: none)		Hsp20	AtHsp17.6-CII		Response to heat	response to high light intensity		Response to hydrogen peroxide			HLOx
AryANE_v1_00034954	6.13	3.29	-2.85	7.63e-12	6.68e-09	2.95	1.52	-1.43	8.8e-05	0.0270496	5.68	2.25	-3.43	3.03e-08	0.000101495	4.93	2.35	-2.58	2.87e-05	0.00460847	MDP0000290546	1	S	450	AT2G20560	DNAJ heat shock family protein	spe1	for	MD05G1310300	sp|Q5R8J8|DNJB4_PONAB	DnaJ homolog subfamily B member 4	6e-84	AT2G20560.1	DNAJ heat shock family protein	6e-179	Chaperone protein dnaJ 3 OS=Arabidopsis thaliana (sp|q94aw8|dnaj3_arath : 107.0)	1	DnaJ
AryANE_v1_00007627	7.82	5.3	-2.52	2.8e-11	1.5e-08	4.74	3.05	-1.69	2.87e-05	0.0323136	7.33	4.17	-3.16	8.73e-07	0.000229514	6.63	4.18	-2.45	5.55e-06	0.00205731	MDP0000152564	1	S	134	AT1G54050	17.4 kDa class III heat shock protein (HSP17.4-CIII)	spe1	for	MD17G1151000	sp|Q9SYG1|HS174_ARATH	17.4 kDa class III heat shock protein	8e-52	AT1G54050.1	HSP20-like chaperones superfamily protein	4e-53	External stimuli response.temperature.Hsp (heat-shock-responsive protein) families.sHsp (small heat-shock-responsive protein) families.class-C-III protein (original description: none)	1	Hsp20	AtHsp17.4-CIII	AT1G54050	Response to heat	response to high light intensity		Response to hydrogen peroxide			HLOx
AryANE_v1_00044396	7.66	4.64	-3.02	4.13e-12	4.78e-09	4.65	3.12	-1.52	6.58e-05	0.0250729	7.31	4.52	-2.79	2.71e-06	0.000375237	6.53	4.1	-2.43	1.21e-05	0.0027749	MDP0000362505	2	S	154	AT5G12020	17.6 kDa class II heat shock protein (HSP17.6-CII)	51/60	for	MD08G1068200	sp|P05477|HSP21_SOYBN	17.9 kDa class II heat shock protein	2e-79	AT5G12020.1	17.6 kDa class II heat shock protein	3e-58	External stimuli response.temperature.Hsp (heat-shock-responsive protein) families.sHsp (small heat-shock-responsive protein) families.class-C-II protein (original description: none)	1	Hsp20	AtHsp17.6-CII		Response to heat	response to high light intensity		Response to hydrogen peroxide			HLOx
AryANE_v1_00050782	6.27	3.77	-2.5	3.59e-11	1.88e-08	3.67	2.36	-1.31	0.000438526	0.0402135	5.82	2.35	-3.47	7.2e-07	0.000221865	5.26	2.84	-2.42	8.76e-05	0.00768153	MDP0000566567	4	S	144	AT1G78360	ATGSTU21 (Arabidopsis thaliana Glutathione S-transferase (class tau) 21); glutathione transferase	spe1	for	MD05G1211000	sp|Q03666|GSTX4_TOBAC	Probable glutathione S-transferase	2e-111	AT1G78380.1	glutathione S-transferase TAU 19	8e-108	Protein modification.S-glutathionylation and deglutathionylation.glutathione S-transferase activities.class tau (original description: none)	1							Glutathione metabolic process / Response to oxidative stress		cellular response to water deprivation	Ox
AryANE_v1_00062870	3.94	0.96	-2.99	9.74e-12	7.6e-09	1.98	0.78	-1.2	0.00456719	0.104439	3.62	0.68	-2.94	1.15e-06	0.000253482	3.18	0.8	-2.38	7.29e-05	0.00696661	MDP0000948331	2	S	275	AT5G52640	HSP81-1 (HEAT SHOCK PROTEIN 81-1); ATP binding / unfolded protein binding	spe1	for	MD00G1081900	sp|P27323|HS901_ARATH	Heat shock protein 90-1	1e-86	AT5G52640.1	heat shock protein 90.1	6e-88	External stimuli response.temperature.Hsp (heat-shock-responsive protein) families.Hsp90 family.Hsp90 protein (original description: none)	1	Hsp90	AtHsp90-1		Response to heat				defense response to bacterium		H
AryANE_v1_00012611	7.99	5.36	-2.63	1.83e-11	1.15e-08	5.07	3.47	-1.6	3.39e-05	0.0269932	7.51	4.63	-2.89	1.34e-07	0.000120183	6.86	4.49	-2.37	3.23e-06	0.00170551	MDP0000177640	4	S	128	AT1G26800	zinc finger (C3HC4-type RING finger) family protein	spe1	for	MD16G1071900	sp|Q940T5|RDUF2_ARATH	E3 ubiquitin-protein ligase RDUF2	9e-23	AT1G26800.1	RING/U-box superfamily protein	7e-47	Protein degradation.peptide tagging.Ubiquitin (UBQ)-anchor addition (ubiquitylation).UBQ-ligase E3 activities.RING-domain E3 ligase activities.RING-H2-type E3 ligase (original description: none)	1
AryANE_v1_00012172	4.91	1.52	-3.39	6.83e-12	6.58e-09	2.1	1.39	-0.71	0.00126809	0.0599727	4.44	1.43	-3.01	1.46e-07	0.000115018	3.81	1.45	-2.36	0.000626066	0.0235332	MDP0000175388	1	S	789	AT5G48570	peptidyl-prolyl cis-trans isomerase, putative / FK506-binding protein, putative	spe1	for	MD04G1022400	sp|Q9FJL3|FKB65_ARATH	Peptidyl-prolyl cis-trans isomerase FKBP65	0	AT5G48570.1	FKBP-type peptidyl-prolyl cis-trans isomerase family protein	0	Protein modification.protein folding and quality control.protein folding catalyst activities.FKBP protein folding catalyst (original description: none)	1				Heat acclimation						H
AryANE_v1_00038730	6.25	3.58	-2.67	1.72e-11	1.13e-08	4.06	2.35	-1.71	2.12e-05	0.0520302	5.13	2.54	-2.59	2.18e-05	0.00110938	5.15	2.83	-2.32	1.78e-06	0.0011615	MDP0000308722	2	S	594	AT1G74310	ATHSP101 (HEAT SHOCK PROTEIN 101); ATP binding / ATPase, esterase/lipase/thioesterase family protein	spe1	for	MD06G1201200	sp|P42730|CLPB1_ARATH	Chaperone protein ClpB1	0	AT1G74310.1	heat shock protein 101	0	Chaperone protein ClpB1 OS=Arabidopsis thaliana (sp|p42730|clpb1_arath : 538.0)	1	Hsp100	AtHsp100-1	AT1G74310	Response to heat	response to high light intensity		Response to hydrogen peroxide			HLOx
AryANE_v1_00052422	6.57	4.66	-1.92	1.9e-09	3.87e-07	4.23	3	-1.23	8.76e-05	0.0272372	6.04	2.31	-3.74	2.26e-08	0.00015157	5.62	3.32	-2.3	0.000340084	0.0171227	MDP0000620433	1	S	586	AT3G12580	HSP70 (heat shock protein 70); ATP binding	spe1	for	MD07G1197200	sp|P09189|HSP7C_PETHY	Heat shock cognate 70 kDa protein	0	AT3G12580.1	heat shock protein 70	0	Heat shock cognate 70 kDa protein OS=Petunia hybrida (sp|p09189|hsp7c_pethy : 539.0)	1	Hsp70	AtHsp70-4	AT3G12580	Response to heat	response to high light intensity		Response to hydrogen peroxide	response to bacterium		HLOx
AryANE_v1_00056588	8.06	5.89	-2.17	1.45e-10	5.68e-08	5.55	3.71	-1.84	2.17e-05	0.0451702	7.56	4.77	-2.79	1.26e-07	0.000120422	7.06	4.79	-2.27	3.43e-07	0.000553691	MDP0000755970	1	S	1526	AT1G74310	ATHSP101 (HEAT SHOCK PROTEIN 101); ATP binding / ATPase, esterase/lipase/thioesterase family protein	spe1	for	MD14G1210600	sp|P42730|CLPB1_ARATH	Chaperone protein ClpB1	0	AT1G74310.1	heat shock protein 101	0	External stimuli response.temperature.Hsp (heat-shock-responsive protein) families.Hsp100 protein (original description: none)	1	Hsp100	AtHsp100-1	AT1G74310	Response to heat	response to high light intensity		Response to hydrogen peroxide			HLOx
AryANE_v1_00001445	3.44	0.16	-3.29	2.51e-12	3.29e-09	0.87	0.32	-0.55	0.00284418	0.0839047	3.06	0.19	-2.87	3.52e-07	0.000178203	2.48	0.21	-2.27	0.000708986	0.024878	MDP0000122734	1	S	979	AT3G12580	HSP70 (heat shock protein 70); ATP binding			MD17G1226000	sp|P26413|HSP70_SOYBN	Heat shock 70 kDa protein	0	AT3G12580.1	heat shock protein 70	0	External stimuli response.temperature.Hsp (heat-shock-responsive protein) families.Hsp70 family.DnaK protein (original description: none)	1	Hsp70	AtHsp70-4	AT3G12580	Response to heat	response to high light intensity		Response to hydrogen peroxide	response to bacterium		HLOx
AryANE_v1_00035000	7.6	5.22	-2.39	7.17e-11	3.29e-08	4.91	3.35	-1.56	0.000245222	0.0350991	7.21	4.41	-2.8	1.54e-07	0.000117697	6.59	4.33	-2.27	2.74e-06	0.00156569	MDP0000290737	4	S	128	AT1G26800	zinc finger (C3HC4-type RING finger) family protein	spe1	for	MD16G1071900	sp|Q940T5|RDUF2_ARATH	E3 ubiquitin-protein ligase RDUF2	9e-23	AT1G26800.1	RING/U-box superfamily protein	7e-47	Protein degradation.peptide tagging.Ubiquitin (UBQ)-anchor addition (ubiquitylation).UBQ-ligase E3 activities.RING-domain E3 ligase activities.RING-H2-type E3 ligase (original description: none)
AryANE_v1_00059609	6.67	4.36	-2.31	8.42e-11	3.69e-08	4.3	2.97	-1.33	5.95e-05	0.0259564	6.24	3.15	-3.09	5.31e-08	0.000101629	5.74	3.5	-2.24	2.85e-05	0.00459781	MDP0000849143	1	S	365	AT3G07090	.	spe1	for	MD05G1176500	sp|Q6ICB0|DESI1_HUMAN	Desumoylating isopeptidase 1	5e-42	AT3G07090.1	PPPDE putative thiol peptidase family protein	1e-127	Protein degradation.peptidase families.cysteine-type peptidase activities.PPPDE-type peptidase (original description: none)	1
AryANE_v1_00011603	5.55	2.38	-3.17	3.96e-12	4.76e-09	1.89	1.33	-0.56	0.00843954	0.138704	4.94	2.22	-2.72	1.91e-07	0.00012467	4.13	1.98	-2.16	0.000786976	0.0261753	MDP0000172536	4	S	852	AT2G32120	HSP70T-2; ATP binding	spe1	for	MD16G1192600	sp|Q9SKY8|HSP7H_ARATH	Heat shock 70 kDa protein 8	0	AT2G32120.1	heat-shock protein 70T-2	0	External stimuli response.temperature.Hsp (heat-shock-responsive protein) families.Hsp70 family.DnaK protein (original description: none)	1	Hsp70	AtHsp70-8	AT2G32120	Response to heat	response to high light intensity		Response to hydrogen peroxide			HLOx
AryANE_v1_00007734	5.7	2.74	-2.96	4.78e-12	5.11e-09	2.38	1.52	-0.86	0.000639176	0.0452644	5.22	2.58	-2.64	8.66e-07	0.000229995	4.43	2.28	-2.16	0.000210121	0.0131039	MDP0000153063	1	S	67.4	AT5G37550	unknown protein	spe1	for	MD09G1270500	sp|Q6CLE0|SEC24_KLULA	Protein transport protein SEC24	1.1	AT5G37550.1	unknown protein; BEST Arabidopsis thaliana protein match is: unknown protein (TAIR:AT1G66190.1); Has 1807 Blast hits to 1807 proteins in 277 species: Archae -0; Bacteria -0; Metazoa -736; Fungi -347; Plants -385; Viruses -0; Other Eukaryotes -339 (source: NCBI BLink).	6e-14	no hits & (original description: none)	1
AryANE_v1_00036135	3.82	0.98	-2.84	1.36e-11	9.58e-09	1.11	0.56	-0.54	0.00538883	0.113094	3.42	0.46	-2.96	7.09e-06	0.00062159	2.77	0.68	-2.09	0.00112091	0.031258	MDP0000296062	2	S	236	AT5G50870	UBC27 (ubiquitin-conjugating enzyme 26); ubiquitin-protein ligase	spe1	for	MD14G1150400	sp|P11432|ELI_PEA	Early light-induced protein, chloroplastic	6e-55	AT3G22840.1	Chlorophyll A-B binding family protein	3e-50	Photosynthesis.photophosphorylation.photosystem II.LHC-related protein groups.three-helix LHC-related protein group.ELIP protein (original description: none)					Response to heat	photoinhibition	Response to cold				HLC
AryANE_v1_00046075	7.29	5.24	-2.06	7.45e-10	1.92e-07	4.38	2.78	-1.6	0.000119917	0.0284562	6.77	4.2	-2.57	2.32e-07	0.000138386	6.15	4.08	-2.08	1.04e-06	0.00102371	MDP0000412799	1	S	177	AT1G53540	17.6 kDa class I small heat shock protein (HSP17.6C-CI) (AA 1-156)	spe1	for	MD07G1210800	sp|P04794|HSP14_SOYBN	17.5 kDa class I heat shock protein	3e-67	AT1G53540.1	HSP20-like chaperones superfamily protein	2e-66	External stimuli response.temperature.Hsp (heat-shock-responsive protein) families.sHsp (small heat-shock-responsive protein) families.class-C-I protein (original description: none)	1	Hsp20	AtHsp17.6C-Cl	AT1G53540	Response to heat			Response to hydrogen peroxide			HOx
AryANE_v1_00051403	5.59	3.5	-2.1	2.38e-10	7.99e-08	3.53	2.7	-0.83	0.00336479	0.0911154	5.03	1.76	-3.27	1.22e-06	0.000259443	4.72	2.66	-2.06	0.000549978	0.0219991	MDP0000586302	4	S	179	AT5G11260	HY5 (ELONGATED HYPOCOTYL 5); DNA binding / transcription factor	spe1	for	MD08G1147100	sp|O24646|HY5_ARATH	Transcription factor HY5	2e-65	AT5G11260.1	Basic-leucine zipper (bZIP) transcription factor family protein	1e-66	RNA biosynthesis.transcriptional activation.bZIP superfamily.bZIP transcription factor (original description: none)	1					response to light stimulus					L
AryANE_v1_00051925	7.85	5.41	-2.44	6.91e-11	3.22e-08	5.1	3.79	-1.3	0.000159087	0.0274117	7.25	4.82	-2.43	2.41e-06	0.000351261	6.73	4.68	-2.05	1.14e-05	0.00276675	MDP0000604702	3	S	153	AT5G12020	17.6 kDa class II heat shock protein (HSP17.6-CII)	55/60	for	MD08G1068200	sp|P05477|HSP21_SOYBN	17.9 kDa class II heat shock protein	2e-79	AT5G12020.1	17.6 kDa class II heat shock protein	3e-58	External stimuli response.temperature.Hsp (heat-shock-responsive protein) families.sHsp (small heat-shock-responsive protein) families.class-C-II protein (original description: none)		Hsp20	AtHsp17.6-CII		Response to heat	response to high light intensity		Response to hydrogen peroxide			HLOx
AryANE_v1_00105810	3.44	1.34	-2.11	9.24e-08	0.00010284	1.83	0.66	-1.17	0.000395813	0.204042	2.92	0.08	-2.84	1.92e-07	0.00132491	2.73	0.69	-2.04	6.43e-05	0.0350068	MDP0000341756	4	AS				spe1_rev	for	MD03G1258300	sp|Q9LUH8|HFA6B_ARATH	Heat stress transcription factor A-6b	4e-123	AT3G22830.1	heat shock transcription factor A6B	2e-124	RNA biosynthesis.transcriptional activation.HSF (heat shock) transcription factor (original description: none)		Hsf	HsfA6b		Response to heat						H
AryANE_v1_00060233	8.78	7.29	-1.5	3.71e-08	3.52e-06	6.43	5.07	-1.36	0.000192593	0.0315759	8.04	4.78	-3.26	8.75e-08	0.000123482	7.74	5.71	-2.03	0.000233492	0.0138981	MDP0000867730	1	S	145	AT5G02490	heat shock cognate 70 kDa protein 2 (HSC70-2) (HSP70-2)	spe1	for	MD07G1196600	sp|Q9C7X7|HSP7N_ARATH	Heat shock 70 kDa protein 18	6e-38	AT1G56410.1	heat shock protein 70 (Hsp 70) family protein	3e-39	Heat shock 70 kDa protein 18 OS=Arabidopsis thaliana (sp|q9c7x7|hsp7n_arath : 143.0)	1	Hsp70			Response to heat						H
AryANE_v1_00021713	7.9	4.99	-2.91	5.95e-12	6.14e-09	4.15	3.45	-0.7	0.00195069	0.0705483	7.45	5.01	-2.44	3.11e-07	0.00016335	6.51	4.48	-2.03	0.000365386	0.0178402	MDP0000223568	4	S	191	AT5G59720	HSP18.2 (HEAT SHOCK PROTEIN 18.2)	spe1_rev	rev	MD01G1144300	sp|A8MYV0|DCD2C_HUMAN	Doublecortin domain-containing protein 2C	6.2	AT3G05480.3	cell cycle checkpoint control protein family	0.37	no hits & (original description: none)
AryANE_v1_00031906	4.84	2.57	-2.28	2.58e-10	8.36e-08	2.61	1.37	-1.24	0.000162635	0.0278456	4.43	1.95	-2.48	1.7e-06	0.000296515	3.97	1.97	-2	1.16e-05	0.00275813	MDP0000275263	2	S	255	AT1G66080	unknown protein	spe1	for	MD09G1263000	sp|Q568T4|HIKES_DANRE	Protein Hikeshi	2e-12	AT1G66080.1	unknown protein; CONTAINS InterPro DOMAIN/s: Protein of unknown function DUF775 (InterPro:IPR008493); Has 285 Blast hits to 283 proteins in 133 species: Archae -0; Bacteria -0; Metazoa -120; Fungi -88; Plants -50; Viruses -0; Other Eukaryotes -27 (source: NCBI BLink).	5e-112	no hits & (original description: none)	1				Heat acclimation						H
AryANE_v1_00009322	2.69	0.06	-2.64	4.73e-10	1.34e-07	1.35	0.49	-0.86	0.0470183	0.298788	2.51	0.19	-2.32	6.25e-07	0.000204303	2.19	0.23	-1.96	0.00018769	0.0122624	MDP0000161016	4	S	308	AT1G78380	ATGSTU19 (GLUTATHIONE TRANSFERASE 8); glutathione transferase																		Glutathione metabolic process / Response to oxidative stress		cellular response to water deprivation	Ox
AryANE_v1_00045294	6.74	5.29	-1.45	1.59e-08	1.9e-06	4.36	3.57	-0.78	0.014368	0.176194	6.18	2.49	-3.69	2.82e-08	0.000107888	5.76	3.8	-1.96	0.002791	0.0507859	MDP0000388769	1	S	1215	AT2G37040	PAL1 (PHE AMMONIA LYASE 1); phenylalanine ammonia-lyase	spe1	for	MD12G1116700	sp|O64963|PAL1_PRUAV	Phenylalanine ammonia-lyase 1	0	AT2G37040.1	PHE ammonia lyase 1	0	Secondary metabolism.phenolics.p-coumaroyl-CoA synthesis.phenylalanine ammonia lyase (PAL) (original description: none)						red or far-red light signaling pathway		Response to oxidative stress			LOx
AryANE_v1_00041700	3.2	0.33	-2.87	1.94e-11	1.17e-08	0.5	0.17	-0.33	0.0165614	0.188878	2.72	0.12	-2.6	2.64e-07	0.000147218	2.16	0.21	-1.95	0.00144896	0.0354363	MDP0000322473	4	S	68.2	AT5G37550	unknown protein	spe1	for	MD09G1270500	sp|Q6CLE0|SEC24_KLULA	Protein transport protein SEC24	1.1	AT5G37550.1	unknown protein; BEST Arabidopsis thaliana protein match is: unknown protein (TAIR:AT1G66190.1); Has 1807 Blast hits to 1807 proteins in 277 species: Archae -0; Bacteria -0; Metazoa -736; Fungi -347; Plants -385; Viruses -0; Other Eukaryotes -339 (source: NCBI BLink).	6e-14	no hits & (original description: none)
AryANE_v1_00050259	3.61	1.05	-2.57	1.51e-10	5.68e-08	1.5	0.68	-0.82	0.000620358	0.0448715	3.06	0.6	-2.47	3.68e-07	0.000182729	2.73	0.78	-1.95	0.000180064	0.0120511	MDP0000549793	2	S	457	AT3G08970	DNAJ heat shock N-terminal domain-containing protein	spe1	for	MD12G1172300	sp|Q9SR96|DNJ63_ARATH	DnaJ protein ERDJ3A	0	AT3G08970.1	DNAJ heat shock N-terminal domain-containing protein	0	External stimuli response.temperature.Hsp (heat-shock-responsive protein) families.Hsp70 family.Hsp40 Hsp70-co-chaperone (original description: none)	1	Hsp40 Hsp70-co-chaperone			Response to heat						H
AryANE_v1_00008835	7.8	5.02	-2.78	1.02e-11	7.77e-09	4.25	3.5	-0.74	0.000776156	0.0459443	7.47	5.14	-2.33	1.36e-06	0.000274272	6.5	4.57	-1.94	0.000364585	0.0178328	MDP0000158520	4	S	196	AT5G59720	HSP18.2 (HEAT SHOCK PROTEIN 18.2)	spe1_rev	rev	MD01G1144300	sp|A8MYV0|DCD2C_HUMAN	Doublecortin domain-containing protein 2C	6.2	AT3G05480.3	cell cycle checkpoint control protein family	0.37	no hits & (original description: none)
AryANE_v1_00048450	2.93	0.3	-2.63	1.85e-11	1.14e-08	1.08	0.38	-0.7	0.0013783	0.0627709	2.51	0.16	-2.35	3.09e-06	0.000398614	2.2	0.29	-1.91	0.000262118	0.0147388	MDP0000489886	2	S	334	AT2G26150	ATHSFA2 (Arabidopsis thaliana heat shock transcription factor A2); DNA binding / transcription factor	spe1	for	MD08G1064100	sp|P41152|HSF30_SOLPE	Heat shock factor protein HSF30	2e-130	AT2G26150.1	heat shock transcription factor A2	5e-120	RNA biosynthesis.transcriptional activation.HSF (heat shock) transcription factor (original description: none)	1	Hsf	HsfA2	AT2G26150	Heat acclimation / Response to heat	response to high light intensity		Response to hydrogen peroxide / to hypoxia			HLOx
AryANE_v1_00050402	5.17	2.88	-2.29	4.23e-10	1.23e-07	3.77	1.39	-2.38	0.000169467	0.0288328	4.88	3.89	-0.99	4.45e-05	0.00166086	4.62	2.72	-1.9	7.08e-05	0.00691486	MDP0000554377	4	S				spe1	for	MD11G1113200	sp|Q42410|ZAT12_ARATH	Zinc finger protein ZAT12	9e-36	AT2G28710.1	C2H2-type zinc finger family protein	1e-37	RNA biosynthesis.transcriptional activation.C2H2 zinc finger transcription factor (original description: none)	1
AryANE_v1_00038122	6.26	3.52	-2.74	1.26e-11	9.32e-09	4.51	2.53	-1.97	0.000121496	0.0283336	5.7	4.83	-0.87	0.00013596	0.00306906	5.5	3.63	-1.87	0.000186863	0.0122375	MDP0000305630	4	S	202	AT3G25570	.	spe1	for	MD16G1057400	sp|Q42679|DCAM_CATRO	S-adenosylmethionine decarboxylase proenzyme	0	AT3G25570.1	Adenosylmethionine decarboxylase family protein	4e-176	Polyamine metabolism.spermidine/spermine.synthesis.S-adenosyl methionine decarboxylase (original description: none)	1
AryANE_v1_00047123	5.36	2.81	-2.56	3.88e-11	2e-08	2.69	1.39	-1.3	0.000110916	0.0277823	4.9	3.13	-1.77	2.14e-06	0.000331249	4.31	2.45	-1.87	1.37e-05	0.00302755	MDP0000446914	2	S	560	AT2G47180	ATGOLS1 (ARABIDOPSIS THALIANA GALACTINOL SYNTHASE 1); transferase, transferring hexosyl groups, ARF1A1c (ADP-RIBOSYLATION FACTOR 1); GTP binding / phospholipase activator/ protein binding	spe1	for	MD17G1280400	sp|O22893|GOLS1_ARATH	Galactinol synthase 1	0	AT2G47180.1	galactinol synthase 1	0	Carbohydrate metabolism.raffinose family oligosaccharide biosynthesis.galactinol synthase (original description: none)	1			AT2G47180	Response to heat	response to high light intensity	Response to cold	Response to oxidative stress / Hydrogen peroxide			HLCOx
AryANE_v1_00011435	4.17	1.24	-2.93	6.12e-12	6.1e-09	0.97	0.78	-0.19	0.121941	0.443858	3.73	1.25	-2.48	4.46e-07	0.000199534	2.95	1.08	-1.87	0.00267694	0.0499016	MDP0000171695	4	S	122	AT3G10020	unknown protein	spe1	for	MD14G1014200	sp|B3CLJ0|LIPB_WOLPP	Octanoyltransferase	0.19	AT3G10020.1	unknown protein; FUNCTIONS IN: molecular_function unknown; INVOLVED IN: response to oxidative stress, anaerobic respiration; LOCATED IN: cellular_component unknown; EXPRESSED IN: 23 plant structures; EXPRESSED DURING: 13 growth stages; Has 47 Blast hits to 47 proteins in 12 species: Archae -0; Bacteria -0; Metazoa -1; Fungi -0; Plants -46; Viruses -0; Other Eukaryotes -0 (source: NCBI BLink).	6e-42	no hits & (original description: none)	1							Response to oxidative stress			Ox
AryANE_v1_00054399	5.9	3.01	-2.89	9.02e-12	7.44e-09	2.17	1.66	-0.51	0.0110997	0.156471	5.43	3.34	-2.09	5.89e-07	0.00021073	4.5	2.67	-1.83	0.000931951	0.0287012	MDP0000684170	1	S	852	AT2G32120	HSP70T-2; ATP binding	spe1	for	MD13G1191900	sp|Q9SKY8|HSP7H_ARATH	Heat shock 70 kDa protein 8	0	AT2G32120.1	heat-shock protein 70T-2	0	External stimuli response.temperature.Hsp (heat-shock-responsive protein) families.Hsp70 family.DnaK protein (original description: none)	1	Hsp70	AtHsp70-8	AT2G32120	Response to heat	response to high light intensity		Response to hydrogen peroxide			HLOx
AryANE_v1_00052907	4.11	2.09	-2.02	3.65e-10	1.11e-07	2.37	1.5	-0.87	0.000449253	0.0406461	3.67	1.12	-2.55	2.7e-07	0.000147971	3.38	1.58	-1.8	0.000120043	0.00933137	MDP0000637620	2	S	624	AT1G74310	ATHSP101 (HEAT SHOCK PROTEIN 101); ATP binding / ATPase, esterase/lipase/thioesterase family protein	spe1	for	MD14G1211000	sp|P42730|CLPB1_ARATH	Chaperone protein ClpB1	0	AT1G74310.1	heat shock protein 101	0	External stimuli response.temperature.Hsp (heat-shock-responsive protein) families.Hsp100 protein (original description: none)		Hsp100	AtHsp100-1	AT1G74310	Response to heat	response to high light intensity		Response to hydrogen peroxide			HLOx
AryANE_v1_00031210	6.68	4.54	-2.14	1.72e-10	6.07e-08	4.28	3.22	-1.06	0.000678373	0.0452003	6.05	3.87	-2.18	7.76e-07	0.000223904	5.67	3.88	-1.8	1.73e-05	0.00341163	MDP0000271554	4	S	448	AT4G21320	HSA32 (HEAT-STRESS-ASSOCIATED 32)	34/35	for
AryANE_v1_00020028	8.74	6.99	-1.76	1.66e-09	3.58e-07	5.89	4.41	-1.48	0.000190623	0.0314435	8.25	6.15	-2.1	4.65e-06	0.000490734	7.64	5.85	-1.79	4.13e-07	0.000629258	MDP0000215062	1	S	514	AT3G12050	Aha1 domain-containing protein	spe1	for	MD14G1054700	sp|O95433|AHSA1_HUMAN	Activator of 90 kDa heat shock protein ATPase homolog 1	2e-50	AT3G12050.1	Aha1 domain-containing protein	0	no hits & (original description: none)	1	Hsp90-activator
AryANE_v1_00047763	5.14	2.57	-2.57	3.9e-11	1.98e-08	2.74	1.7	-1.03	0.000217553	0.0332499	4.56	2.81	-1.75	1.48e-06	0.00028178	4.14	2.36	-1.78	5.73e-05	0.00641265	MDP0000466683	2	S	560	AT2G47180	ATGOLS1 (ARABIDOPSIS THALIANA GALACTINOL SYNTHASE 1); transferase, transferring hexosyl groups, ARF1A1c (ADP-RIBOSYLATION FACTOR 1); GTP binding / phospholipase activator/ protein binding	56/59	for	MD17G1280400	sp|O22893|GOLS1_ARATH	Galactinol synthase 1	0	AT2G47180.1	galactinol synthase 1	0	Galactinol synthase 1 OS=Arabidopsis thaliana (sp|o22893|gols1_arath : 124.0)				AT2G47180	Response to heat	response to high light intensity	Response to cold	Response to oxidative stress / Hydrogen peroxide			HLCOx
AryANE_v1_00058373	8.33	5.88	-2.46	6.13e-11	2.95e-08	4.84	4.04	-0.8	0.000772592	0.0458337	7.76	5.75	-2.01	9.18e-07	0.00023678	6.99	5.22	-1.77	0.000106359	0.00873801	MDP0000810697	3	S	189	AT5G59720	HSP18.2 (HEAT SHOCK PROTEIN 18.2)	55/60	for	MD07G1210400	sp|P27880|HSP12_MEDSA	18.2 kDa class I heat shock protein	2e-78	AT1G53540.1	HSP20-like chaperones superfamily protein	2e-78	no hits & (original description: none)		Hsp20	AtHsp17.6C-Cl	AT1G53540	Response to heat			Response to hydrogen peroxide			HOx
AryANE_v1_00014557	3.82	1.74	-2.09	6.89e-10	1.81e-07	2.18	1.3	-0.87	0.000463847	0.0408729	3.06	0.71	-2.35	9.61e-07	0.000236311	3.02	1.26	-1.76	0.000110229	0.00892237	MDP0000187493	2	S	215	AT1G78380	ATGSTU19 (GLUTATHIONE TRANSFERASE 8); glutathione transferase	spe1	for	MD05G1211100	sp|Q9ZRW8|GSTUJ_ARATH	Glutathione S-transferase U19	2e-29	AT1G78380.1	glutathione S-transferase TAU 19	9e-31	Protein modification.S-glutathionylation and deglutathionylation.glutathione S-transferase activities.class tau (original description: none)	1							Glutathione metabolic process / Response to oxidative stress		cellular response to water deprivation	Ox
AryANE_v1_00057768	9.46	6.73	-2.73	1.6e-11	1.1e-08	6.32	5.87	-0.45	0.15726	0.489324	8.96	6.92	-2.04	1.38e-06	0.000276432	8.25	6.51	-1.74	0.00137157	0.0345282	MDP0000791550	2	S	189	AT5G59720	HSP18.2 (HEAT SHOCK PROTEIN 18.2)	spe1	for	MD07G1210400	sp|P27880|HSP12_MEDSA	18.2 kDa class I heat shock protein	2e-78	AT1G53540.1	HSP20-like chaperones superfamily protein	2e-78	External stimuli response.temperature.Hsp (heat-shock-responsive protein) families.sHsp (small heat-shock-responsive protein) families.class-C-I protein (original description: none)	1	Hsp20	AtHsp17.6C-Cl	AT1G53540	Response to heat			Response to hydrogen peroxide			HOx
AryANE_v1_00105510	6.47	4.82	-1.66	3.97e-07	0.00032117	4.9	3.64	-1.26	0.000572429	0.23607	5.92	3.63	-2.3	3.51e-06	0.00172769	5.76	4.02	-1.74	1.15e-05	0.0145718	MDP0000336576	4	AS				spe1_rev	for	MD00G1109200	sp|P17560|RENBP_PIG	N-acylglucosamine 2-epimerase	3.8	AT2G15020.1	unknown protein; BEST Arabidopsis thaliana protein match is: unknown protein (TAIR:AT5G64190.1); Has 72 Blast hits to 72 proteins in 10 species: Archae -0; Bacteria -0; Metazoa -0; Fungi -0; Plants -72; Viruses -0; Other Eukaryotes -0 (source: NCBI BLink).	1e-97	no hits & (original description: none)
AryANE_v1_00024036	3.25	0.82	-2.43	9.75e-11	4.14e-08	0.97	0.5	-0.47	0.00493035	0.107909	2.84	0.57	-2.27	5.4e-07	0.000206853	2.36	0.63	-1.73	0.000619287	0.0235038	MDP0000235501	2	S	102	AT3G16050	A37 (PYRIDOXINE BIOSYNTHESIS 1.2); protein heterodimerization	spe1	for	MD16G1213800	sp|Q9ZNR6|PDX12_ARATH	Pyridoxal 5'-phosphate synthase-like subunit PDX1.2	2e-26	AT3G16050.1	pyridoxine biosynthesis 1.2	1e-27	Pyridoxal 5-phosphate synthase-like subunit PDX1.2 OS=Arabidopsis thaliana (sp|q9znr6|pdx12_arath : 99.8)	1
AryANE_v1_00050055	5.44	2.81	-2.64	2.75e-11	1.5e-08	2.35	1.93	-0.42	0.0166239	0.188953	4.84	2.82	-2.02	6.19e-07	0.000204826	4.21	2.52	-1.69	0.00113944	0.0315502	MDP0000543312	2	S	65.1	AT2G29500	17.6 kDa class I small heat shock protein (HSP17.6B-CI)	36/37	for
AryANE_v1_00061818	8.55	7.05	-1.5	1.52e-08	1.87e-06	5.96	4.64	-1.31	0.000286596	0.0357281	8.18	5.95	-2.24	7.45e-07	0.00021958	7.56	5.89	-1.68	6.17e-06	0.00217087	MDP0000917573	2	S	192	AT3G24500	ATMBF1C/MBF1C (MULTIPROTEIN BRIDGING FACTOR 1C); DNA binding / transcription coactivator/ transcription factor	spe1	for	MD02G1050200	sp|Q9LV58|MBF1C_ARATH	Multiprotein-bridging factor 1c	9e-69	AT3G24500.1	multiprotein bridging factor 1C	5e-70	Multiprotein-bridging factor 1c OS=Arabidopsis thaliana (sp|q9lv58|mbf1c_arath : 146.0)	1				Response to heat						H
AryANE_v1_00030663	4.63	2.95	-1.68	3.64e-09	6.3e-07	3.14	2.3	-0.84	0.000800668	0.0462813	4.26	1.72	-2.54	1.73e-07	0.000122107	4.01	2.33	-1.68	0.000165486	0.01124	MDP0000268980	2	S	157	AT1G62830	amine oxidase family protein / SWIRM domain-containing protein	spe1	for	MD11G1316800	sp|O22264|MYB12_ARATH	Transcription factor MYB12	6e-72	AT2G47460.1	myb domain protein 12	3e-73	RNA biosynthesis.transcriptional activation.MYB superfamily.MYB transcription factor (original description: none)	1					response to UV-B					L
AryANE_v1_00000800	5.41	3.78	-1.63	3.43e-09	6.07e-07	3.7	2.9	-0.79	0.000658596	0.0453342	4.8	2.22	-2.59	2.54e-07	0.000145029	4.64	2.97	-1.67	0.000261044	0.0147997	MDP0000119725	4	S	222	AT5G49330	AtMYB111 (myb domain protein 111); DNA binding / transcription factor	spe1	for	MD03G1297100	sp|O22264|MYB12_ARATH	Transcription factor MYB12	1e-71	AT2G47460.1	myb domain protein 12	8e-73	RNA biosynthesis.transcriptional activation.MYB superfamily.MYB transcription factor (original description: none)	1					response to UV-B					L
AryANE_v1_00010423	7.89	6.22	-1.67	3.34e-09	5.99e-07	5.63	3.94	-1.69	2.38e-05	0.0459108	7.42	5.76	-1.66	2.93e-06	0.000383563	6.98	5.31	-1.67	4.19e-10	1.15e-05	MDP0000166359	1	S	177	AT1G64500	glutaredoxin family protein	spe1	for	MD06G1110300	sp|Q9FLE8|Y5986_ARATH	Uncharacterized protein At5g39865	2e-35	AT1G64500.1	Glutaredoxin family protein	2e-98	Cytoskeleton.cp-actin-dependent plastid movement.THRUMIN cp-actin filament-bundling factor (original description: none)	1							Cell redox homeostasis			Ox
AryANE_v1_00046498	7.36	4.76	-2.6	1.98e-11	1.17e-08	5.13	3.35	-1.78	0.00139038	0.0625833	6.78	6.19	-0.59	0.000854333	0.0086586	6.43	4.77	-1.66	0.000817497	0.0266099	MDP0000425918	2	S	251	AT3G25570	.	spe1	for	MD16G1057400	sp|Q42679|DCAM_CATRO	S-adenosylmethionine decarboxylase proenzyme	0	AT3G25570.1	Adenosylmethionine decarboxylase family protein	4e-176	Polyamine metabolism.spermidine/spermine.synthesis.S-adenosyl methionine decarboxylase (original description: none)
AryANE_v1_00004649	4.14	2.09	-2.06	4.51e-10	1.3e-07	1.87	1.26	-0.61	0.00255137	0.0802556	3.64	1.32	-2.32	2.2e-06	0.00033699	3.22	1.57	-1.65	0.000390416	0.0185026	MDP0000137929	1	S	684	AT2G38290	ATAMT2 (AMMONIUM TRANSPORTER 2)	spe1	for	MD12G1174700	sp|Q84KJ6|AMT31_ORYSJ	Ammonium transporter 3 member 1	0	AT2G38290.1	ammonium transporter 2	0	Solute transport.channels.AMT family.ammonium transporter (AMT2/3-type) (original description: none)	1								response to nematode
AryANE_v1_00062117	3.77	1.96	-1.81	1.06e-09	2.49e-07	1.55	0.64	-0.91	0.000664116	0.0453679	3.27	1.15	-2.12	3.7e-06	0.000426106	2.88	1.24	-1.64	2.32e-05	0.00405804	MDP0000925901	1	S	214	AT3G22830	AT-HSFA6B (Arabidopsis thaliana heat shock transcription factor A6B); DNA binding / transcription factor	spe1	for	MD03G1258300	sp|Q9LUH8|HFA6B_ARATH	Heat stress transcription factor A-6b	4e-123	AT3G22830.1	heat shock transcription factor A6B	2e-124	RNA biosynthesis.transcriptional activation.HSF (heat shock) transcription factor (original description: none)	1	Hsf	HsfA6b		Response to heat						H
AryANE_v1_00046474	2.51	0.15	-2.36	2.01e-10	6.93e-08	1.05	0.38	-0.67	0.00235083	0.0773658	1.96	0.12	-1.84	1.33e-06	0.000271166	1.85	0.22	-1.64	0.000224204	0.0136412	MDP0000424976	3	S	56.2	AT1G07400	17.8 kDa class I heat shock protein (HSP17.8-CI)	58/60	for	MD11G1087200	sp|P05478|HSP16_SOYBN	18.5 kDa class I heat shock protein	8e-26	AT1G53540.1	HSP20-like chaperones superfamily protein	2e-22	no hits & (original description: none)	1	Hsp20	AtHsp17.6C-Cl	AT1G53540	Response to heat			Response to hydrogen peroxide			HOx
AryANE_v1_00062342	7.9	6.21	-1.69	2.82e-09	5.33e-07	5.25	3.9	-1.34	6.68e-05	0.0251135	7.39	5.49	-1.9	1.51e-06	0.000281828	6.85	5.21	-1.64	1.84e-07	0.000460065	MDP0000932255	1	S	499	AT3G12050	Aha1 domain-containing protein	spe1	for	MD12G1055300	sp|Q8BK64|AHSA1_MOUSE	Activator of 90 kDa heat shock protein ATPase homolog 1	4e-51	AT3G12050.1	Aha1 domain-containing protein	0	no hits & (original description: none)	1	Hsp90-activator
AryANE_v1_00021110	3.36	1.57	-1.8	1.28e-09	2.89e-07	1.88	1.19	-0.68	0.00118454	0.0574266	2.97	0.58	-2.4	6.13e-07	0.000205339	2.74	1.11	-1.63	0.000243873	0.014238	MDP0000220559	1	S	124	AT1G56410	ERD2/HSP70T-1 (EARLY-RESPONSIVE TO DEHYDRATION 2); ATP binding	56/60	for	MD01G1126500	sp|P09189|HSP7C_PETHY	Heat shock cognate 70 kDa protein	0	AT3G12580.1	heat shock protein 70	0	Heat shock cognate 70 kDa protein OS=Petunia hybrida (sp|p09189|hsp7c_pethy : 342.0)		Hsp70	AtHsp70-4	AT3G12580	Response to heat	response to high light intensity		Response to hydrogen peroxide	response to bacterium		HLOx
AryANE_v1_00024232	4.95	3.11	-1.84	9.05e-10	2.24e-07	2.53	1.88	-0.65	0.00985097	0.147313	4.46	2.07	-2.39	4.78e-07	0.000203669	3.98	2.36	-1.62	0.000335867	0.0170355	MDP0000236662	4	S	302	AT3G57810	OTU-like cysteine protease family protein	34/34	for
AryANE_v1_00054938	3.02	0.47	-2.55	6.56e-11	3.11e-08	0.9	0.51	-0.39	0.010565	0.152673	2.25	0.23	-2.02	1.23e-06	0.000255504	2.05	0.43	-1.62	0.00171311	0.0391731	MDP0000701080	1	S	141	AT4G35100	PIP3 (PLASMA MEMBRANE INTRINSIC PROTEIN 3); water channel
AryANE_v1_00002618	3.41	1.5	-1.91	8.58e-10	2.17e-07	0.87	0.59	-0.28	0.0306113	0.248082	3.09	0.59	-2.5	1.85e-07	0.000123916	2.48	0.88	-1.6	0.00105315	0.0301339	MDP0000128287	1	S	506	AT5G22480	zinc finger (ZPR1-type) family protein	spe1	for	MD05G1254800	sp|P53303|ZPR1_YEAST	Zinc finger protein ZPR1	2e-109	AT5G22480.1	ZPR1 zinc-finger domain protein	0	no hits & (original description: none)	1
AryANE_v1_00030144	5.58	3.98	-1.61	2.39e-08	2.55e-06	3.78	2.27	-1.51	3.5e-05	0.0255859	5.08	3.44	-1.64	2.05e-06	0.00032596	4.82	3.22	-1.6	4.31e-09	3.94e-05	MDP0000266220	4	S	198	AT5G54940	eukaryotic translation initiation factor SUI1, putative	spe1	for	MD11G1217400	sp|Q9SM41|SUI1_SPOST	Protein translation factor SUI1 homolog	3e-58	AT5G54940.1	Translation initiation factor SUI1 family protein	3e-65	Protein biosynthesis.translation initiation.pre-initiation complex (PIC).eIF1 PIC assembly factor (original description: none)	1
AryANE_v1_00052669	5.5	3.91	-1.6	1.25e-08	1.6e-06	3.73	2.23	-1.5	6.55e-05	0.0256844	5.09	3.44	-1.65	1.99e-06	0.000319105	4.78	3.18	-1.6	4.01e-09	5.5e-05	MDP0000629002	3	S	195	AT5G54940	eukaryotic translation initiation factor SUI1, putative
AryANE_v1_00055096	4.64	2.75	-1.9	8.65e-10	2.17e-07	2.4	1.58	-0.82	0.000477636	0.0410191	4.14	2.1	-2.04	1.68e-06	0.000295679	3.73	2.15	-1.58	6.36e-05	0.00671106	MDP0000706020	1	S	253	AT2G23910	cinnamoyl-CoA reductase-related	spe1	for	MD06G1036600	sp|Q0JKZ0|SNL6_ORYSJ	Cinnamoyl-CoA reductase-like SNL6	2e-46	AT2G23910.1	NAD(P)-binding Rossmann-fold superfamily protein	2e-90	Cinnamoyl-CoA reductase-like SNL6 OS=Oryza sativa subsp. japonica (sp|q0jkz0|snl6_orysj : 148.0)	1
AryANE_v1_00004837	3.77	2.26	-1.51	1.09e-08	1.47e-06	1.95	0.85	-1.09	0.000204079	0.032285	3.38	1.36	-2.03	8.44e-07	0.000233437	3.03	1.49	-1.55	4.83e-06	0.00207143	MDP0000138729	1	S	192	AT3G54040	photoassimilate-responsive protein-related	spe1	for	MD12G1157300	sp|P82743|DF130_ARATH	Defensin-like protein 130	3.6	AT3G54040.1	PAR1 protein	3e-63	no hits & (original description: none)	1
AryANE_v1_00039852	7.51	5.15	-2.37	8.16e-11	3.63e-08	3.98	3.72	-0.26	0.29977	0.632507	7.03	5	-2.04	1.11e-06	0.00025046	6.17	4.62	-1.55	0.00216961	0.0451016	MDP0000314219	2	S	187	AT5G59720	HSP18.2 (HEAT SHOCK PROTEIN 18.2)	spe1_rev	rev	MD01G1144200	sp|Q9PM34|Y1642_CAMJE	Nucleoid-associated protein Cj1642	0.003	AT3G18060.1	transducin family protein / WD-40 repeat family protein	3.3	no hits & (original description: none)
AryANE_v1_00054900	3.48	1.26	-2.23	1.32e-10	5.39e-08	2.31	1.31	-0.99	0.000686282	0.0449523	2.95	1.59	-1.36	4.57e-05	0.00168569	2.92	1.37	-1.55	4.9e-05	0.00584642	MDP0000699845	1	S	946	PPO_MALDO	Polyphenol oxidase, chloroplastic	spe1	for	MD10G1299400	sp|P43309|PPO_MALDO	Polyphenol oxidase, chloroplastic	0	AT2G36325.1	GDSL-like Lipase/Acylhydrolase superfamily protein	1.8	Polyphenol oxidase, chloroplastic OS=Malus domestica (sp|p43309|ppo_maldo : 983.0)	1
AryANE_v1_00062630	4.3	2.73	-1.57	5.04e-09	8.04e-07	3.18	1.6	-1.58	0.000213987	0.0328907	3.93	2.44	-1.5	3.4e-06	0.000414535	3.8	2.26	-1.54	6.56e-09	4.5e-05	MDP0000941183	1	S
AryANE_v1_00004362	3.21	1.21	-2.01	8.57e-09	1.22e-06	1.59	1.05	-0.54	0.00277936	0.0834486	2.84	0.84	-2	2.09e-06	0.000330196	2.55	1.03	-1.52	0.000393587	0.0185249	MDP0000136587	4	S	423	AT1G74310	ATHSP101 (HEAT SHOCK PROTEIN 101); ATP binding / ATPase, esterase/lipase/thioesterase family protein	55/60	for	MD06G1201600	sp|P42730|CLPB1_ARATH	Chaperone protein ClpB1	0	AT1G74310.1	heat shock protein 101	0	External stimuli response.temperature.Hsp (heat-shock-responsive protein) families.Hsp100 protein (original description: none)		Hsp100	AtHsp100-1	AT1G74310	Response to heat	response to high light intensity		Response to hydrogen peroxide			HLOx
AryANE_v1_00055602	6.99	5.58	-1.42	2.04e-08	2.29e-06	4.88	3.96	-0.91	0.00143238	0.0630063	6.46	4.24	-2.22	3.98e-07	0.00019059	6.11	4.6	-1.51	8.06e-05	0.00734912	MDP0000722969	1	S	106	AT1G17180	ATGSTU25 (Arabidopsis thaliana Glutathione S-transferase (class tau) 25); glutathione transferase
AryANE_v1_00049602	3.09	0.82	-2.28	8.81e-11	3.8e-08	1.26	0.68	-0.58	0.00249813	0.0796927	2.66	1.02	-1.64	2.37e-06	0.000347713	2.34	0.84	-1.5	0.00036615	0.0178457	MDP0000527802	1	S	236	AT4G36990	HSF4 (HEAT SHOCK FACTOR 4); DNA binding / transcription factor, unknown protein	spe1	for	MD02G1171800	sp|P22335|HSF24_SOLPE	Heat shock factor protein HSF24	2e-98	AT4G36990.1	heat shock factor 4	2e-92	RNA biosynthesis.transcriptional activation.HSF (heat shock) transcription factor (original description: none)	1	Hsf	HsfB1		Response to heat						H
AryANE_v1_00056462	5.04	3.5	-1.54	7.81e-09	1.13e-06	2.82	1.98	-0.84	0.00041583	0.0396093	4.55	2.48	-2.07	1e-06	0.000242786	4.14	2.65	-1.5	3.41e-05	0.00484487	MDP0000752314	4	S	319	AT3G23990	HSP60 (Heat shock protein 60); ATP binding / protein binding / unfolded protein binding	spe1	for	MD10G1170700	sp|Q05046|CH62_CUCMA	Chaperonin CPN60-2, mitochondrial	0	AT3G23990.1	heat shock protein 60	0	External stimuli response.temperature.Hsp (heat-shock-responsive protein) families.Hsp60 family.Hsp60 protein (original description: none)	1	Hsp60			Response to heat						H
AryANE_v1_00107486	7.25	5.79	-1.47	2.03e-06	0.00062315	4.97	3.92	-1.05	0.00049897	0.228639	6.74	4.74	-2	3.75e-06	0.0017221	6.31	4.82	-1.5	1.55e-05	0.0147939	MDP0000364302	1	AS				spe1_rev	for	MD05G1049700	sp|Q01899|HSP7M_PHAVU	Heat shock 70 kDa protein, mitochondrial	0	AT5G09590.1	mitochondrial HSO70 2	0	External stimuli response.temperature.Hsp (heat-shock-responsive protein) families.Hsp70 family.DnaK protein (original description: none)		Hsp70	AtHsp70-10		Response to heat				response to virus		H
AryANE_v1_00003448	6.27	4.7	-1.58	4.96e-09	8.01e-07	3.79	2.34	-1.45	0.00168707	0.0657619	5.87	4.42	-1.45	4.11e-06	0.000451293	5.32	3.82	-1.5	4.18e-07	0.000603351	MDP0000132130	3	S	475	AT1G71110	unknown protein
AryANE_v1_00008693	6.2	4.05	-2.15	1.66e-10	6.15e-08	4.73	3.35	-1.38	5.76e-05	0.0255428	5.68	4.73	-0.96	4.03e-05	0.00155817	5.54	4.04	-1.5	3.61e-05	0.00492182	MDP0000157816	2	S	83.6	AT3G21150	zinc finger (B-box type) family protein	spe1_rev	rev	MD09G1161200	sp|P15808|THY1_DICDI	Flavin-dependent thymidylate synthase	0.52	AT1G61580.1	R-protein L3 B	1.1	no hits & (original description: none)
AryANE_v1_00051762	3.94	2.54	-1.4	2.01e-08	2.27e-06	2.46	1.88	-0.58	0.0160551	0.185529	3.53	1	-2.53	2.45e-07	0.000142943	3.31	1.81	-1.5	0.000941915	0.0288784	MDP0000599427	1	S	376	AT4G27030	unknown protein	spe1	for	MD03G1205300	sp|Q9SZ42|FAD4_ARATH	Fatty acid desaturase 4, chloroplastic	6e-140	AT4G27030.1	fatty acid desaturase A	3e-141	Lipid metabolism.fatty acid synthesis.fatty acid desaturation and elongation.delta 3-trans-hexadecenoic acid phosphatidylglycerol desaturase (original description: none)	1
AryANE_v1_00061601	3.43	1.3	-2.14	1.69e-10	6.2e-08	1.06	0.89	-0.16	0.143039	0.470914	2.94	0.8	-2.15	1.98e-05	0.00106131	2.48	0.99	-1.49	0.00236932	0.0469077	MDP0000910836	2	S	389	AT1G03070	glutamate binding	spe1	for	MD03G1259200	sp|Q94A20|BI1L_ARATH	BI1-like protein	3e-77	AT1G03070.1	Bax inhibitor-1 family protein	7e-137	Protein LIFEGUARD 4 OS=Arabidopsis thaliana (sp|q9sa63|lfg4_arath : 339.0)	1
AryANE_v1_00061798	4.82	3.32	-1.5	1.71e-08	2.02e-06	1.89	1.45	-0.44	0.00855397	0.139905	4.27	1.79	-2.48	2.99e-07	0.000160409	3.66	2.19	-1.47	0.00139328	0.0346928	MDP0000917143	1	S	95.9	AT5G55000	FIP2 (FH protein interacting protein 2); voltage-gated potassium channel	spe1	for	MD03G1035600	sp|Q9SE95|FIP2_ARATH	FH protein interacting protein FIP2	6e-55	AT5G55000.2	potassium channel tetramerisation domain-containing protein / pentapeptide repeat-containing protein	3e-56	FH protein interacting protein FIP2 OS=Arabidopsis thaliana (sp|q9se95|fip2_arath : 152.0)	1
AryANE_v1_00018842	7.3	5.02	-2.28	1.03e-10	4.32e-08	3.73	3.01	-0.71	0.00186168	0.068895	6.92	5.48	-1.44	4.43e-06	0.000473325	5.97	4.51	-1.46	0.000301437	0.0158761	MDP0000208958	4	S	183	AT5G37670	15.7 kDa class I-related small heat shock protein-like (HSP15.7-CI)	spe1	for	MD09G1271100	sp|Q9FHQ3|HS157_ARATH	15.7 kDa heat shock protein, peroxisomal	4e-57	AT5G37670.1	HSP20-like chaperones superfamily protein	2e-58	External stimuli response.temperature.Hsp (heat-shock-responsive protein) families.sHsp (small heat-shock-responsive protein) families.class-PX protein (original description: none)	1	Hsp20	AtHsp15.7-Cl(r)	AT5G37670	Response to heat			Response to hydrogen peroxide			HOx
AryANE_v1_00047492	3.51	1.86	-1.65	3.05e-09	5.65e-07	1.91	1.35	-0.56	0.00540317	0.11322	3	0.89	-2.11	6.12e-07	0.000207857	2.81	1.36	-1.46	0.000237003	0.0139857	MDP0000459010	4	S	318	AT1G78380	ATGSTU19 (GLUTATHIONE TRANSFERASE 8); glutathione transferase	spe1	for	MD05G1210700	sp|Q03666|GSTX4_TOBAC	Probable glutathione S-transferase	7e-112	AT1G78380.1	glutathione S-transferase TAU 19	8e-110	Protein modification.S-glutathionylation and deglutathionylation.glutathione S-transferase activities.class tau (original description: none)	1							Glutathione metabolic process / Response to oxidative stress		cellular response to water deprivation	Ox
AryANE_v1_00027784	5.42	3.83	-1.59	4.6e-09	7.55e-07	3.36	2.69	-0.67	0.0670796	0.350654	4.72	2.6	-2.12	9.56e-07	0.000239548	4.5	3.05	-1.45	0.000455168	0.0200478	MDP0000254930	1	S	366	AT3G07090	.	spe1	for	MD10G1165200	sp|Q6ICB0|DESI1_HUMAN	Desumoylating isopeptidase 1	9e-43	AT3G07090.1	PPPDE putative thiol peptidase family protein	2e-128	Protein degradation.peptidase families.cysteine-type peptidase activities.PPPDE-type peptidase (original description: none)	1
AryANE_v1_00050759	6.94	5.52	-1.42	1.71e-08	2.03e-06	4.41	3.49	-0.92	0.000285932	0.0359769	6.39	4.44	-1.95	1.1e-06	0.000249308	5.91	4.49	-1.43	1.77e-05	0.00345194	MDP0000565846	4	S	187	AT3G24500	ATMBF1C/MBF1C (MULTIPROTEIN BRIDGING FACTOR 1C); DNA binding / transcription coactivator/ transcription factor	spe1	for	MD02G1050200	sp|Q9LV58|MBF1C_ARATH	Multiprotein-bridging factor 1c	9e-69	AT3G24500.1	multiprotein bridging factor 1C	5e-70	Multiprotein-bridging factor 1c OS=Arabidopsis thaliana (sp|q9lv58|mbf1c_arath : 146.0)					Response to heat						H
AryANE_v1_00033172	8.3	7.35	-0.95	1.1e-06	4.82e-05	5.72	5.08	-0.64	0.00641683	0.121902	7.96	5.31	-2.65	1.38e-07	0.000115559	7.33	5.92	-1.41	0.00248853	0.0479531	MDP0000281626	1	S	501	AT1G61800	GPT2 (glucose-6-phosphate/phosphate translocator 2); antiporter/ glucose-6-phosphate transporter	spe1	for	MD10G1316100	sp|Q94B38|GPT2_ARATH	Glucose-6-phosphate/phosphate translocator 2, chloroplastic	0	AT1G61800.1	glucose-6-phosphate/phosphate translocator 2	0	Solute transport.carrier-mediated transport.DMT superfamily.NST-TPT group.TPT phosphometabolite transporter (original description: none)	1					photosynthetic acclimation			response to nematode		L
AryANE_v1_00018102	7.09	5.74	-1.35	2.63e-08	2.72e-06	4.16	3.36	-0.8	0.00181903	0.0677802	6.56	4.5	-2.06	1.11e-05	0.000771275	5.93	4.54	-1.4	0.00013323	0.00998859	MDP0000205111	2	S	785	AT3G25230	ROF1 (ROTAMASE FKBP 1); FK506 binding / calmodulin binding / peptidyl-prolyl cis-trans isomerase	spe1	for	MD10G1156300	sp|Q38931|FKB62_ARATH	Peptidyl-prolyl cis-trans isomerase FKBP62	0	AT3G25230.2	rotamase FKBP 1	0	Protein modification.protein folding and quality control.protein folding catalyst activities.FKBP protein folding catalyst (original description: none)	1				Heat acclimation / Response to heat						H
AryANE_v1_00002985	5.15	3.65	-1.5	1.52e-08	1.87e-06	2.32	2.04	-0.28	0.120991	0.442783	4.39	2.04	-2.36	3.61e-06	0.000428018	3.95	2.57	-1.39	0.00238232	0.0469955	MDP0000129942	4	S	193	AT3G24500	ATMBF1C/MBF1C (MULTIPROTEIN BRIDGING FACTOR 1C); DNA binding / transcription coactivator/ transcription factor	spe1	for	MD15G1187400	sp|Q9LV58|MBF1C_ARATH	Multiprotein-bridging factor 1c	4e-68	AT3G24500.1	multiprotein bridging factor 1C	2e-69	Multiprotein-bridging factor 1c OS=Arabidopsis thaliana (sp|q9lv58|mbf1c_arath : 146.0)	1				Response to heat						H
AryANE_v1_00024565	4.23	2.78	-1.45	1.5e-08	1.86e-06	2.55	1.28	-1.27	0.000119684	0.0286522	3.72	2.32	-1.41	1.22e-05	0.000798867	3.5	2.13	-1.37	1.69e-08	7.73e-05	MDP0000238655	1	S	143	AT1G07350	transformer serine/arginine-rich ribonucleoprotein, putative	spe1	for	MD11G1082300	sp|B9G9L9|BURPH_ORYSJ	BURP domain-containing protein 17	1.9	AT1G36980.1	unknown protein; CONTAINS InterPro DOMAIN/s: Uncharacterised protein family UPF0220 (InterPro:IPR007919); Has 424 Blast hits to 424 proteins in 159 species: Archae -0; Bacteria -0; Metazoa -228; Fungi -120; Plants -62; Viruses -0; Other Eukaryotes -14 (source: NCBI BLink).	1.3	no hits & (original description: none)	1
AryANE_v1_00031442	4.19	2.74	-1.45	7.46e-08	6.04e-06	2	1.5	-0.5	0.00844901	0.138775	3.72	1.58	-2.14	4.5e-07	0.00019771	3.3	1.93	-1.37	0.000603202	0.0231171	MDP0000272838	1	S	206	AT4G14540	CCAAT-box binding transcription factor subunit B (NF-YB) (HAP3 ) (AHAP3) family	spe1	for	MD17G1117200	sp|O23310|NFYB3_ARATH	Nuclear transcription factor Y subunit B-3	4e-73	AT4G14540.1	nuclear factor Y, subunit B3	2e-74	RNA biosynthesis.transcriptional activation.NF-Y transcription factor complex.NF-YB component (original description: none)	1
AryANE_v1_00003623	3.22	1.61	-1.61	6.83e-09	1.04e-06	2.36	0.72	-1.64	0.000571123	0.0442694	2.57	1.75	-0.82	0.000329342	0.00508168	2.71	1.36	-1.35	3.72e-05	0.00490966	MDP0000132952	4	S	157	AT3G26040	transferase family protein	spe1	for	MD05G1219000	sp|Q9FI40|BAHD1_ARATH	BAHD acyltransferase At5g47980	4e-75	AT3G26040.1	HXXXD-type acyl-transferase family protein	7e-98	BAHD acyltransferase At5g47980 OS=Arabidopsis thaliana (sp|q9fi40|bahd1_arath : 234.0) & Enzyme classification.EC_2 transferases.EC_2.3 acyltransferase(50.2.3 : 71.2) (original description: none)	1
AryANE_v1_00025686	5.83	3.62	-2.21	1.35e-10	5.35e-08	2.85	2.54	-0.31	0.047455	0.299802	5.27	3.72	-1.55	2.84e-06	0.000378382	4.64	3.3	-1.35	0.00162927	0.0381787	MDP0000244504	4	S	279	AT5G13170	nodulin MtN3 family protein	spe1	for	MD16G1125300	sp|P0DKJ5|SWT15_VITVI	Bidirectional sugar transporter SWEET15	7e-109	AT5G13170.1	senescence-associated gene 29	4e-103	Solute transport.carrier-mediated transport.TOC superfamily.SWEET sugar efflux transporter (original description: none)	1			AT5G13170
AryANE_v1_00010823	5.47	3.76	-1.72	1.91e-09	3.86e-07	2.88	1.86	-1.01	0.00136942	0.062577	5.11	3.89	-1.22	1.19e-05	0.000791216	4.49	3.17	-1.33	3.68e-06	0.00180451	MDP0000168498	1	S	262	AT2G43290	MSS3 (MULTICOPY SUPPRESSORS OF SNF4 DEFICIENCY IN YEAST 3); calcium ion binding
AryANE_v1_00027880	2.47	1.04	-1.43	8.08e-08	6.41e-06	1.93	0.94	-0.99	0.000597294	0.0443901	2.14	0.56	-1.58	8.63e-06	0.000672825	2.18	0.85	-1.33	3.02e-06	0.00165761	MDP0000255372	2	S	84.7	AT5G02490	heat shock cognate 70 kDa protein 2 (HSC70-2) (HSP70-2)
AryANE_v1_00007800	5.28	3.63	-1.65	7.72e-09	1.13e-06	2.7	2.1	-0.59	0.00354087	0.0925484	4.69	2.98	-1.71	1.88e-06	0.000312953	4.23	2.91	-1.32	0.000136006	0.0101138	MDP0000153380	1	S	97.1	A5B1X8_VITVI	Putative uncharacterized protein	spe1	for	MD08G1124200	sp|Q11EX1|GLGB_CHESB	1,4-alpha-glucan branching enzyme GlgB	2.9	AT5G35320.1	unknown protein; Has 1807 Blast hits to 1807 proteins in 277 species: Archae -0; Bacteria -0; Metazoa -736; Fungi -347; Plants -385; Viruses -0; Other Eukaryotes -339 (source: NCBI BLink).	4e-10	no hits & (original description: none)	1
AryANE_v1_00033476	4.42	2.34	-2.08	2.43e-10	8.06e-08	1.98	1.69	-0.29	0.0624393	0.338974	3.65	2.07	-1.59	0.000928149	0.00908069	3.36	2.04	-1.32	0.00233468	0.0465916	MDP0000283081	2	S	285	AT5G13170	nodulin MtN3 family protein	spe1	for	MD13G1124300	sp|P0DKJ5|SWT15_VITVI	Bidirectional sugar transporter SWEET15	1e-110	AT5G13170.1	senescence-associated gene 29	2e-105	Solute transport.carrier-mediated transport.TOC superfamily.SWEET sugar efflux transporter (original description: none)	1			AT5G13170
AryANE_v1_00044775	3.14	1.59	-1.56	1.12e-08	1.49e-06	2.21	1.52	-0.69	0.000988526	0.0521279	2.58	0.85	-1.73	1.45e-05	0.000879193	2.64	1.32	-1.32	8.4e-05	0.00748023	MDP0000370964	2	S	534	AT3G09350	armadillo/beta-catenin repeat family protein															Response to heat						H
AryANE_v1_00008871	5.13	3.64	-1.49	1.89e-08	2.18e-06	3.27	2.34	-0.93	0.00029011	0.035673	4.63	3.11	-1.52	3.27e-06	0.000407875	4.34	3.03	-1.31	2.54e-06	0.00158308	MDP0000158694	2	S	299	AT1G76690	OPR2 (12-oxophytodienoate reductase 2); 12-oxophytodienoate reductase, DNAJ heat shock N-terminal domain-containing protein
AryANE_v1_00045038	3.19	1.19	-2	3.5e-10	1.07e-07	1.61	1.36	-0.25	0.0792351	0.37552	3.13	1.42	-1.71	1.61e-06	0.000293046	2.64	1.34	-1.31	0.00173477	0.0395695	MDP0000379515	2	S	80.1	AT2G29500	17.6 kDa class I small heat shock protein (HSP17.6B-CI)
AryANE_v1_00045493	5.28	3.89	-1.39	1.93e-08	2.19e-06	3.91	2.72	-1.19	9.47e-05	0.027557	4.78	3.43	-1.36	6.05e-06	0.000569505	4.66	3.35	-1.31	1.01e-08	5.54e-05	MDP0000395101	2	S	88.6	AT1G76690	OPR2 (12-oxophytodienoate reductase 2); 12-oxophytodienoate reductase, DNAJ heat shock N-terminal domain-containing protein
AryANE_v1_00057093	2.21	0.36	-1.86	1.54e-09	3.35e-07	0.96	0.45	-0.51	0.00427381	0.100798	2.03	0.41	-1.62	9.82e-06	0.000727425	1.72	0.42	-1.31	0.000457395	0.0200494	MDP0000771031	2	S	361	AT2G29120	ATGLR2.7 (Arabidopsis thaliana glutamate receptor 2.7)	spe1	for	MD05G1305700	sp|Q8LGN0|GLR27_ARATH	Glutamate receptor 2.7	2e-134	AT2G29120.1	glutamate receptor 2.7	1e-135	Solute transport.channels.GLR ligand-gated cation channel (original description: none)	1					response to light stimulus					L
AryANE_v1_00014982	6.18	4.72	-1.46	1.09e-08	1.46e-06	4.51	2.91	-1.6	3.8e-05	0.0244632	5.73	4.89	-0.84	9.99e-05	0.00263796	5.47	4.17	-1.3	7.5e-06	0.00244873	MDP0000189615	4	S	191	AT1G52800	oxidoreductase, 2OG-Fe(II) oxygenase family protein	spe2	for	MD06G1027500	sp|Q945B6|AOP1L_ARATH	Probable 2-oxoglutarate-dependent dioxygenase AOP1.2	8e-60	AT1G52800.1	2-oxoglutarate (2OG) and Fe(II)-dependent oxygenase superfamily protein	7e-71	Probable 2-oxoglutarate-dependent dioxygenase AOP1.2 OS=Arabidopsis thaliana (sp|q945b6|aop1l_arath : 176.0)	1
AryANE_v1_00030374	5.29	3.93	-1.36	2.57e-08	2.68e-06	3.22	2.45	-0.76	0.00270218	0.082505	4.73	2.94	-1.79	1.23e-06	0.00025729	4.41	3.11	-1.3	4.54e-05	0.00563893	MDP0000267538	2	S	194	AT3G24500	ATMBF1C/MBF1C (MULTIPROTEIN BRIDGING FACTOR 1C); DNA binding / transcription coactivator/ transcription factor	spe1_rev	rev	MD02G1050100	sp|Q9ZUZ0|KCS13_ARATH	3-ketoacyl-CoA synthase 13	5	AT2G46720.1	3-ketoacyl-CoA synthase 13	0.28	no hits & (original description: none)
AryANE_v1_00041681	2.78	0.97	-1.81	1.35e-09	2.99e-07	1.99	0.88	-1.1	0.00156054	0.0641576	2.42	1.45	-0.97	0.000334811	0.00512771	2.4	1.1	-1.3	3.99e-05	0.00511975	MDP0000322416	1	S	150	AT5G16360	NC domain-containing protein	spe1	for	MD01G1232800	sp|O95237|LRAT_HUMAN	Lecithin retinol acyltransferase	3e-07	AT5G16360.1	NC domain-containing protein-related	5e-46	no hits & (original description: none)	1
AryANE_v1_00030870	7.17	5.63	-1.54	1.52e-08	1.87e-06	5.83	4.12	-1.71	0.000226977	0.0339237	6.63	6.04	-0.59	0.000888342	0.00885601	6.55	5.26	-1.29	0.000177882	0.0119342	MDP0000269907	4	S				spe1_rev	rev	MD11G1308400	sp|B9LB79|PYRG_CHLSY	CTP synthase	3.8	AT3G15250.1	unknown protein; BEST Arabidopsis thaliana protein match is: unknown protein (TAIR:AT1G53163.1); Has 409 Blast hits to 218 proteins in 63 species: Archae -0; Bacteria -22; Metazoa -178; Fungi -77; Plants -38; Viruses -1; Other Eukaryotes -93 (source: NCBI BLink).	0.35	no hits & (original description: none)
AryANE_v1_00047305	4.29	2.98	-1.32	1.76e-07	1.23e-05	2.85	2.03	-0.81	0.00179024	0.0674505	3.92	2.19	-1.73	1.69e-06	0.000296775	3.68	2.4	-1.29	2.51e-05	0.00422751	MDP0000453114	4	S	461	AT1G05010	EFE (ethylene forming enzyme)	spe1	for	MD09G1114800	sp|Q9MB94|ACCO_PRUMU	1-aminocyclopropane-1-carboxylate oxidase	0	AT1G05010.1	ethylene-forming enzyme	0	Phytohormones.ethylene.synthesis.1-aminocyclopropane-1-carboxylate (ACC) oxidase (original description: none)	1								response to fungus
AryANE_v1_00001010	3.56	1.32	-2.24	1.16e-10	4.8e-08	1.95	1.25	-0.69	0.0342362	0.26023	3.16	2.27	-0.89	6.38e-05	0.00199491	2.89	1.61	-1.28	0.00138909	0.0347146	MDP0000120546	4	S	473	AT3G25570	.	spe1	for	MD16G1057400	sp|Q42679|DCAM_CATRO	S-adenosylmethionine decarboxylase proenzyme	0	AT3G25570.1	Adenosylmethionine decarboxylase family protein	4e-176	Polyamine metabolism.spermidine/spermine.synthesis.S-adenosyl methionine decarboxylase (original description: none)
AryANE_v1_00015101	4.06	2.33	-1.74	1.82e-09	3.75e-07	1.93	1.28	-0.65	0.00446531	0.103332	3.62	2.21	-1.41	0.00011507	0.00283884	3.21	1.93	-1.28	0.000108067	0.00882547	MDP0000190115	2	S
AryANE_v1_00061920	7.49	5.86	-1.64	7.81e-09	1.13e-06	5.69	4.2	-1.49	0.000696369	0.0447462	6.68	5.92	-0.76	0.000331432	0.00509927	6.62	5.34	-1.28	4.59e-05	0.00567194	MDP0000920400	2	S	60.5	AT1G32928	unknown protein
AryANE_v1_00034150	1.92	0.68	-1.25	5.73e-08	4.95e-06	1.82	0.76	-1.06	0.00175683	0.0669378	1.73	0.34	-1.4	4.89e-06	0.000506345	1.85	0.58	-1.27	4.52e-07	0.000619562	MDP0000286463	1	S	394	AT1G18660	zinc finger (C3HC4-type RING finger) family protein
AryANE_v1_00022329	4.57	2.96	-1.62	7.4e-09	1.1e-06	2.38	2.22	-0.16	0.288968	0.623727	4.09	2.08	-2.01	8.29e-07	0.000233987	3.68	2.41	-1.27	0.00245321	0.0475732	MDP0000226817	1	S	753	AT1G17870	.	spe1	for	MD10G1110200	sp|Q9LMU1|EGY3_ARATH	Probable zinc metallopeptidase EGY3, chloroplastic	0	AT1G17870.1	ethylene-dependent gravitropism-deficient and yellow-green-like 3	0	Probable zinc metallopeptidase EGY3, chloroplastic OS=Arabidopsis thaliana (sp|q9lmu1|egy3_arath : 751.0)	1				Response to heat	response to high light intensity		Response to hydrogen peroxide			HLOx
AryANE_v1_00060702	3.44	2.08	-1.36	2.77e-08	2.8e-06	1.42	0.63	-0.79	0.000945335	0.0511464	3.09	1.45	-1.64	6.42e-06	0.000589398	2.65	1.39	-1.26	1.78e-05	0.00342455	MDP0000881997	4	S				spe1	for	MD04G1143100	sp|Q66609|VP03_EHV2	Probable membrane antigen 3	1.3	AT3G54040.1	PAR1 protein	2e-21	no hits & (original description: none)	1
AryANE_v1_00042701	7.69	6.48	-1.22	7.37e-08	6e-06	5.04	4.31	-0.73	0.00254104	0.0801167	7.19	5.37	-1.82	2.35e-06	0.000345828	6.65	5.39	-1.26	8.38e-05	0.00751584	MDP0000340109	2	S	209	AT1G22840	ATCYTC-A/CYTC-1 (CYTOCHROME C-1); electron carrier	spe1	for	MD15G1395600	sp|O22642|CYC_FRIAG	Cytochrome c	4e-72	AT1G22840.1	CYTOCHROME C-1	1e-71	Cellular respiration.oxidative phosphorylation.cytochrome c.cytochrome c protein (original description: none)	1							Mitochondrial electron transport, cytochrome c to oxygen			Ox
AryANE_v1_00035266	4.17	2.26	-1.91	1.76e-09	3.67e-07	1.58	1.43	-0.14	0.25921	0.598714	3.66	1.96	-1.7	1.65e-06	0.000295199	3.13	1.89	-1.24	0.00265357	0.0497703	MDP0000292018	2	S	59.7	Q9LUX2_PYRPY	Metallothionein-like protein	spe1	for	MD03G1093800	sp|P43390|MT2_ACTDE	Metallothionein-like protein type 2	2e-17	AT3G09390.1	metallothionein 2A	3e-09	no hits & (original description: none)	1
AryANE_v1_00056498	5.17	3.53	-1.64	1.45e-08	1.81e-06	3.26	2.75	-0.51	0.00625467	0.120686	4.71	3.14	-1.57	2.66e-06	0.000372973	4.38	3.14	-1.24	0.000218704	0.0134859	MDP0000753464	3	S	239	AT2G37970	SOUL heme-binding family protein																red or far-red light signaling pathway					L
AryANE_v1_00058495	6.75	5.18	-1.58	5.89e-09	9.09e-07	5.07	4.37	-0.69	0.000981585	0.0520664	6.22	4.78	-1.45	5.14e-06	0.000521687	6.02	4.78	-1.24	3.36e-05	0.00479556	MDP0000814399	4	S	60.8	AT1G24020	Bet v I allergen family protein
AryANE_v1_00010266	5.39	4.76	-0.63	6.94e-05	0.00114753	4.3	3.06	-1.24	0.000219564	0.0333688	4.91	3.12	-1.79	1.46e-06	0.000278911	4.88	3.65	-1.23	0.000127764	0.00979287	MDP0000165656	2	S	662	AT2G25490	EBF1 (EIN3-BINDING F BOX PROTEIN 1); ubiquitin-protein ligase	spe1	for	MD02G1030300	sp|Q9SKK0|EBF1_ARATH	EIN3-binding F-box protein 1	0	AT2G25490.1	EIN3-binding F box protein 1	0	Protein degradation.peptide tagging.Ubiquitin (UBQ)-anchor addition (ubiquitylation).UBQ-ligase E3 activities.Cullin-based ubiquitylation complexes.SKP1-CUL1-FBX (SCF) E3 ligase complexes.F-BOX substrate adaptor components.EBF component (original description: none)	1
AryANE_v1_00016921	3.23	1.9	-1.33	4.41e-08	4e-06	1.45	1.09	-0.35	0.0210584	0.20967	2.88	0.85	-2.03	6.86e-07	0.000214042	2.52	1.29	-1.23	0.00120881	0.0325833	MDP0000199257	2	S	164	AT1G80160	lactoylglutathione lyase family protein / glyoxalase I family protein
AryANE_v1_00039133	2.09	0.63	-1.46	1.18e-08	1.55e-06	1.58	0.5	-1.07	0.000620937	0.0447936	1.66	0.47	-1.19	1.45e-05	0.000882484	1.77	0.54	-1.23	6.09e-07	0.000696144	MDP0000310641	4	S	266	AT5G63450	CYP94B1 (cytochrome P450, family 94, subfamily B, polypeptide 1); oxygen binding	spe1	for	MD10G1190400	sp|O81117|C94A1_VICSA	Cytochrome P450 94A1	0	AT5G63450.1	cytochrome P450, family 94, subfamily B, polypeptide 1	2e-161	Cytochrome P450 94A1 OS=Vicia sativa (sp|o81117|c94a1_vicsa : 634.0) & Enzyme classification.EC_1 oxidoreductases.EC_1.14 oxidoreductase acting on paired donor with incorporation or reduction of molecular oxygen(50.1.13 : 81.8) (original description: none)	1
AryANE_v1_00014045	5.37	3.45	-1.92	1.77e-08	2.07e-06	2.6	2.23	-0.37	0.0119351	0.161757	5.07	3.7	-1.37	5.65e-06	0.000555022	4.35	3.14	-1.22	0.00112277	0.0312781	MDP0000184940	2	S	166	AT5G37670	15.7 kDa class I-related small heat shock protein-like (HSP15.7-CI)	spe1	for	MD09G1271100	sp|Q9FHQ3|HS157_ARATH	15.7 kDa heat shock protein, peroxisomal	4e-57	AT5G37670.1	HSP20-like chaperones superfamily protein	2e-58	External stimuli response.temperature.Hsp (heat-shock-responsive protein) families.sHsp (small heat-shock-responsive protein) families.class-PX protein (original description: none)		Hsp20	AtHsp15.7-Cl(r)	AT5G37670	Response to heat			Response to hydrogen peroxide			HOx
AryANE_v1_00016848	3.27	2.13	-1.14	5.64e-06	0.000167715	1.94	1.32	-0.61	0.00166681	0.0655385	2.82	0.88	-1.94	9.64e-07	0.000234905	2.67	1.45	-1.22	0.000500343	0.020993	MDP0000198908	4	S	410	AT1G50590	pirin, putative	spe1	for	MD03G1190300	sp|Q9SEE4|PIRL_SOLLC	Pirin-like protein	2e-145	AT1G50590.1	RmlC-like cupins superfamily protein	5e-144	Pirin-like protein OS=Solanum lycopersicum (sp|q9see4|pirl_sollc : 412.0)	1
AryANE_v1_00051977	6.06	4.93	-1.13	3.48e-07	2.05e-05	3.97	3.54	-0.43	0.16611	0.501238	5.57	3.47	-2.1	5.2e-07	0.000208176	5.2	3.98	-1.22	0.00218452	0.045172	MDP0000606838	4	S				spe1	for	MD04G1190700	sp|Q9LZ98|AB20I_ARATH	ABC transporter I family member 20	7e-06	AT5G02270.2	non-intrinsic ABC protein 9	4e-07	no hits & (original description: none)	1
AryANE_v1_00051981	4.01	2.37	-1.64	3.1e-09	5.66e-07	2.56	1.37	-1.19	9.65e-05	0.0271915	3.64	2.81	-0.83	9.3e-05	0.00252441	3.41	2.19	-1.22	1.1e-05	0.00276515	MDP0000607000	2	S	216	AT3G50120	unknown protein	spe1	for	MD17G1014200	sp|Q8RYJ8|CML19_ORYSJ	Putative calcium-binding protein CML19	1e-40	AT1G76650.1	calmodulin-like 38	2e-41	Calcium-binding protein CML38 OS=Arabidopsis thaliana (sp|q9sre6|cml38_arath : 113.0)	1
AryANE_v1_00015433	6.8	5.72	-1.08	2.83e-07	1.77e-05	4.57	3.87	-0.69	0.0142304	0.176183	6.3	4.44	-1.86	1.2e-06	0.000258624	5.89	4.68	-1.21	0.00022649	0.0136892	MDP0000191837	3	S	270	AT1G78380	ATGSTU19 (GLUTATHIONE TRANSFERASE 8); glutathione transferase																		Glutathione metabolic process / Response to oxidative stress		cellular response to water deprivation	Ox
AryANE_v1_00059054	5.85	4.63	-1.23	2.19e-07	1.47e-05	3.42	2.91	-0.51	0.00535865	0.112723	5.42	3.54	-1.88	4.54e-06	0.000480876	4.9	3.69	-1.21	0.000481743	0.0204946	MDP0000831937	1	S	655	AT5G24120	SIGE (RNA polymerase sigma subunit E); DNA binding / DNA-directed RNA polymerase/ sigma factor/ transcription factor	spe1	for	MD07G1285600	sp|Q9ZNX9|SIGE_ARATH	RNA polymerase sigma factor sigE, chloroplastic/mitochondrial	0	AT5G24120.1	sigma factor E	0	RNA biosynthesis.organelle machineries.transcription.Sigma-type basal transcription factor (original description: none)	1					photoperiodism, flowering					L
AryANE_v1_00036351	3.19	1.82	-1.38	4.88e-08	4.34e-06	1.88	1.46	-0.42	0.00739666	0.130952	2.71	0.95	-1.76	1.43e-06	0.000277752	2.6	1.4	-1.2	0.000395351	0.0185127	MDP0000297011	2	S	451	AT5G09590	mtHSC70-2 (HEAT SHOCK PROTEIN 70); ATP binding / unfolded protein binding	spe1	for	MD09G1218200	sp|Q01899|HSP7M_PHAVU	Heat shock 70 kDa protein, mitochondrial	3e-103	AT5G09590.1	mitochondrial HSO70 2	6e-101	Heat shock 70 kDa protein, mitochondrial OS=Phaseolus vulgaris (sp|q01899|hsp7m_phavu : 308.0)	1	Hsp70	AtHsp70-10		Response to heat				response to virus		H
AryANE_v1_00001549	3.26	1.98	-1.29	4.88e-08	4.33e-06	1.92	1.56	-0.36	0.0132422	0.169938	2.79	0.88	-1.91	8.64e-07	0.000231811	2.66	1.48	-1.19	0.00088132	0.0278611	MDP0000123186	2	S	216	AT5G58060	YKT61 (similar to yeast SNARE YKT6 1)
AryANE_v1_00004383	2.4	0.6	-1.81	1.86e-09	3.82e-07	0.64	0.36	-0.28	0.0322837	0.254692	2.07	0.62	-1.45	4.17e-06	0.000455084	1.71	0.52	-1.19	0.00103169	0.029831	MDP0000136652	1	S	120	AT3G10480	ANAC050	spe1	for	MD01G1093000	sp|Q9ZVH0|FEZ_ARATH	Protein FEZ	2e-28	AT1G26870.1	NAC (No Apical Meristem) domain transcriptional regulator superfamily protein	9e-30	RNA biosynthesis.transcriptional activation.NAC transcription factor (original description: none)	1
AryANE_v1_00062469	4.19	2.49	-1.7	5.06e-08	4.47e-06	2.83	1.73	-1.1	0.000138807	0.028447	3.71	2.93	-0.78	0.000136761	0.0030742	3.58	2.39	-1.19	5.85e-05	0.00644194	MDP0000936075	1	S
AryANE_v1_00059946	6.45	5.12	-1.33	2.93e-08	2.89e-06	3.65	3.14	-0.51	0.0273798	0.23611	5.96	4.28	-1.68	1.92e-06	0.00031612	5.36	4.18	-1.18	0.00023296	0.0139269	MDP0000859313	2	S	968	AT3G23990	HSP60 (Heat shock protein 60); ATP binding / protein binding / unfolded protein binding	spe1	for	MD05G1182500	sp|Q05046|CH62_CUCMA	Chaperonin CPN60-2, mitochondrial	0	AT3G23990.1	heat shock protein 60	0	External stimuli response.temperature.Hsp (heat-shock-responsive protein) families.Hsp60 family.Hsp60 protein (original description: none)	1	Hsp60			Response to heat						H
AryANE_v1_00034962	5.07	3.86	-1.22	9.12e-08	7.06e-06	3.23	2.9	-0.33	0.261866	0.600899	4.11	2.13	-1.98	7.22e-07	0.000219869	4.14	2.96	-1.18	0.00226864	0.046078	MDP0000290597	1	S	66.6	AT5G02270	ATNAP9 (Non-intrinsic ABC protein 9)	spe1	for	MD04G1190800	sp|Q9LZ98|AB20I_ARATH	ABC transporter I family member 20	7e-133	AT5G02270.2	non-intrinsic ABC protein 9	9e-128	ABC transporter I family member 20 OS=Arabidopsis thaliana (sp|q9lz98|ab20i_arath : 361.0)	1
AryANE_v1_00050503	4.68	3.76	-0.92	1.42e-06	5.77e-05	2.8	2.18	-0.62	0.00413957	0.0991884	4.34	2.34	-2	2.46e-06	0.000354967	3.94	2.76	-1.18	0.000753639	0.0254678	MDP0000557646	1	S	253	AT3G05500	rubber elongation factor (REF) family protein	spe1	for	MD04G1201000	sp|Q9MA63|Y3550_ARATH	REF/SRPP-like protein At3g05500	3e-99	AT3G05500.1	Rubber elongation factor protein (REF)	1e-100	Lipid metabolism.lipid bodies-associated activities.LDAP protein (original description: none)	1
AryANE_v1_00051655	3.53	2.15	-1.39	2.12e-08	2.34e-06	2.58	1.07	-1.51	3.49e-05	0.0261917	3.21	2.53	-0.68	0.0010524	0.00977226	3.11	1.93	-1.18	2.74e-05	0.00458937	MDP0000595671	1	S	128	AT5G59820	RHL41 (RESPONSIVE TO HIGH LIGHT 41); nucleic acid binding / transcription factor/ zinc ion binding	spe1	for	MD03G1099300	sp|Q42410|ZAT12_ARATH	Zinc finger protein ZAT12	5e-36	AT5G59820.1	C2H2-type zinc finger family protein	3e-37	RNA biosynthesis.transcriptional activation.C2H2 zinc finger transcription factor (original description: none)	1				Response to heat	photosynthetic acclimation / response to UV-B	Cold acclimation / Response to cold	Response to oxidative stress			HLCOx
AryANE_v1_00015078	6.96	5.45	-1.52	8.27e-09	1.19e-06	3.84	3.5	-0.34	0.0182964	0.19814	6.48	4.84	-1.64	2.32e-06	0.000345405	5.77	4.6	-1.17	0.000607741	0.0232262	MDP0000190008	2	S	165	AT1G23100	10 kDa chaperonin, putative	spe1	for	MD13G1024100	sp|P34893|CH10_ARATH	10 kDa chaperonin, mitochondrial	5e-49	AT1G23100.1	GroES-like family protein	2e-53	External stimuli response.temperature.Hsp (heat-shock-responsive protein) families.Hsp60 family.Hsp10 Hsp60-co-chaperone (original description: none)	1	Hsp10 Hsp60-co-chaperone
AryANE_v1_00009597	2.13	0.41	-1.72	2.16e-09	4.24e-07	0.64	0.45	-0.18	0.134423	0.459782	1.85	0.29	-1.56	1.97e-05	0.00106308	1.55	0.38	-1.17	0.00169215	0.0389536	MDP0000162425	4	S	396	AT3G16050	A37 (PYRIDOXINE BIOSYNTHESIS 1.2); protein heterodimerization	spe1	for	MD09G1211600	sp|Q9ZNR6|PDX12_ARATH	Pyridoxal 5'-phosphate synthase-like subunit PDX1.2	8e-153	AT3G16050.1	pyridoxine biosynthesis 1.2	5e-154	Coenzyme metabolism.pyridoxalphosphate synthesis.pyridoxal 5-phosphate synthase complex.synthase component (original description: none)	1
AryANE_v1_00059047	6.81	5.2	-1.61	3.69e-09	6.31e-07	5.09	4.58	-0.51	0.00377775	0.0951542	6.25	4.86	-1.39	9.01e-06	0.000690149	6.05	4.88	-1.17	0.000185772	0.0122538	MDP0000831518	3	S	56.2	AT1G24020	Bet v I allergen family protein
AryANE_v1_00006957	5.29	3.8	-1.5	2.24e-08	2.43e-06	3.14	2.63	-0.51	0.00373407	0.094671	4.77	3.3	-1.47	3.74e-06	0.00042314	4.41	3.24	-1.17	0.000137822	0.010139	MDP0000149332	4	S	243	AT2G37970	SOUL heme-binding family protein	spe1	for	MD04G1144100	sp|Q9SR77|HBPL1_ARATH	Heme-binding-like protein At3g10130, chloroplastic	1e-23	AT2G37970.1	SOUL heme-binding family protein	3e-90	no hits & (original description: none)	1					red or far-red light signaling pathway					L
AryANE_v1_00056575	8	6.59	-1.42	1.57e-08	1.89e-06	6.77	5.03	-1.74	9.01e-05	0.0267735	7.52	7.16	-0.36	0.00629979	0.0283792	7.43	6.26	-1.17	0.000672925	0.0243282	MDP0000755567	2	S	68.9	AT4G02380	SAG21 (SENESCENCE-ASSOCIATED GENE 21)	spe1	for	MD03G1289900	sp|P32292|ARG2_VIGRR	Indole-3-acetic acid-induced protein ARG2	2e-21	AT4G02380.1	senescence-associated gene 21	1e-21	no hits & (original description: none)	1					response to UV / response to UV-B	Response to cold	Response to oxidative stress / Reactive oxygen species	response to insect		LCOx
AryANE_v1_00057061	2.9	1.53	-1.37	2.22e-08	2.43e-06	1.54	0.94	-0.6	0.00176457	0.0670436	2.52	0.96	-1.56	5.1e-05	0.00177953	2.31	1.15	-1.17	0.000131056	0.00990683	MDP0000770103	1	S	394	AT5G05340	peroxidase, putative	spe1	for	MD11G1004100	sp|A7NY33|PER4_VITVI	Peroxidase 4	2e-136	AT5G05340.1	Peroxidase superfamily protein	6e-137	Peroxidase 4 OS=Vitis vinifera (sp|a7ny33|per4_vitvi : 372.0)	1							Hydrogen peroxide biosynth-catabo-transport process / response to oxidative stress			Ox
AryANE_v1_00046400	6.16	5.09	-1.07	3.43e-07	2.03e-05	3.58	2.87	-0.71	0.00156631	0.0641996	5.62	3.94	-1.68	1.86e-06	0.000310955	5.12	3.97	-1.15	6.55e-05	0.00668325	MDP0000422652	1	S	861	AT1G12270	stress-inducible protein, putative	spe1	for	MD04G1081900	sp|Q9STH1|HSOP3_ARATH	Hsp70-Hsp90 organizing protein 3	0	AT4G12400.2	stress-inducible protein, putative	0	Hsp70-Hsp90 organizing protein 1 OS=Arabidopsis thaliana (sp|q9lnb6|hsop1_arath : 780.0)	1	Hsp70-Hsp90 organizing protein			Heat acclimation / Response to heat	nonphotochemical quenching		Response to hydrogen peroxide			HLOx
AryANE_v1_00048969	3.5	2.42	-1.09	2.37e-07	1.56e-05	2.51	1.38	-1.12	0.000412478	0.040138	3.22	2.05	-1.18	6.81e-05	0.00208868	3.09	1.94	-1.15	2.11e-07	0.000446259	MDP0000506825	1	S	447	AT4G15550	IAGLU (INDOLE-3-ACETATE BETA-D-GLUCOSYLTRANSFERASE); UDP-glycosyltransferase/ transferase, transferring glycosyl groups, unknown protein	spe1	for	MD04G1019600	sp|F8WKW0|UGT1_GARJA	Crocetin glucosyltransferase, chloroplastic	0	AT4G15550.1	indole-3-acetate beta-D-glucosyltransferase	6e-158	Crocetin glucosyltransferase, chloroplastic OS=Gardenia jasminoides (sp|f8wkw0|ugt1_garja : 539.0) & Enzyme classification.EC_2 transferases.EC_2.4 glycosyltransferase(50.2.4 : 341.1) (original description: none)	1
AryANE_v1_00036924	6.26	4.86	-1.4	2.96e-08	2.9e-06	4.72	2.85	-1.87	0.000174613	0.0293393	5.87	5.68	-0.19	0.099352	0.18908	5.62	4.47	-1.15	0.00242541	0.0473016	MDP0000299872	4	S	107	AT3G28510	AAA-type ATPase family protein	spe1	for	MD09G1043700	sp|Q9FLD5|ASD_ARATH	AAA-ATPase ASD, mitochondrial	0	AT5G40010.1	AAA-ATPase 1	0	AAA-ATPase ASD, mitochondrial OS=Arabidopsis thaliana (sp|q9fld5|asd_arath : 514.0)	1						Response to cold			response to water deprivation / response to salt stress	C
AryANE_v1_00004191	4.74	3.07	-1.67	3.03e-09	5.64e-07	2.87	1.83	-1.03	0.000295566	0.035855	4.22	3.45	-0.77	0.000134463	0.00306364	3.94	2.79	-1.15	4.7e-05	0.00572823	MDP0000135807	4	S	92	AT1G28480	glutaredoxin family protein	spe1	for	MD05G1309500	sp|Q9SGP6|GRXC9_ARATH	Glutaredoxin-C9	6e-39	AT1G28480.1	Thioredoxin superfamily protein	4e-40	Protein modification.S-glutathionylation and deglutathionylation.glutaredoxin (original description: none)	1							Cell redox homeostasis			Ox
AryANE_v1_00026493	1.94	0.58	-1.37	3.38e-08	3.24e-06	1.08	0.47	-0.61	0.00192262	0.0700009	1.75	0.55	-1.2	1.93e-05	0.00104887	1.66	0.51	-1.15	1.75e-06	0.00120193	MDP0000248822	2	S	521	AT2G26560	PLP2 (PHOSPHOLIPASE A 2A); nutrient reservoir	spe1	for	MD15G1085500	sp|O48723|PLP2_ARATH	Patatin-like protein 2	0	AT2G26560.1	phospholipase A 2A	0	Lipid metabolism.lipid degradation.phospholipase activities.phospholipase A2 activities.pPLA2-II-type phospholipase A2 (original description: none)	1							Response to hypoxia	defense response to virus		Ox
AryANE_v1_00022770	6.24	4.79	-1.46	1.11e-08	1.48e-06	4.59	3.97	-0.62	0.00151394	0.0637931	5.65	4.3	-1.35	1.84e-05	0.00101781	5.5	4.36	-1.14	4.67e-05	0.00574997	MDP0000229364	4	S	51.2	AT1G24020	Bet v I allergen family protein
AryANE_v1_00025134	5.08	4.04	-1.04	4.01e-07	2.25e-05	3.4	2.96	-0.44	0.00685023	0.125892	4.68	2.78	-1.9	1.14e-06	0.000254339	4.39	3.26	-1.13	0.000926928	0.0286429	MDP0000241736	4	S	1092	AT1G78950	beta-amyrin synthase, putative	spe2	for	MD09G1168200	sp|Q8W3Z1|BAMS_BETPL	Beta-amyrin synthase	0	AT1G78950.1	Terpenoid cyclases family protein	0	Secondary metabolism.terpenoids.terpenoid synthesis.triterpenoid synthase (original description: none)	1
AryANE_v1_00040772	3.72	2.37	-1.35	2.61e-08	2.71e-06	2.14	1.67	-0.46	0.00750699	0.132385	3.27	1.67	-1.6	2.74e-06	0.000377086	3.04	1.91	-1.13	0.000279713	0.0153507	MDP0000318891	1	S	224	AT5G57180	CIA2 (CHLOROPLAST IMPORT APPARATUS 2)	spe1	for	MD13G1239300	sp|Q9LU68|CIA2_ARATH	Protein CHLOROPLAST IMPORT APPARATUS 2	4e-88	AT5G57180.2	chloroplast import apparatus 2	2e-89	RNA biosynthesis.transcriptional activation.C2C2 superfamily.BBX/CONSTANS transcription factor (original description: none)	1
AryANE_v1_00040555	3.81	2.66	-1.15	5.28e-07	2.76e-05	2.27	1.69	-0.58	0.0161532	0.186106	3.36	1.77	-1.59	2.41e-06	0.00034993	3.15	2.02	-1.13	0.000122301	0.00948006	MDP0000317816	1	S	256	AT5G01600	ATFER1 (ferretin 1); ferric iron binding	spe1	for	MD04G1164500	sp|O65100|FRI3_VIGUN	Ferritin-3, chloroplastic	3e-118	AT5G01600.1	ferretin 1	8e-116	Nutrient uptake.iron uptake.iron storage.non-haem ferritin (original description: none)	1						Response to cold	Response to hydrogen peroxide	response to bacterium		COx
AryANE_v1_00053064	5.9	4.22	-1.68	2.89e-09	5.43e-07	3.76	2.87	-0.88	0.000414359	0.0397491	5.54	4.71	-0.83	0.000105768	0.00271424	5.07	3.94	-1.13	5.78e-05	0.00645029	MDP0000642594	1	S	222	AT3G09270	ATGSTU8 (Arabidopsis thaliana Glutathione S-transferase (class tau) 8); glutathione transferase	spe1	for	MD04G1139400	sp|Q03662|GSTX1_TOBAC	Probable glutathione S-transferase	8e-81	AT3G09270.1	glutathione S-transferase TAU 8	3e-80	Protein modification.S-glutathionylation and deglutathionylation.glutathione S-transferase activities.class tau (original description: none)	1							Glutathione metabolic process			Ox
AryANE_v1_00000740	8.05	7.05	-1.01	6.71e-07	3.28e-05	5.53	5.13	-0.39	0.0909214	0.396711	7.6	5.61	-2	6.64e-07	0.000209528	7.05	5.94	-1.12	0.00223752	0.0458533	MDP0000119459	4	S	405	AT5G02270	ATNAP9 (Non-intrinsic ABC protein 9)	spe1	for	MD12G1203100	sp|Q9LZ98|AB20I_ARATH	ABC transporter I family member 20	0	AT5G02270.2	non-intrinsic ABC protein 9	1e-180	ABC transporter I family member 20 OS=Arabidopsis thaliana (sp|q9lz98|ab20i_arath : 498.0)	1
AryANE_v1_00000978	5.45	4.44	-1.01	8.13e-07	3.83e-05	4	2.22	-1.77	1.69e-05	0.0654647	5	4.42	-0.59	0.000585759	0.00696908	4.82	3.7	-1.12	0.000251306	0.0144567	MDP0000120398	4	S	412	AT5G47530	auxin-responsive protein, putative
AryANE_v1_00011724	4.01	2.3	-1.72	2.25e-09	4.34e-07	1.71	1.01	-0.7	0.00105136	0.0533607	3.6	2.65	-0.96	0.000230744	0.00415852	3.11	1.99	-1.12	0.000159007	0.0112164	MDP0000173145	1	S	253	AT4G30270	MERI5B (MERISTEM-5); hydrolase, acting on glycosyl bonds	spe1	for	MD17G1140000	sp|P35694|XTH2_SOYBN	Xyloglucan endotransglucosylase/hydrolase 2	7e-147	AT3G23730.1	xyloglucan endotransglucosylase/hydrolase 16	1e-146	Xyloglucan endotransglucosylase/hydrolase 2 OS=Glycine max (sp|p35694|xth2_soybn : 412.0) & Enzyme classification.EC_2 transferases.EC_2.4 glycosyltransferase(50.2.4 : 324.5) (original description: none)	1
AryANE_v1_00012964	3.81	2.35	-1.46	1.53e-08	1.86e-06	1.88	1.19	-0.69	0.0010055	0.052309	3.29	2.07	-1.22	1.12e-05	0.000765815	2.99	1.87	-1.12	1.81e-05	0.0034092	MDP0000179388	1	S	273	AT3G29670	transferase family protein	spe1	for	MD09G1080400	sp|Q9LRQ8|PMAT2_ARATH	Phenolic glucoside malonyltransferase 2	3e-87	AT3G29670.1	HXXXD-type acyl-transferase family protein	2e-88	Phenolic glucoside malonyltransferase 2 OS=Arabidopsis thaliana (sp|q9lrq8|pmat2_arath : 277.0) & Enzyme classification.EC_2 transferases.EC_2.3 acyltransferase(50.2.3 : 19.7) (original description: none)	1
AryANE_v1_00041336	6.66	5.02	-1.64	3.73e-09	6.34e-07	4.23	3.37	-0.86	0.00158931	0.0642662	6.17	5.33	-0.84	0.000162972	0.0034064	5.69	4.57	-1.12	6.28e-05	0.0067044	MDP0000320982	1	S	233	AT3G09270	ATGSTU8 (Arabidopsis thaliana Glutathione S-transferase (class tau) 8); glutathione transferase	spe1	for	MD04G1139500	sp|Q9SR36|GSTU8_ARATH	Glutathione S-transferase U8	8e-82	AT3G09270.1	glutathione S-transferase TAU 8	4e-83	Protein modification.S-glutathionylation and deglutathionylation.glutathione S-transferase activities.class tau (original description: none)	1							Glutathione metabolic process			Ox
AryANE_v1_00106324	6.37	5.42	-0.95	1.18e-05	0.00178634	4.65	3.6	-1.05	0.00386281	0.366212	5.63	4.31	-1.33	8.96e-06	0.00268471	5.55	4.44	-1.11	2.92e-06	0.022248	MDP0000349799	1	AS				spe1_rev	for	MD04G1064700	sp|Q9T0D3|HFB2B_ARATH	Heat stress transcription factor B-2b	3e-85	AT4G11660.1	winged-helix DNA-binding transcription factor family protein	2e-86	RNA biosynthesis.transcriptional activation.HSF (heat shock) transcription factor (original description: none)		Hsf	HsfB2b		Response to heat						H
AryANE_v1_00017840	2.5	1	-1.51	8.89e-09	1.24e-06	1.37	0.64	-0.73	0.0058628	0.116962	2.06	1.01	-1.05	2.71e-05	0.0012404	1.99	0.89	-1.11	1.97e-05	0.00362322	MDP0000203813	2	S	563	AT3G55580	regulator of chromosome condensation (RCC1) family protein	spe1	for	MD07G1204100	sp|Q9FN03|UVR8_ARATH	Ultraviolet-B receptor UVR8	2e-38	AT3G55580.1	Regulator of chromosome condensation (RCC1) family protein	0	Ultraviolet-B receptor UVR8 OS=Arabidopsis thaliana (sp|q9fn03|uvr8_arath : 130.0)	1						Cold acclimation / Response to freezing				C
AryANE_v1_00024085	2.78	1.34	-1.45	6.1e-08	5.19e-06	1.2	0.98	-0.21	0.165752	0.500662	2.22	0.62	-1.6	6.86e-06	0.000608845	2.07	0.98	-1.1	0.00152895	0.0365457	MDP0000235765	2	S	983	AT3G23990	HSP60 (Heat shock protein 60); ATP binding / protein binding / unfolded protein binding	spe1	for	MD10G1170700	sp|Q05046|CH62_CUCMA	Chaperonin CPN60-2, mitochondrial	0	AT3G23990.1	heat shock protein 60	0	External stimuli response.temperature.Hsp (heat-shock-responsive protein) families.Hsp60 family.Hsp60 protein (original description: none)		Hsp60			Response to heat						H
AryANE_v1_00000272	5.26	4.33	-0.93	2.01e-06	7.59e-05	3.06	2.64	-0.42	0.0361429	0.265329	4.71	2.75	-1.96	7.51e-07	0.000218808	4.34	3.25	-1.1	0.00180859	0.0405124	MDP0000034165	2	S	1219	AT1G78950	beta-amyrin synthase, putative	spe1	for	MD09G1168300	sp|Q8W3Z1|BAMS_BETPL	Beta-amyrin synthase	0	AT1G78950.1	Terpenoid cyclases family protein	0	Secondary metabolism.terpenoids.terpenoid synthesis.triterpenoid synthase (original description: none)	1
AryANE_v1_00030891	8.53	7.6	-0.93	1.74e-06	6.78e-05	5.7	5.31	-0.39	0.0848739	0.386533	8.18	6.18	-2	8.45e-07	0.000231096	7.46	6.37	-1.1	0.00264442	0.0496666	MDP0000269988	1	S	57.4	AT1G68660	unknown protein	spe1	for	MD16G1006400	sp|Q7NML9|CLPS_GLOVI	ATP-dependent Clp protease adapter protein ClpS	7e-12	AT1G68660.1	Ribosomal protein L12/ ATP-dependent Clp protease adaptor protein ClpS family protein	7e-11	no hits & (original description: none)	1
AryANE_v1_00036016	7.41	6	-1.41	1.92e-08	2.2e-06	6.18	5.59	-0.59	0.0152701	0.182057	7	5.68	-1.32	7.55e-06	0.000639037	6.86	5.76	-1.1	8.51e-05	0.00750486	MDP0000295543	2	S	60.5	AT1G24020	Bet v I allergen family protein
AryANE_v1_00006994	2.95	1.49	-1.46	1.2e-08	1.56e-06	1.94	0.98	-0.96	0.000640368	0.0452304	2.64	1.75	-0.89	8.14e-05	0.00232645	2.51	1.42	-1.09	7.9e-06	0.00249044	MDP0000149474	4	S	68.2	AT5G42380	calmodulin-related protein, putative	spe1	for	MD09G1013600	sp|Q8RYJ8|CML19_ORYSJ	Putative calcium-binding protein CML19	6e-39	AT1G76650.1	calmodulin-like 38	2e-39	Putative calcium-binding protein CML19 OS=Oryza sativa subsp. japonica (sp|q8ryj8|cml19_orysj : 109.0)	1
AryANE_v1_00054029	2.8	0.81	-1.99	6.64e-10	1.79e-07	1.09	0.54	-0.54	0.0028453	0.0838465	2.22	1.51	-0.71	0.00441643	0.0229082	2.04	0.95	-1.09	0.00206198	0.0438271	MDP0000672731	2	S	132	AT1G10340	ankyrin repeat family protein	spe1	for	MD17G1187000	sp|Q8GYH5|BAD1_ARATH	Ankyrin repeat-containing protein BDA1	1e-23	AT5G50140.1	Ankyrin repeat family protein	1e-81	Ankyrin repeat-containing protein BDA1 OS=Arabidopsis thaliana (sp|q8gyh5|bad1_arath : 108.0)	1
AryANE_v1_00009461	6.26	5.36	-0.9	2.73e-06	9.55e-05	3.66	3.13	-0.52	0.00383155	0.095443	5.84	3.99	-1.85	2.86e-06	0.000375799	5.24	4.17	-1.08	0.000895075	0.0280696	MDP0000161691	4	S	815	AT4G12400	binding	spe1	for	MD06G1065400	sp|Q9STH1|HSOP3_ARATH	Hsp70-Hsp90 organizing protein 3	0	AT4G12400.2	stress-inducible protein, putative	0	Hsp70-Hsp90 organizing protein 1 OS=Arabidopsis thaliana (sp|q9lnb6|hsop1_arath : 738.0)	1	Hsp70-Hsp90 organizing protein			Heat acclimation / Response to heat	nonphotochemical quenching		Response to hydrogen peroxide			HLOx
AryANE_v1_00025127	5.32	3.95	-1.37	2.45e-08	2.59e-06	4.43	3.97	-0.46	0.0115482	0.15947	4.89	3.49	-1.41	5.76e-06	0.000559593	4.88	3.8	-1.08	0.000185826	0.0122279	MDP0000241694	3	S	175	MAL12_MALDO	Major allergen Mal d 1
AryANE_v1_00009093	2.41	0.7	-1.71	4.59e-09	7.58e-07	1.04	0.59	-0.45	0.0211753	0.210061	2.02	0.89	-1.13	1.73e-05	0.000976046	1.81	0.74	-1.08	0.000641762	0.0237651	MDP0000159766	4	S	516	AT2G42690	lipase, putative, ATMBF1A/MBF1A (MULTIPROTEIN BRIDGING FACTOR 1A); DNA binding / transcription coactivator	spe1	for	MD17G1265700	sp|Q9SJI7|PLA20_ARATH	Phospholipase A1-IIdelta	0	AT2G42690.1	alpha/beta-Hydrolases superfamily protein	0	Lipid metabolism.lipid degradation.phospholipase activities.phospholipase A1 activities.PC-PLA1-type phospholipase A1 (original description: none)	1					cellular response to UV-B / UV protection					L
AryANE_v1_00015718	2.66	1.27	-1.39	7.93e-08	6.33e-06	1.36	0.73	-0.62	0.00169688	0.0658592	2.21	1.11	-1.11	2.05e-05	0.00107893	2.09	1.02	-1.07	1.48e-05	0.00316803	MDP0000193274	1	S	469	AT5G42760	unknown protein	spe1_rev	rev	MD08G1031600	sp|Q8DGG4|OBG_THEEB	GTPase Obg	0.55	AT5G42765.1	INVOLVED IN: biological_process unknown; LOCATED IN: thylakoid, chloroplast thylakoid membrane, chloroplast; EXPRESSED IN: 22 plant structures; EXPRESSED DURING: 13 growth stages; CONTAINS InterPro DOMAIN/s: Twin-arginine translocation pathway, signal sequence (InterPro:IPR006311); Has 30201 Blast hits to 17322 proteins in 780 species: Archae -12; Bacteria -1396; Metazoa -17338; Fungi -3422; Plan…	2e-73	no hits & (original description: none)
AryANE_v1_00023098	6.52	5.5	-1.03	5.42e-07	2.81e-05	4.08	3.72	-0.35	0.0315142	0.251705	6	4.15	-1.85	1.62e-06	0.000291729	5.53	4.46	-1.07	0.00156435	0.0370688	MDP0000230996	1	S	404	AT1G03905	ABC transporter family protein	spe1	for	MD05G1194500	sp|Q3EDJ0|AB19I_ARATH	ABC transporter I family member 19	2e-159	AT1G03905.1	P-loop containing nucleoside triphosphate hydrolases superfamily protein	9e-161	ABC transporter I family member 19 OS=Arabidopsis thaliana (sp|q3edj0|ab19i_arath : 406.0)	1
AryANE_v1_00032825	5.45	4.4	-1.06	1.04e-06	4.61e-05	3.7	2.96	-0.74	0.000820795	0.0469432	5.06	3.67	-1.39	8.32e-06	0.000670325	4.75	3.68	-1.07	1.13e-05	0.00277101	MDP0000279891	4	S	144	AT3G17609	HYH (HY5-HOMOLOG)
AryANE_v1_00042775	8.87	7.48	-1.39	2.28e-08	2.46e-06	5.53	4.94	-0.59	0.0504233	0.309519	8.37	7.16	-1.21	2.71e-05	0.00123888	7.6	6.53	-1.07	0.000136361	0.0100856	MDP0000341444	1	S				spe1	for	MD05G1283600	sp|Q9CXW3|CYBP_MOUSE	Calcyclin-binding protein	9e-26	AT1G30070.2	SGS domain-containing protein	1e-93	no hits & (original description: none)	1
AryANE_v1_00013461	8.77	8.11	-0.67	6.23e-05	0.00106273	6.9	5.97	-0.93	0.00117178	0.0572185	8.27	6.65	-1.62	2.15e-06	0.000331066	7.98	6.92	-1.06	0.000160464	0.0112039	MDP0000181929	2	S	1053	AT5G56000	heat shock protein 81-4 (HSP81-4)	spe1	for	MD11G1037400	sp|P36181|HSP80_SOLLC	Heat shock cognate protein 80	0	AT5G56000.1	HEAT SHOCK PROTEIN 81.4	0	External stimuli response.temperature.Hsp (heat-shock-responsive protein) families.Hsp90 family.Hsp90 protein (original description: none)	1	Hsp90	AtHsp90-4		Response to heat						H
AryANE_v1_00024061	8.73	7.27	-1.46	1.27e-08	1.61e-06	5.45	4.93	-0.52	0.0121727	0.162857	8.2	7	-1.21	1.12e-05	0.000769885	7.46	6.4	-1.06	0.000151759	0.0108163	MDP0000235628	4	S	270	AT1G30070	SGS domain-containing protein	spe1	for	MD05G1283600	sp|Q9CXW3|CYBP_MOUSE	Calcyclin-binding protein	9e-26	AT1G30070.2	SGS domain-containing protein	1e-93	no hits & (original description: none)
AryANE_v1_00051990	2.64	1.36	-1.28	4.42e-08	3.99e-06	1.98	1.48	-0.5	0.00894784	0.141637	2.18	0.79	-1.4	1.37e-05	0.000858019	2.27	1.21	-1.06	0.000140059	0.0102213	MDP0000607330	1	S	228	AT2G47460	MYB12 (myb domain protein 12); DNA binding / transcription factor/ transcriptional activator	spe1	for	MD03G1297100	sp|O22264|MYB12_ARATH	Transcription factor MYB12	1e-71	AT2G47460.1	myb domain protein 12	8e-73	RNA biosynthesis.transcriptional activation.MYB superfamily.MYB transcription factor (original description: none)						response to UV-B					L
AryANE_v1_00056745	2.44	1.03	-1.41	1.7e-08	2.02e-06	1.39	0.75	-0.64	0.0015263	0.0639155	1.99	0.89	-1.1	0.000259539	0.004453	1.94	0.88	-1.06	3.01e-05	0.00456447	MDP0000760357	3	S	429	AT3G50930	AAA-type ATPase family protein
AryANE_v1_00031627	3.58	1.97	-1.61	2.85e-08	2.84e-06	1.9	1.48	-0.42	0.0103329	0.15134	3.12	1.95	-1.17	1.5e-05	0.000900068	2.86	1.81	-1.06	0.000596837	0.0229694	MDP0000273764	2	S	208	AT1G66080	unknown protein	spe1	for	MD17G1258000	sp|Q568T4|HIKES_DANRE	Protein Hikeshi	2e-11	AT1G66080.1	unknown protein; CONTAINS InterPro DOMAIN/s: Protein of unknown function DUF775 (InterPro:IPR008493); Has 285 Blast hits to 283 proteins in 133 species: Archae -0; Bacteria -0; Metazoa -120; Fungi -88; Plants -50; Viruses -0; Other Eukaryotes -27 (source: NCBI BLink).	9e-116	no hits & (original description: none)	1				Heat acclimation						H
AryANE_v1_00008256	2.31	0.78	-1.54	6.22e-09	9.56e-07	0.86	0.7	-0.15	0.18632	0.525253	2.05	0.57	-1.48	9.1e-06	0.000692906	1.73	0.69	-1.05	0.0022786	0.0461097	MDP0000155667	1	S	236	AT5G62020	AT-HSFB2A (Arabidopsis thaliana heat shock transcription factor B2A); DNA binding / transcription factor	spe1	for	MD01G1198700	sp|Q9SCW4|HFB2A_ARATH	Heat stress transcription factor B-2a	1e-77	AT5G62020.1	heat shock transcription factor B2A	6e-79	RNA biosynthesis.transcriptional activation.HSF (heat shock) transcription factor (original description: none)	1	Hsf	HsfB2a		Response to heat						H
AryANE_v1_00020419	7.05	6.38	-0.68	2.68e-05	0.000544513	4.88	4.34	-0.54	0.00593626	0.117475	6.54	4.64	-1.9	2.22e-06	0.000338293	6.16	5.12	-1.04	0.00175422	0.0398805	MDP0000216907	2	S	60.8	AT1G24020	Bet v I allergen family protein	spe1	for	MD16G1161100	sp|Q40280|MAL12_MALDO	Major allergen Mal d 1	1e-83	AT1G24020.1	MLP-like protein 423	3e-12	Major allergen Mal d 1 OS=Malus domestica (sp|q40280|mal12_maldo : 230.0)	1
AryANE_v1_00037150	3.04	1.72	-1.32	3.99e-08	3.7e-06	1.25	0.93	-0.32	0.0222855	0.214315	2.63	1.18	-1.45	5.45e-06	0.000541204	2.31	1.27	-1.04	0.000433184	0.0195825	MDP0000300955	2	S	270	AT5G03560	nucleobase:cation symporter
AryANE_v1_00045322	2.27	1.38	-0.9	1.77e-06	6.85e-05	2.21	0.83	-1.38	0.000140961	0.0286712	1.98	1.18	-0.8	0.00011723	0.00287101	2.17	1.13	-1.04	1.79e-05	0.00340419	MDP0000389758	2	S	357	AT1G29730	kinase/ protein serine/threonine kinase	spe1	for	MD05G1261100	sp|C0LGH2|Y1561_ARATH	Probable LRR receptor-like serine/threonine-protein kinase At1g56130	0	AT1G56130.1	Leucine-rich repeat transmembrane protein kinase	0	Protein modification.phosphorylation.TKL kinase superfamily.LRR-VIII kinase families.LRR-VIII-2 kinase (original description: none)	1
AryANE_v1_00061222	3.44	1.98	-1.47	9.97e-09	1.37e-06	2.6	1.69	-0.9	0.000692708	0.0447235	2.95	2.18	-0.78	0.000283554	0.00469386	2.99	1.95	-1.04	2.79e-05	0.00457993	MDP0000899351	2	S	306	AT1G52800	oxidoreductase, 2OG-Fe(II) oxygenase family protein	spe1	for	MD05G1208700	sp|Q945B6|AOP1L_ARATH	Probable 2-oxoglutarate-dependent dioxygenase AOP1.2	1e-64	AT1G52800.1	2-oxoglutarate (2OG) and Fe(II)-dependent oxygenase superfamily protein	3e-102	Probable 2-oxoglutarate-dependent dioxygenase AOP1.2 OS=Arabidopsis thaliana (sp|q945b6|aop1l_arath : 209.0)	1
AryANE_v1_00005452	3.74	2.54	-1.2	1.16e-07	8.76e-06	1.73	1.47	-0.26	0.263187	0.60199	3.35	1.68	-1.67	5.05e-06	0.000516536	2.94	1.9	-1.04	0.00212501	0.0446823	MDP0000141863	1	S	834	AT3G25230	ROF1 (ROTAMASE FKBP 1); FK506 binding / calmodulin binding / peptidyl-prolyl cis-trans isomerase	spe1	for	MD05G1166200	sp|Q38931|FKB62_ARATH	Peptidyl-prolyl cis-trans isomerase FKBP62	0	AT3G25230.2	rotamase FKBP 1	0	Protein modification.protein folding and quality control.protein folding catalyst activities.FKBP protein folding catalyst (original description: none)	1				Heat acclimation / Response to heat						H
AryANE_v1_00036013	7.38	6.08	-1.31	3.67e-08	3.5e-06	6.02	5.41	-0.61	0.0233514	0.219493	6.91	5.77	-1.14	1.9e-05	0.00104096	6.78	5.75	-1.03	6.46e-05	0.00668636	MDP0000295540	4	S	59.7	AT1G24020	Bet v I allergen family protein	spe1	for	MD13G1160700	sp|O24248|PRU1_PRUAV	Major allergen Pru av 1	6e-87	AT1G24020.1	MLP-like protein 423	1e-12	Major allergen Pru av 1 OS=Prunus avium (sp|o24248|pru1_pruav : 236.0)	1
AryANE_v1_00038393	2.03	0.49	-1.55	6.99e-09	1.06e-06	0.55	0.35	-0.19	0.100398	0.413137	1.78	0.51	-1.27	0.000214736	0.00399624	1.47	0.44	-1.03	0.00135111	0.0343281	MDP0000306998	1	S	260	AT2G29290	tropinone reductase, putative / tropine dehydrogenase, putative
AryANE_v1_00048440	2.75	1.53	-1.22	8.18e-08	6.46e-06	1.7	1.17	-0.53	0.00320392	0.0896303	2.19	0.84	-1.35	5.93e-06	0.000569607	2.21	1.19	-1.03	6.94e-05	0.00685135	MDP0000489444	2	S	539	AT1G76690	OPR2 (12-oxophytodienoate reductase 2); 12-oxophytodienoate reductase, DNAJ heat shock N-terminal domain-containing protein
AryANE_v1_00056550	7.44	6.48	-0.96	9.39e-07	4.29e-05	5	4.49	-0.51	0.00481525	0.106336	6.96	5.32	-1.64	1.97e-06	0.00032084	6.46	5.44	-1.03	0.000364449	0.017858	MDP0000755113	2	S	333	AT1G78380	ATGSTU19 (GLUTATHIONE TRANSFERASE 8); glutathione transferase	spe1	for	MD05G1210000	sp|Q03666|GSTX4_TOBAC	Probable glutathione S-transferase	1e-122	AT1G78380.1	glutathione S-transferase TAU 19	5e-116	Protein modification.S-glutathionylation and deglutathionylation.glutathione S-transferase activities.class tau (original description: none)	1							Glutathione metabolic process / Response to oxidative stress		cellular response to water deprivation	Ox
AryANE_v1_00019612	3.89	2.71	-1.18	1.07e-07	8.14e-06	1.67	1.3	-0.36	0.0576606	0.327078	3.45	1.89	-1.56	3.48e-06	0.000420442	3	1.98	-1.02	0.000816749	0.0266487	MDP0000212976	2	S
AryANE_v1_00027612	3.16	1.79	-1.38	4.61e-08	4.12e-06	2.43	1.21	-1.22	0.00018438	0.0306002	2.87	2.42	-0.45	0.00248042	0.0162159	2.81	1.8	-1.02	0.000202065	0.0127464	MDP0000254055	1	S	66.2	AT1G29290	unknown protein	spe1	for	MD10G1275500	sp|Q52K95|PCP14_ARATH	Precursor of CEP14	5e-17	AT1G29290.1	unknown protein; FUNCTIONS IN: molecular_function unknown; INVOLVED IN: biological_process unknown; LOCATED IN: endomembrane system; Has 18 Blast hits to 18 proteins in 5 species: Archae -0; Bacteria -0; Metazoa -0; Fungi -0; Plants -18; Viruses -0; Other Eukaryotes -0 (source: NCBI BLink).	3e-18	Phytohormones.signalling peptides.NCRP (non-cysteine-rich-peptide) category.PIP/PIPL family.PIP/PIPL precursor polypeptide (original description: none)	1
AryANE_v1_00036824	7.05	5.7	-1.35	2.48e-08	2.6e-06	5.76	5.26	-0.5	0.0215856	0.212031	6.66	5.45	-1.22	1.57e-05	0.00091636	6.49	5.47	-1.02	0.000136345	0.0101116	MDP0000299311	4	S	60.1	AT1G24020	Bet v I allergen family protein	spe1	for	MD13G1160700	sp|O24248|PRU1_PRUAV	Major allergen Pru av 1	6e-87	AT1G24020.1	MLP-like protein 423	1e-12	Major allergen Pru av 1 OS=Prunus avium (sp|o24248|pru1_pruav : 236.0)
AryANE_v1_00018138	7.94	7.03	-0.91	1.8e-06	6.94e-05	5.49	4.89	-0.6	0.0208155	0.208943	7.41	5.86	-1.55	3.7e-06	0.000427443	6.94	5.93	-1.02	0.000229309	0.0138291	MDP0000205322	4	S	213	AT1G22840	ATCYTC-A/CYTC-1 (CYTOCHROME C-1); electron carrier	spe1	for	MD08G1213100	sp|P00052|CYC_VIGRR	Cytochrome c	9e-73	AT1G22840.1	CYTOCHROME C-1	7e-72	Cellular respiration.oxidative phosphorylation.cytochrome c.cytochrome c protein (original description: none)	1							Mitochondrial electron transport, cytochrome c to oxygen			Ox
AryANE_v1_00010480	3.07	1.39	-1.68	2.38e-09	4.55e-07	1.08	0.68	-0.4	0.0283655	0.240246	2.65	1.82	-0.83	0.000145862	0.00320359	2.3	1.3	-1.01	0.000506125	0.0211065	MDP0000166697	2	S	48.9	AT3G13130	unknown protein
AryANE_v1_00024619	3.82	2.58	-1.24	1.5e-07	1.08e-05	2.53	1.59	-0.94	0.000284059	0.0360768	3.27	2.42	-0.85	9.15e-05	0.0024933	3.2	2.2	-1.01	1.62e-06	0.00123494	MDP0000238942	1	S	737	AT2G36530	LOS2 (Low expression of osmotically responsive genes 1); phosphopyruvate hydratase	spe1	for	MD01G1185500	sp|Q42971|ENO_ORYSJ	Enolase	0	AT2G36530.1	Enolase	0	Enolase OS=Oryza sativa subsp. japonica (sp|q42971|eno_orysj : 800.0) & Enzyme classification.EC_4 lyases.EC_4.2 carbon-oxygen lyase(50.4.2 : 739.7) (original description: none)	1					response to UV-B	Response to cold				LC
AryANE_v1_00049181	3.69	2.14	-1.55	2.98e-08	2.91e-06	2.59	1.73	-0.85	0.00541379	0.113092	3.36	2.72	-0.65	0.000402566	0.00569088	3.21	2.21	-1	0.000301542	0.0158512	MDP0000513751	1	S
AryANE_v1_00051991	9.49	8.76	-0.73	0.000189924	0.00247183	7.34	6.68	-0.65	0.150622	0.481294	9.02	7.52	-1.5	3.9e-06	0.000433564	8.64	7.65	-0.99	0.00161444	0.0378959	MDP0000607364	2	S	1070	AT5G56000	heat shock protein 81-4 (HSP81-4)	spe1	for	MD03G1036600	sp|P36181|HSP80_SOLLC	Heat shock cognate protein 80	0	AT5G56000.1	HEAT SHOCK PROTEIN 81.4	0	External stimuli response.temperature.Hsp (heat-shock-responsive protein) families.Hsp90 family.Hsp90 protein (original description: none)	1	Hsp90	AtHsp90-4		Response to heat						H
AryANE_v1_00006249	2.28	0.74	-1.54	8.58e-09	1.22e-06	0.72	0.51	-0.21	0.0748092	0.366354	1.78	0.56	-1.22	0.000414961	0.00579282	1.59	0.6	-0.99	0.00184616	0.0409198	MDP0000145912	1	S	96.3	AT1G66080	unknown protein															Heat acclimation						H
AryANE_v1_00032167	5.61	4.49	-1.13	1.66e-07	1.17e-05	3.88	2.36	-1.52	3.21e-05	0.0271781	5.02	4.7	-0.32	0.021444	0.0640382	4.84	3.85	-0.99	0.000698869	0.0248085	MDP0000276577	1	S	416	AT4G08950	phosphate-responsive protein, putative (EXO)	spe1	for	MD15G1372400	sp|Q9ZPE7|EXO_ARATH	Protein EXORDIUM	8e-149	AT4G08950.1	Phosphate-responsive 1 family protein	5e-150	Protein EXORDIUM OS=Arabidopsis thaliana (sp|q9zpe7|exo_arath : 397.0)	1
AryANE_v1_00008607	3.1	1.88	-1.22	1.56e-07	1.12e-05	1.63	1.08	-0.54	0.00324709	0.0900002	2.78	1.59	-1.19	6.35e-05	0.00199053	2.5	1.52	-0.99	4.33e-05	0.0054486	MDP0000157315	1	S	787	AT1G22730	MA3 domain-containing protein	spe1	for	MD05G1036500	sp|Q98TX3|PDCD4_CHICK	Programmed cell death protein 4	1e-30	AT1G22730.1	MA3 domain-containing protein	0	Multi-process regulation.TOR signalling pathway.MRF TOR-dependent protein translation regulator (original description: none)	1					red, far-red light phototransduction / phototropism					L
AryANE_v1_00041095	2.72	1.65	-1.07	5.99e-07	3.02e-05	1.49	0.97	-0.52	0.00522312	0.110994	2.02	0.66	-1.36	9.21e-06	0.000700035	2.08	1.1	-0.98	0.000107904	0.00883847	MDP0000320108	1	S	365	AT4G27030	unknown protein	spe1	for	MD11G1221200	sp|Q9SZ42|FAD4_ARATH	Fatty acid desaturase 4, chloroplastic	1e-137	AT4G27030.1	fatty acid desaturase A	5e-139	Lipid metabolism.fatty acid synthesis.fatty acid desaturation and elongation.delta 3-trans-hexadecenoic acid phosphatidylglycerol desaturase (original description: none)	1
AryANE_v1_00052847	3.92	2.59	-1.33	3.96e-08	3.7e-06	3.12	2.02	-1.1	0.000490914	0.0409883	3.41	2.91	-0.5	0.00161347	0.0125817	3.48	2.51	-0.98	0.000112564	0.00905797	MDP0000635152	4	S	182	AT4G10490	oxidoreductase, 2OG-Fe(II) oxygenase family protein	spe1	for	MD10G1053200	sp|Q9ZSA7|DLO2_ARATH	Protein DMR6-LIKE OXYGENASE 2	5e-72	AT2G36690.1	2-oxoglutarate (2OG) and Fe(II)-dependent oxygenase superfamily protein	5e-74	Protein DMR6-LIKE OXYGENASE 2 OS=Arabidopsis thaliana (sp|q9zsa7|dlo2_arath : 218.0) & Enzyme classification.EC_1 oxidoreductases.EC_1.14 oxidoreductase acting on paired donor with incorporation or reduction of molecular oxygen(50.1.13 : 148.9) (original description: none)	1
AryANE_v1_00029610	4.98	3.67	-1.32	3.24e-08	3.13e-06	2.73	1.66	-1.07	0.00093818	0.050861	4.57	4.03	-0.54	0.00143923	0.0116993	4.1	3.12	-0.98	8.73e-05	0.0076807	MDP0000263744	2	S	311	AT4G14130	XTR7 (XYLOGLUCAN ENDOTRANSGLYCOSYLASE 7); hydrolase, acting on glycosyl bonds	spe1	for	MD17G1140100	sp|Q38911|XTH15_ARATH	Xyloglucan endotransglucosylase/hydrolase protein 15	3e-116	AT4G14130.1	xyloglucan endotransglucosylase/hydrolase 15	2e-117	Xyloglucan endotransglucosylase/hydrolase 2 OS=Glycine max (sp|p35694|xth2_soybn : 334.0) & Enzyme classification.EC_2 transferases.EC_2.4 glycosyltransferase(50.2.4 : 312.2) (original description: none)	1					response to high light intensity					L
AryANE_v1_00013127	3.93	2.56	-1.38	2.06e-08	2.3e-06	1.42	1.15	-0.27	0.0490811	0.305368	3.55	2.26	-1.29	2.11e-05	0.00109462	2.98	2.01	-0.97	0.0010507	0.0301583	MDP0000180189	3	S	335	AT1G03070	glutamate binding	spe1	for	MD03G1259200	sp|Q94A20|BI1L_ARATH	BI1-like protein	3e-77	AT1G03070.1	Bax inhibitor-1 family protein	7e-137	Protein LIFEGUARD 4 OS=Arabidopsis thaliana (sp|q9sa63|lfg4_arath : 339.0)
AryANE_v1_00043890	5.52	4.73	-0.79	9.3e-06	0.000244812	4.15	3.26	-0.88	0.00826587	0.13769	5.24	4.02	-1.22	1.07e-05	0.000762648	4.97	4	-0.97	1.57e-05	0.00322446	MDP0000357718	1	S				spe1	for	MD07G1009600	NA	NA	NA	AT1G68238.1	unknown protein; FUNCTIONS IN: molecular_function unknown; INVOLVED IN: biological_process unknown; LOCATED IN: endomembrane system; Has 30201 Blast hits to 17322 proteins in 780 species: Archae -12; Bacteria -1396; Metazoa -17338; Fungi -3422; Plants -5037; Viruses -0; Other Eukaryotes -2996 (source: NCBI BLink).	0.37	no hits & (original description: none)	1
AryANE_v1_00047073	1.54	0.18	-1.37	6.26e-08	5.3e-06	1.27	0.46	-0.81	0.00799359	0.13549	1.27	0.56	-0.71	0.000217492	0.00402517	1.36	0.41	-0.96	0.000128681	0.0097812	MDP0000445110	4	S	139	AT1G22810	AP2 domain-containing transcription factor, putative	spe2	for	MD08G1214100	sp|O80542|ERF19_ARATH	Ethylene-responsive transcription factor ERF019	5e-42	AT1G22810.1	Integrase-type DNA-binding superfamily protein	3e-43	RNA biosynthesis.transcriptional activation.AP2/ERF superfamily.DREB-type transcription factor (original description: none)	1
AryANE_v1_00060435	4.6	3.07	-1.53	2.28e-08	2.46e-06	2.24	1.26	-0.98	0.000377161	0.0382134	4.2	3.79	-0.41	0.00365039	0.0204113	3.69	2.73	-0.96	0.000593437	0.0229028	MDP0000873667	2	S	408	AT3G23730	xyloglucan:xyloglucosyl transferase, putative / xyloglucan endotransglycosylase, putative / endo-xyloglucan transferase, putative	spe1	for	MD09G1152600	sp|Q8LG58|XTH16_ARATH	Probable xyloglucan endotransglucosylase/hydrolase protein 16	6e-150	AT3G23730.1	xyloglucan endotransglucosylase/hydrolase 16	3e-151	Xyloglucan endotransglucosylase/hydrolase 2 OS=Glycine max (sp|p35694|xth2_soybn : 409.0) & Enzyme classification.EC_2 transferases.EC_2.4 glycosyltransferase(50.2.4 : 324.4) (original description: none)	1
AryANE_v1_00013011	3.87	2.25	-1.62	7.33e-09	1.1e-06	2.3	1.71	-0.59	0.00252616	0.0801144	3.54	2.85	-0.69	0.000263842	0.00449235	3.24	2.28	-0.96	0.000598284	0.0229929	MDP0000179654	1	S	114	AT1G28480	glutaredoxin family protein	spe1	for	MD10G1288100	sp|Q9SGP6|GRXC9_ARATH	Glutaredoxin-C9	3e-40	AT1G28480.1	Thioredoxin superfamily protein	2e-41	Protein modification.S-glutathionylation and deglutathionylation.glutaredoxin (original description: none)	1							Cell redox homeostasis			Ox
AryANE_v1_00010388	4.9	3.81	-1.1	2.81e-07	1.76e-05	3.68	2.67	-1.01	0.00356885	0.0926531	4.37	3.63	-0.75	0.000237549	0.0042356	4.32	3.37	-0.95	1.06e-05	0.00273271	MDP0000166168	1	S	92	AT5G03380	heavy-metal-associated domain-containing protein	spe1	for	MD12G1113000	sp|Q9LZF1|HIP6_ARATH	Heavy metal-associated isoprenylated plant protein 6	1e-73	AT5G03380.1	Heavy metal transport/detoxification superfamily protein	7e-75	Heavy metal-associated isoprenylated plant protein 6 OS=Arabidopsis thaliana (sp|q9lzf1|hip6_arath : 136.0)	1
AryANE_v1_00013984	7.32	6.34	-0.98	2.59e-06	9.2e-05	5.22	4.87	-0.35	0.129258	0.452354	6.79	5.27	-1.52	3.1e-06	0.000397924	6.44	5.49	-0.95	0.00130517	0.0338827	MDP0000184627	1	S
AryANE_v1_00046457	2.13	0.85	-1.28	5.18e-08	4.56e-06	1.08	0.74	-0.34	0.0250834	0.226336	1.89	0.66	-1.23	1.08e-05	0.000763527	1.7	0.75	-0.95	0.00037335	0.0181323	MDP0000424234	2	S	138	AT3G22060	receptor protein kinase-related	spe1	for	MD00G1101700	sp|O65468|CRK8_ARATH	Cysteine-rich receptor-like protein kinase 8	0	AT4G38830.1	cysteine-rich RLK (RECEPTOR-like protein kinase) 26	0	Protein modification.phosphorylation.TKL kinase superfamily.G-Lectin kinase families.SD-1 kinase (original description: none)	1
AryANE_v1_00051869	3.85	2.84	-1.01	1.21e-06	5.11e-05	2.25	1.58	-0.66	0.00116464	0.0570759	3.22	2.02	-1.2	2.2e-05	0.00111342	3.1	2.16	-0.95	9.79e-06	0.00277087	MDP0000602739	1	S	261	AT4G12350	MYB42 (myb domain protein 42); transcription factor	spe1	for	MD07G1256200	sp|Q50EX6|ODO1_PETHY	Protein ODORANT1	3e-92	AT4G12350.1	myb domain protein 42	1e-85	RNA biosynthesis.transcriptional activation.MYB superfamily.MYB transcription factor (original description: none)	1
AryANE_v1_00003944	5.47	4.36	-1.11	3.43e-07	2.03e-05	3.75	2.8	-0.94	0.000630438	0.045118	4.99	4.21	-0.78	0.000191331	0.00372617	4.74	3.79	-0.95	1.54e-06	0.0012768	MDP0000134621	1	S	526	AT5G40010	AATP1 (AAA-ATPASE 1); ATP binding / ATPase	spe1	for	MD17G1045600	sp|Q9FLD5|ASD_ARATH	AAA-ATPase ASD, mitochondrial	0	AT5G40010.1	AAA-ATPase 1	0	AAA-ATPase ASD, mitochondrial OS=Arabidopsis thaliana (sp|q9fld5|asd_arath : 513.0)	1						Response to cold			response to water deprivation / response to salt stress	C
AryANE_v1_00056996	7.46	6.39	-1.08	1.07e-06	4.69e-05	4.96	4.07	-0.89	0.000335686	0.0372171	6.98	6.09	-0.9	0.00033234	0.00511029	6.47	5.52	-0.95	1.56e-06	0.0012563	MDP0000768256	2	S	521	AT3G09350	armadillo/beta-catenin repeat family protein	spe1	for	MD04G1131900	sp|Q99P31|HPBP1_MOUSE	Hsp70-binding protein 1	2e-16	AT3G09350.1	Fes1A	0	no hits & (original description: none)	1				Response to heat						H
AryANE_v1_00059760	3.87	3.04	-0.83	3.75e-06	0.000122853	2.74	1.91	-0.83	0.000920504	0.050306	3.14	1.96	-1.18	3.91e-05	0.00152679	3.24	2.31	-0.94	2.68e-06	0.00160052	MDP0000853638	2	S	261	AT5G56030	HSP81-2 (EARLY-RESPONSIVE TO DEHYDRATION 8); ATP binding	spe1	for	MD09G1000500	sp|O03986|HS904_ARATH	Heat shock protein 90-4	4e-86	AT5G56000.1	HEAT SHOCK PROTEIN 81.4	2e-87	External stimuli response.temperature.Hsp (heat-shock-responsive protein) families.Hsp90 family.Hsp90 protein (original description: none)	1	Hsp90	AtHsp90-4		Response to heat						H
AryANE_v1_00032160	2.26	1.19	-1.08	4.66e-07	2.53e-05	1.69	0.9	-0.79	0.00167702	0.065654	1.74	0.71	-1.03	3.45e-05	0.00144016	1.9	0.96	-0.94	2.75e-06	0.00153945	MDP0000276541	1	S	566	AT1G71110	unknown protein	spe1	for	MD13G1028100	sp|Q9U6L4|TTY1_DROME	Protein tweety	1.2	AT1G71110.1	unknown protein; FUNCTIONS IN: molecular_function unknown; INVOLVED IN: biological_process unknown; LOCATED IN: endomembrane system; BEST Arabidopsis thaliana protein match is: unknown protein (TAIR:AT2G12400.1); Has 173 Blast hits to 169 proteins in 21 species: Archae -0; Bacteria -0; Metazoa -3; Fungi -0; Plants -165; Viruses -0; Other Eukaryotes -5 (source: NCBI BLink).	0	no hits & (original description: none)	1
AryANE_v1_00055239	4.28	2.67	-1.62	3.69e-09	6.34e-07	2.57	1.51	-1.06	0.000386029	0.0383928	3.86	3.64	-0.22	0.113442	0.207998	3.57	2.63	-0.94	0.00244344	0.0475181	MDP0000710522	4	S	118	AT2G01300	unknown protein	spe1	for	MD13G1027400	sp|B8ZMC0|PNP_STRPJ	Polyribonucleotide nucleotidyltransferase	1.8	AT2G01300.1	unknown protein; BEST Arabidopsis thaliana protein match is: unknown protein (TAIR:AT1G15010.1); Has 73 Blast hits to 73 proteins in 12 species: Archae -0; Bacteria -0; Metazoa -0; Fungi -0; Plants -73; Viruses -0; Other Eukaryotes -0 (source: NCBI BLink).	7e-22	no hits & (original description: none)	1
AryANE_v1_00003548	1.42	0.34	-1.09	4.23e-07	2.36e-05	1.02	0.46	-0.56	0.0112317	0.15743	1.2	0.04	-1.16	0.000108091	0.00273718	1.2	0.27	-0.93	7.82e-05	0.00729446	MDP0000132621	1	S	68.2	AT5G43580	serine-type endopeptidase inhibitor	spe1	for	MD13G1208700	sp|P19873|ITH5_CUCMA	Inhibitor of trypsin and hageman factor	1e-15	AT5G43580.1	Serine protease inhibitor, potato inhibitor I-type family protein	5e-16	no hits & (original description: none)	1								defense response to fungus
AryANE_v1_00018246	6.42	5.36	-1.06	3.27e-07	1.95e-05	3.29	2.92	-0.37	0.0121045	0.162668	5.87	4.6	-1.27	9.79e-06	0.000729459	5.2	4.28	-0.93	9.32e-05	0.00794486	MDP0000205889	1	S	69.7	AT2G46330	AGP16 (ARABINOGALACTAN PROTEIN 16)	spe1	for	MD07G1144900	sp|O82337|AGP16_ARATH	Arabinogalactan peptide 16	1e-20	AT2G46330.1	arabinogalactan protein 16	6e-22	no hits & (original description: none)	1
AryANE_v1_00023729	5.94	5.07	-0.87	7.34e-06	0.000203884	3.56	3.03	-0.53	0.00406213	0.0987321	5.45	4.14	-1.31	7.55e-06	0.000640972	5	4.07	-0.93	5.07e-05	0.00599534	MDP0000233810	2	S	280	AT3G57870	.
AryANE_v1_00029312	3.46	2.39	-1.07	3.65e-07	2.13e-05	1.87	1.5	-0.36	0.0137644	0.173349	2.43	1.03	-1.4	1.29e-05	0.000822223	2.58	1.65	-0.93	0.000550454	0.0219861	MDP0000262444	1	S	289	AT5G24120	SIGE (RNA polymerase sigma subunit E); DNA binding / DNA-directed RNA polymerase/ sigma factor/ transcription factor																photoperiodism, flowering					L
AryANE_v1_00039532	6.16	4.7	-1.46	1.19e-08	1.56e-06	4.62	4.28	-0.34	0.0376077	0.270719	5.55	4.54	-1.01	4.03e-05	0.0015612	5.44	4.51	-0.93	0.000765964	0.0257259	MDP0000312569	4	S	52.4	AT1G24020	Bet v I allergen family protein	spe1	for	MD16G1160100	sp|O24248|PRU1_PRUAV	Major allergen Pru av 1	1e-84	AT1G24020.1	MLP-like protein 423	2e-12	Major allergen Pru ar 1 OS=Prunus armeniaca (sp|o50001|pru1_pruar : 231.0)	1
AryANE_v1_00056979	6.58	5.86	-0.73	1.59e-05	0.000373086	4.88	4.14	-0.74	0.00109384	0.0544947	6.11	4.78	-1.33	1.97e-05	0.00106176	5.86	4.93	-0.93	3.77e-05	0.00489981	MDP0000767855	2	S	209	AT5G62530	ALDH12A1 (Aldehyde dehydrogenase 12A1); 1-pyrroline-5-carboxylate dehydrogenase/ 3-chloroallyl aldehyde dehydrogenase, SRO5 (SIMILAR TO RCD ONE 5); NAD ADP-ribosyltransferase	spe1_rev	rev	MD14G1195900	NA	NA	NA	AT2G41530.1	S-formylglutathione hydrolase	2.5	no hits & (original description: none)
AryANE_v1_00002448	4.12	3.17	-0.95	1.49e-06	6e-05	2.24	1.84	-0.4	0.0482593	0.302692	3.55	2.11	-1.45	7.57e-06	0.000638156	3.3	2.38	-0.92	0.000703827	0.0248239	MDP0000127499	1	S	247	AT4G11660	AT-HSFB2B (Arabidopsis thaliana heat shock transcription factor B2B); transcription factor	spe1	for	MD04G1064700	sp|Q9T0D3|HFB2B_ARATH	Heat stress transcription factor B-2b	3e-85	AT4G11660.1	winged-helix DNA-binding transcription factor family protein	2e-86	RNA biosynthesis.transcriptional activation.HSF (heat shock) transcription factor (original description: none)	1	Hsf	HsfB2b		Response to heat						H
AryANE_v1_00002673	3.17	2.12	-1.06	3.86e-07	2.2e-05	2.6	2.15	-0.45	0.00608033	0.119192	2.76	1.55	-1.22	1.11e-05	0.000772277	2.85	1.93	-0.92	6.51e-05	0.00668816	MDP0000128562	2	S	52.8	AT1G24020	Bet v I allergen family protein	spe1	for	MD16G1160100	sp|O24248|PRU1_PRUAV	Major allergen Pru av 1	1e-84	AT1G24020.1	MLP-like protein 423	2e-12	Major allergen Pru ar 1 OS=Prunus armeniaca (sp|o50001|pru1_pruar : 231.0)
AryANE_v1_00005728	3.31	2.47	-0.85	4.13e-06	0.000131298	1.8	1.29	-0.51	0.00448702	0.103481	2.89	1.47	-1.42	4.87e-06	0.000506134	2.67	1.75	-0.92	0.000206394	0.0129598	MDP0000143312	2	S	555	AT2G37730	fringe-related protein	spe1	for	MD04G1134300	sp|Q8BHT6|B3GLT_MOUSE	Beta-1,3-glucosyltransferase	0.013	AT2G37730.1	Protein of unknown function (DUF604)	0	no hits & (original description: none)	1
AryANE_v1_00035886	6.15	5.25	-0.9	1.76e-06	6.82e-05	3.95	3.66	-0.29	0.0811699	0.378849	5.61	4.02	-1.59	2.61e-06	0.000370716	5.23	4.32	-0.92	0.00166921	0.0386198	MDP0000294847	4	S	310	AT1G78380	ATGSTU19 (GLUTATHIONE TRANSFERASE 8); glutathione transferase	spe2	for	MD05G1210000	sp|Q03666|GSTX4_TOBAC	Probable glutathione S-transferase	1e-122	AT1G78380.1	glutathione S-transferase TAU 19	5e-116	Protein modification.S-glutathionylation and deglutathionylation.glutathione S-transferase activities.class tau (original description: none)								Glutathione metabolic process / Response to oxidative stress		cellular response to water deprivation	Ox
AryANE_v1_00055531	4.69	3.31	-1.38	3.14e-08	3.04e-06	2.44	1.66	-0.78	0.00164808	0.0655644	4.11	3.48	-0.63	0.000565614	0.00685718	3.75	2.83	-0.92	0.000120015	0.00935575	MDP0000720268	4	S	110	B9IJS6_POPTR	Predicted protein
AryANE_v1_00059773	3.76	2.81	-0.95	1.02e-06	4.54e-05	2.13	1.33	-0.8	0.000522284	0.0418013	3.28	2.31	-0.97	0.000159003	0.00336011	3.06	2.15	-0.92	2.01e-07	0.000459539	MDP0000854039	1	S	183	AT4G27950	CRF4 (CYTOKININ RESPONSE FACTOR 4); DNA binding / transcription factor	spe1	for	MD01G1214500	sp|Q9SUE3|CRF4_ARATH	Ethylene-responsive transcription factor CRF4	2e-61	AT4G27950.1	cytokinin response factor 4	9e-63	RNA biosynthesis.transcriptional activation.AP2/ERF superfamily.ERF-type transcription factor (original description: none)	1
AryANE_v1_00033793	1.87	0.59	-1.28	1.74e-07	1.22e-05	0.37	0.2	-0.17	0.236635	1	1.68	0.36	-1.32	1.1e-05	0.000772739	1.3	0.39	-0.92	0.00219393	0.0452983	MDP0000284705	1	S	315	AT5G42820	ATU2AF35B; RNA binding	spe1	for	MD03G1134200	sp|Q9ZQW8|U2AFA_ORYSJ	Splicing factor U2af small subunit A	1e-123	AT5G42820.2	Zinc finger C-x8-C-x5-C-x3-H type family protein	9e-122	RNA processing.RNA splicing.U2-type-intron-specific major spliceosome.U2 small nuclear ribonucleoprotein particle (snRNP).U2AF pre-RNA splicing auxiliary factor complex.small subunit (original description: none)	1					photoperiodism, flowering					L
AryANE_v1_00007161	5.57	4.65	-0.92	1.42e-06	5.77e-05	3.22	2.95	-0.27	0.10446	0.419826	5.08	3.52	-1.56	2.63e-06	0.000371419	4.62	3.71	-0.91	0.00192788	0.041985	MDP0000150257	2	S	557	AT1G27760	interferon-related developmental regulator family protein / IFRD protein family	spe1	for	MD15G1071000	sp|Q5S1U6|IFRD1_PIG	Interferon-related developmental regulator 1	5e-32	AT1G27760.3	interferon-related developmental regulator family protein / IFRD protein family	0	no hits & (original description: none)	1
AryANE_v1_00020338	5.05	3.94	-1.11	6.93e-07	3.34e-05	2.52	2.15	-0.37	0.0671517	0.35076	4.43	3.16	-1.27	1.05e-05	0.00076007	4	3.09	-0.91	0.000592903	0.0229145	MDP0000216487	2	S	278	AT3G57870	.	spe1	for	MD08G1095700	sp|Q42551|SCE1_ARATH	SUMO-conjugating enzyme SCE1	3e-98	AT3G57870.1	sumo conjugation enzyme 1	1e-99	Protein degradation.peptide tagging.Small-Ubiquitin-like-Modifier (SUMO)-anchor modification (sumoylation).SUMO conjugation E2 enzyme (SCE1) (original description: none)	1
AryANE_v1_00057811	5.26	4.25	-1.02	6.08e-07	3.05e-05	3.22	2.54	-0.68	0.00120011	0.0577674	4.79	3.78	-1.01	3.31e-05	0.00141203	4.43	3.53	-0.91	1.77e-06	0.00118296	MDP0000792734	2	S	356	AT5G07900	mitochondrial transcription termination factor family protein / mTERF family protein	spe1	for	MD04G1005600	sp|Q9C6A1|MTEFE_ARATH	Transcription termination factor MTERF15, mitochondrial	7e-13	AT5G07900.1	Mitochondrial transcription termination factor family protein	3e-125	RNA biosynthesis.organelle machineries.transcription.mTERF transcription factor (original description: none)	1
AryANE_v1_00051041	3.51	2.74	-0.77	2.17e-05	0.000465705	2.79	1.66	-1.12	0.000125654	0.0285647	2.94	2.14	-0.8	0.000130909	0.00302376	3.08	2.19	-0.9	3.57e-06	0.00178272	MDP0000574183	4	S	330	AT5G38280	PR5K (PR5-like receptor kinase); kinase/ transmembrane receptor protein serine/threonine kinase	spe1	for	MD01G1059700	sp|P93604|LRK10_WHEAT	Rust resistance kinase Lr10	3e-116	AT5G38260.1	Protein kinase superfamily protein	2e-108	Rust resistance kinase Lr10 OS=Triticum aestivum (sp|p93604|lrk10_wheat : 372.0) & Enzyme classification.EC_2 transferases.EC_2.7 transferase transferring phosphorus-containing group(50.2.7 : 124.7) (original description: none)	1
AryANE_v1_00059048	7.1	5.92	-1.19	1.07e-07	8.16e-06	5.66	5.28	-0.38	0.011069	0.156528	6.64	5.49	-1.15	2.26e-05	0.00113526	6.47	5.57	-0.9	0.000241862	0.014181	MDP0000831519	2	S	54.3	AT1G24020	Bet v I allergen family protein
AryANE_v1_00000463	5.06	4.12	-0.95	9.68e-07	4.35e-05	3.57	3.05	-0.51	0.0150484	0.180368	4.46	3.23	-1.23	1.34e-05	0.000839102	4.37	3.47	-0.9	9.38e-05	0.00797209	MDP0000081043	4	S	588	AT3G44110	ATJ3 (Arabidopsis thaliana DnaJ homologue 3)	spe1	for	MD03G1159100	sp|P43644|DNJH_ATRNU	DnaJ protein homolog ANJ1	0	AT5G22060.1	DNAJ homologue 2	0	DnaJ protein homolog OS=Cucumis sativus (sp|q04960|dnjh_cucsa : 582.0)	1	DnaJ			Response to heat						H
AryANE_v1_00002844	4.32	3.52	-0.81	1.64e-05	0.000381984	2.92	2.21	-0.7	0.0269077	0.23428	3.96	2.8	-1.17	1.56e-05	0.000916095	3.73	2.85	-0.89	0.000115445	0.00920876	MDP0000129315	4	S
AryANE_v1_00009436	4.91	4.13	-0.79	6.66e-06	0.000190365	3.74	2.39	-1.35	0.000137075	0.0289699	4.43	3.94	-0.49	0.0016565	0.0127834	4.38	3.49	-0.89	0.000306628	0.0160264	MDP0000161557	3	S	311	AT1G70250	receptor serine/threonine kinase, putative	spe1	for	MD02G1250800	sp|P93604|LRK10_WHEAT	Rust resistance kinase Lr10	4e-124	AT1G70250.1	receptor serine/threonine kinase, putative	2e-104	Rust resistance kinase Lr10 OS=Triticum aestivum (sp|p93604|lrk10_wheat : 383.0) & Enzyme classification.EC_2 transferases.EC_2.7 transferase transferring phosphorus-containing group(50.2.7 : 126.5) (original description: none)	1
AryANE_v1_00054778	1.87	0.63	-1.25	7.95e-08	6.33e-06	0.79	0.39	-0.39	0.013857	0.173867	1.72	0.79	-0.93	5.11e-05	0.00177804	1.48	0.59	-0.89	8.38e-05	0.00749164	MDP0000696497	1	S	83.6	AT5G53110	unknown protein
AryANE_v1_00054990	1.9	0.49	-1.41	2.95e-08	2.9e-06	1.32	0.62	-0.7	0.000893645	0.0493365	1.83	1.23	-0.61	0.00384737	0.0210346	1.68	0.79	-0.89	0.000309511	0.0161157	MDP0000702868	1	S	415	AT3G54420	ATEP3 (Arabidopsis thaliana chitinase class IV); chitinase	spe1	for	MD04G1048000	sp|Q9M2U5|CHI5_ARATH	Endochitinase EP3	2e-145	AT3G54420.1	homolog of carrot EP3-3 chitinase	1e-146	Endochitinase EP3 OS=Arabidopsis thaliana (sp|q9m2u5|chi5_arath : 407.0)	1								response to bacterium
AryANE_v1_00055898	5.32	4.64	-0.68	4.39e-05	0.00080975	4.28	2.83	-1.44	4.16e-05	0.0239186	4.73	4.26	-0.47	0.0165637	0.0536395	4.8	3.91	-0.89	0.0011504	0.0317255	MDP0000732713	4	S	289	AT1G70250	receptor serine/threonine kinase, putative	spe1	for	MD02G1250000	sp|P93604|LRK10_WHEAT	Rust resistance kinase Lr10	2e-122	AT1G70250.1	receptor serine/threonine kinase, putative	3e-105	Rust resistance kinase Lr10 OS=Triticum aestivum (sp|p93604|lrk10_wheat : 356.0) & Enzyme classification.EC_2 transferases.EC_2.7 transferase transferring phosphorus-containing group(50.2.7 : 124.7) (original description: none)	1
AryANE_v1_00034180	2.4	1.18	-1.23	8.33e-08	6.56e-06	1.9	1.1	-0.8	0.0159581	0.185199	2.12	1.53	-0.59	0.00430177	0.0225226	2.14	1.25	-0.89	0.000159605	0.0111723	MDP0000286604	2	S	59.7	AT5G20230	ATBCB (ARABIDOPSIS BLUE-COPPER-BINDING PROTEIN); copper ion binding	spe1	for	MD17G1211100	sp|Q07488|BCB1_ARATH	Blue copper protein	8e-14	AT5G20230.1	blue-copper-binding protein	4e-15	no hits & (original description: none)	1					response to absence of light	Cellular response to cold	response to oxidative stress	defense response to fungus		LCOx
AryANE_v1_00022879	3.54	2.53	-1.01	1.13e-06	4.93e-05	1.64	1.33	-0.31	0.120042	0.441159	3.08	1.82	-1.26	3.79e-05	0.00150843	2.76	1.88	-0.88	0.000738689	0.0253687	MDP0000230007	2	S	946	AT1G79920	heat shock protein 70, putative / HSP70, putative	spe1	for	MD09G1212600	sp|F4HQD4|HSP7P_ARATH	Heat shock 70 kDa protein 15	0	AT1G79920.1	Heat shock protein 70 (Hsp 70) family protein	0	External stimuli response.temperature.Hsp (heat-shock-responsive protein) families.Hsp70 family.Hsp110 protein (original description: none)	1	Hsp70	AtHsp70-15
AryANE_v1_00000809	2.11	0.88	-1.23	6.73e-08	5.57e-06	1.08	0.61	-0.46	0.00525368	0.111294	1.47	0.48	-0.99	5.5e-05	0.00185851	1.53	0.66	-0.88	0.000119005	0.00935671	MDP0000119756	2	S	537	AT1G76690	OPR2 (12-oxophytodienoate reductase 2); 12-oxophytodienoate reductase, DNAJ heat shock N-terminal domain-containing protein	spe1	for	MD15G1400700	sp|Q8GYB8|OPR2_ARATH	12-oxophytodienoate reductase 2	0	AT1G76690.1	12-oxophytodienoate reductase 2	0	Enzyme classification.EC_1 oxidoreductases.EC_1.3 oxidoreductase acting on CH-CH group of donor(50.1.3 : 699.7) & 12-oxophytodienoate reductase 2 OS=Arabidopsis thaliana (sp|q8gyb8|opr2_arath : 588.0) (original description: none)	1
AryANE_v1_00026923	3.47	2.23	-1.25	6.47e-08	5.43e-06	2.07	1.3	-0.76	0.000803568	0.0463499	2.78	2.17	-0.61	0.000466054	0.00614463	2.78	1.9	-0.88	3.67e-05	0.00492992	MDP0000250862	2	S
AryANE_v1_00048861	6.62	5.52	-1.1	2.2e-07	1.48e-05	3.43	3.02	-0.41	0.281488	0.617133	6.11	4.96	-1.15	0.000143183	0.00317334	5.38	4.5	-0.88	0.00186256	0.0410511	MDP0000503341	2	S	216	AT5G62360	invertase/pectin methylesterase inhibitor family protein	spe1	for	MD07G1255400	sp|P17407|21KD_DAUCA	21 kDa protein	2e-47	AT5G62360.1	Plant invertase/pectin methylesterase inhibitor superfamily protein	2e-70	21 kDa protein OS=Daucus carota (sp|p17407|21kd_dauca : 142.0)	1
AryANE_v1_00054712	3.84	2.93	-0.91	1.49e-06	6e-05	3.11	1.55	-1.55	4.11e-05	0.0246979	3.32	3.13	-0.19	0.135218	0.236016	3.42	2.54	-0.88	0.00260262	0.0492523	MDP0000694318	2	S	317	AT1G70250	receptor serine/threonine kinase, putative	spe1	for	MD02G1249300	sp|P93604|LRK10_WHEAT	Rust resistance kinase Lr10	2e-120	AT5G38260.1	Protein kinase superfamily protein	5e-110	Rust resistance kinase Lr10 OS=Triticum aestivum (sp|p93604|lrk10_wheat : 379.0) & Enzyme classification.EC_2 transferases.EC_2.7 transferase transferring phosphorus-containing group(50.2.7 : 121.6) (original description: none)	1
AryANE_v1_00061755	6.41	5.35	-1.06	4.22e-06	0.000133757	4.02	3.42	-0.6	0.00616755	0.119946	5.92	4.92	-1	5.52e-05	0.00186601	5.45	4.57	-0.88	4.2e-05	0.00531403	MDP0000915991	1	S	202	AT2G46240	ATBAG6/BAG6 (ARABIDOPSIS THALIANA BCL-2-ASSOCIATED ATHANOGENE 6); calmodulin binding / protein binding	57/60	for	MD01G1073600	sp|O82345|BAG6_ARATH	BAG family molecular chaperone regulator 6	2e-58	AT2G46240.1	BCL-2-associated athanogene 6	1e-59	BAG family molecular chaperone regulator 6 OS=Arabidopsis thaliana (sp|o82345|bag6_arath : 172.0)		BAG family			Response to heat	response to high light intensity		Response to hydrogen peroxide	defense response to fungus		HLOx
AryANE_v1_00053962	6.16	5.21	-0.96	1.93e-06	7.34e-05	3.67	2.93	-0.74	0.00481248	0.106362	5.54	4.62	-0.92	5.82e-05	0.00191145	5.12	4.26	-0.87	3.5e-06	0.00177726	MDP0000670948	2	S	60.5	B9GQF3_POPTR	Predicted protein	spe1	for	MD01G1073600	sp|O82345|BAG6_ARATH	BAG family molecular chaperone regulator 6	2e-58	AT2G46240.1	BCL-2-associated athanogene 6	1e-59	BAG family molecular chaperone regulator 6 OS=Arabidopsis thaliana (sp|o82345|bag6_arath : 172.0)	1	BAG family			Response to heat	response to high light intensity		Response to hydrogen peroxide	defense response to fungus		HLOx
AryANE_v1_00023465	4.46	4.17	-0.29	0.0314246	0.11314	3.07	2.07	-0.99	0.000585142	0.0444642	4.51	3.21	-1.3	8.06e-05	0.00232427	4.01	3.14	-0.87	0.00112291	0.0312186	MDP0000232642	1	S	189	AT5G54940	eukaryotic translation initiation factor SUI1, putative	spe1	for	MD03G1200400	sp|Q0D5W6|SUI1_ORYSJ	Protein translation factor SUI1 homolog	1e-55	AT5G54940.1	Translation initiation factor SUI1 family protein	3e-63	Protein biosynthesis.translation initiation.pre-initiation complex (PIC).eIF1 PIC assembly factor (original description: none)	1
AryANE_v1_00053540	4.74	4.11	-0.63	0.000116996	0.00171418	3.91	2.42	-1.48	6.29e-05	0.0261796	4.2	3.66	-0.54	0.00120846	0.0105321	4.28	3.42	-0.87	0.000583855	0.0227248	MDP0000657852	2	S	318	AT1G70250	receptor serine/threonine kinase, putative
AryANE_v1_00030079	9.36	8.29	-1.07	4.93e-07	2.64e-05	7.41	6.73	-0.68	0.00683211	0.125901	8.77	7.92	-0.85	8.28e-05	0.00235202	8.51	7.65	-0.87	8.59e-06	0.00258949	MDP0000265874	1	S	52.4	AT3G50980	dehydrin, putative	spe1	for	MD15G1253900	sp|P31168|COR47_ARATH	Dehydrin COR47	2e-10	AT1G20440.1	cold-regulated 47	1e-11	no hits & (original description: none)	1				Heat acclimation		Cold acclimation / Response to cold		defense response to fungus		HC
AryANE_v1_00052989	3.34	2.21	-1.13	4.28e-07	2.38e-05	1.21	0.96	-0.25	0.0556085	0.322816	2.69	1.54	-1.15	1.51e-05	0.00090011	2.43	1.56	-0.87	0.000387908	0.0185116	MDP0000640144	1	S	335	AT5G42820	ATU2AF35B; RNA binding	spe1	for	MD11G1156400	sp|Q9FMY5|U2AFB_ARATH	Splicing factor U2af small subunit B	7e-122	AT5G42820.2	Zinc finger C-x8-C-x5-C-x3-H type family protein	4e-123	RNA processing.RNA splicing.U2-type-intron-specific major spliceosome.U2 small nuclear ribonucleoprotein particle (snRNP).U2AF pre-RNA splicing auxiliary factor complex.small subunit (original description: none)	1					photoperiodism, flowering					L
AryANE_v1_00002159	2.26	1.16	-1.11	4e-07	2.25e-05	1.11	0.87	-0.23	0.0920378	0.39805	2.07	0.79	-1.28	1.11e-05	0.000770407	1.82	0.95	-0.87	0.00122189	0.0328069	MDP0000126107	4	S	336	AT3G09640	APX2 (ASCORBATE PEROXIDASE 2); L-ascorbate peroxidase	spe1	for	MD04G1104900	sp|Q1PER6|APX2_ARATH	L-ascorbate peroxidase 2, cytosolic	2e-153	AT3G09640.1	ascorbate peroxidase 2	1e-154	Redox homeostasis.hydrogen peroxide removal.ascorbate-glutathione cycle.ascorbate peroxidase (APX) (original description: none)	1			AT3G09640				Hydrogen peroxide biosynth-catabo-transport process / response to oxidative stress / to reactive oxygen species			Ox
AryANE_v1_00055233	6.63	5.9	-0.73	1.86e-05	0.000418783	4.29	3.73	-0.55	0.00718108	0.128821	6.18	4.91	-1.27	3.27e-05	0.00140358	5.71	4.85	-0.86	0.000128562	0.0097993	MDP0000710378	2	S	144	AT4G02450	glycine-rich protein	spe1	for	MD11G1306100	sp|P0C8Z0|Y8359_ORYSI	Uncharacterized protein OsI_027940	4e-62	AT4G02450.1	HSP20-like chaperones superfamily protein	4e-57	External stimuli response.temperature.Hsp (heat-shock-responsive protein) families.Hsp90 family.P23 Hsp90-co-chaperone (original description: none)	1	Hsp90			Response to heat						H
AryANE_v1_00010306	2.8	1.73	-1.08	5.33e-07	2.77e-05	1.9	1.03	-0.87	0.000670488	0.0453451	2.45	1.87	-0.58	0.00070604	0.00779172	2.39	1.53	-0.86	1.52e-05	0.00320117	MDP0000165830	4	S	533	AT5G40010	AATP1 (AAA-ATPASE 1); ATP binding / ATPase	spe1	for	MD09G1043700	sp|Q9FLD5|ASD_ARATH	AAA-ATPase ASD, mitochondrial	0	AT5G40010.1	AAA-ATPase 1	0	AAA-ATPase ASD, mitochondrial OS=Arabidopsis thaliana (sp|q9fld5|asd_arath : 514.0)							Response to cold			response to water deprivation / response to salt stress	C
AryANE_v1_00044413	8	7.37	-0.63	4.96e-05	0.00089313	5.6	5.14	-0.46	0.015914	0.185004	7.52	6.04	-1.48	6.55e-06	0.000597375	7.04	6.18	-0.86	0.00107544	0.0304857	MDP0000362891	1	S				spe1	for	MD16G1130800	sp|P35614|ERF1Z_ARATH	Eukaryotic peptide chain release factor subunit 1-3	0	AT3G26618.1	eukaryotic release factor 1-3	0	Protein biosynthesis.translation termination.eRF1 peptide release factor (original description: none)	1
AryANE_v1_00002962	3.74	3.03	-0.71	1.78e-05	0.000404387	2.04	1.74	-0.3	0.0241601	0.222912	3.22	1.76	-1.46	1.45e-05	0.00087811	3	2.15	-0.85	0.0010904	0.0307824	MDP0000129854	1	S	84.7	AT3G06070	unknown protein
AryANE_v1_00048755	2.24	1.2	-1.04	4.52e-07	2.48e-05	1.26	0.89	-0.37	0.0118116	0.161377	1.87	0.71	-1.16	1.94e-05	0.0010527	1.79	0.94	-0.85	0.000198678	0.0125906	MDP0000499668	1	S	221	AT2G30000	unknown protein	spe1	for	MD12G1170000	sp|Q84JC2|DOGL4_ARATH	Protein DOG1-like 4	2e-22	AT1G58330.1	transcription factor-related	1e-36	Protein DOG1-like 4 OS=Arabidopsis thaliana (sp|q84jc2|dogl4_arath : 93.2)	1
AryANE_v1_00061347	7.73	6.85	-0.88	2.88e-06	9.97e-05	4.93	4.26	-0.66	0.0216129	0.212068	7.27	6.25	-1.02	0.000407565	0.00573736	6.64	5.79	-0.85	7.69e-05	0.00724965	MDP0000903334	1	S	56.2	AT5G47120	ATBI-1 (ARABIDOPSIS BAX INHIBITOR 1)
AryANE_v1_00105682	7.62	6.66	-0.97	1e-05	0.00165362	5.62	4.61	-1.01	0.00319002	0.350818	7.08	6.53	-0.55	0.000854671	0.0190711	6.77	5.93	-0.85	4.38e-05	0.0303066	MDP0000339632	4	AS				spe1_rev	for	MD08G1162900	sp|Q9C8E6|PMI1_ARATH	Protein PLASTID MOVEMENT IMPAIRED 1	0	AT1G42550.1	plastid movement impaired1	0	Cytoskeleton.cp-actin-dependent plastid movement.PMI1/PMI15 cp-actin stability factor (original description: none)
AryANE_v1_00007147	1.61	0.59	-1.02	7.98e-07	3.77e-05	0.57	0.42	-0.14	0.189267	0.528493	1.51	0.18	-1.33	1.83e-05	0.00101605	1.24	0.4	-0.84	0.00215681	0.045006	MDP0000150162	1	S	339	AT5G20720	CPN20 (CHAPERONIN 20); calmodulin binding																	Response to cold	Regulation SOD activity			COx
AryANE_v1_00020825	5.9	5	-0.9	3.35e-06	0.000111961	4.47	3.51	-0.96	0.000441988	0.0403941	5.46	4.78	-0.68	0.000287633	0.00472927	5.28	4.44	-0.84	1.37e-06	0.00117204	MDP0000219041	2	S	130	AT3G17609	HYH (HY5-HOMOLOG)
AryANE_v1_00035349	8.25	7.27	-0.99	6.8e-07	3.31e-05	6.82	5.61	-1.21	0.000650932	0.0455014	7.7	7.37	-0.33	0.00941942	0.0370545	7.59	6.75	-0.84	0.000453132	0.0201197	MDP0000292444	4	S	458	AT3G02470	SAMDC (S-ADENOSYLMETHIONINE DECARBOXYLASE), unknown protein	spe1	for	MD09G1079800	sp|Q96471|DCAM_IPONI	S-adenosylmethionine decarboxylase proenzyme	5e-180	AT3G02470.1	S-adenosylmethionine decarboxylase	4e-168	Polyamine metabolism.spermidine/spermine.synthesis.S-adenosyl methionine decarboxylase (original description: none)	1
AryANE_v1_00008739	4.97	3.89	-1.09	9.5e-07	4.31e-05	2.96	1.97	-0.99	0.0122038	0.163031	4.4	4.01	-0.4	0.0121799	0.0437664	4.11	3.28	-0.83	0.000994085	0.029174	MDP0000158045	1	S	409	AT4G08950	phosphate-responsive protein, putative (EXO)	spe1	for	MD08G1186100	sp|Q9ZPE7|EXO_ARATH	Protein EXORDIUM	9e-148	AT4G08950.1	Phosphate-responsive 1 family protein	5e-149	Protein EXORDIUM OS=Arabidopsis thaliana (sp|q9zpe7|exo_arath : 387.0)	1
AryANE_v1_00033195	4.03	2.94	-1.1	2.44e-07	1.58e-05	2.68	1.61	-1.06	0.000791427	0.0461416	3.56	3.21	-0.35	0.00830408	0.0341812	3.42	2.59	-0.83	0.000286645	0.0154834	MDP0000281777	1	S	388	AT4G14130	XTR7 (XYLOGLUCAN ENDOTRANSGLYCOSYLASE 7); hydrolase, acting on glycosyl bonds
AryANE_v1_00060151	2.6	1.48	-1.13	2.03e-07	1.37e-05	2.08	1.92	-0.16	0.148041	0.477388	2.12	0.91	-1.21	3.77e-05	0.00150909	2.27	1.44	-0.83	0.00181283	0.0405742	MDP0000864748	1	S	55.8	AT1G24020	Bet v I allergen family protein	spe1	for	MD16G1160000	sp|Q40280|MAL12_MALDO	Major allergen Mal d 1	3e-76	AT1G24020.1	MLP-like protein 423	1e-09	Major allergen Mal d 1 OS=Malus domestica (sp|q40280|mal12_maldo : 218.0)	1
AryANE_v1_00007268	4.6	4.09	-0.52	0.000400943	0.00440809	2.98	2.31	-0.67	0.0291899	0.243267	3.97	2.72	-1.25	0.000151401	0.00326638	3.85	3.03	-0.82	0.000902918	0.0281546	MDP0000150798	2	S	251	AT4G32400	mitochondrial substrate carrier family protein	spe1	for	MD02G1034100	sp|Q9SUV1|BRT1_ARATH	Adenine nucleotide transporter BT1, chloroplastic/mitochondrial	1e-133	AT4G32400.1	Mitochondrial substrate carrier family protein	7e-135	Solute transport.carrier-mediated transport.MC-type solute transporter (original description: none)	1
AryANE_v1_00008944	4.73	3.86	-0.87	2.73e-06	9.57e-05	4.32	3.2	-1.11	0.00412752	0.0990752	4.21	3.72	-0.49	0.00260763	0.0167575	4.42	3.6	-0.82	0.000215851	0.0133701	MDP0000159000	2	S	159	AT4G10490	oxidoreductase, 2OG-Fe(II) oxygenase family protein	spe1	for	MD10G1052800	sp|Q9ZSA7|DLO2_ARATH	Protein DMR6-LIKE OXYGENASE 2	8e-72	AT2G36690.1	2-oxoglutarate (2OG) and Fe(II)-dependent oxygenase superfamily protein	1e-75	Protein DMR6-LIKE OXYGENASE 2 OS=Arabidopsis thaliana (sp|q9zsa7|dlo2_arath : 217.0) & Enzyme classification.EC_1 oxidoreductases.EC_1.14 oxidoreductase acting on paired donor with incorporation or reduction of molecular oxygen(50.1.13 : 151.0) (original description: none)	1
AryANE_v1_00000850	8.3	7.48	-0.82	7.04e-06	0.000197832	5.88	5.13	-0.75	0.000779318	0.0460308	7.83	7	-0.83	0.000131358	0.00302632	7.35	6.53	-0.82	1.37e-07	0.000418488	MDP0000119928	4	S	266	AT5G01600	ATFER1 (ferretin 1); ferric iron binding	spe1	for	MD12G1178500	sp|Q948P6|FRI3_SOYBN	Ferritin-3, chloroplastic	1e-119	AT5G01600.1	ferretin 1	2e-114	Nutrient uptake.iron uptake.iron storage.non-haem ferritin (original description: none)	1						Response to cold	Response to hydrogen peroxide	response to bacterium		COx
AryANE_v1_00021892	3.28	2.1	-1.18	2.26e-07	1.49e-05	1.46	1.09	-0.37	0.011858	0.161359	2.93	2.02	-0.92	5.64e-05	0.00188707	2.56	1.75	-0.81	0.000333306	0.0169369	MDP0000224494	2	S	108	AT5G63010	WD-40 repeat family protein, disease resistance protein (CC-NBS-LRR class), putative
AryANE_v1_00032480	2.31	0.99	-1.32	4.11e-08	3.76e-06	1.27	0.67	-0.59	0.00414546	0.0991539	1.94	1.37	-0.57	0.00115641	0.0103303	1.83	1.03	-0.81	0.000385794	0.018475	MDP0000278145	4	S	279	AT1G16150	WAKL4 (WALL ASSOCIATED KINASE-LIKE 4); kinase	spe1	for	MD04G1239300	sp|Q3E6P4|FB95_ARATH	F-box protein At2g02240	8e-70	AT2G02240.1	F-box family protein	4e-71	F-box protein At2g02240 OS=Arabidopsis thaliana (sp|q3e6p4|fb95_arath : 197.0)	1
AryANE_v1_00045156	4.11	3.34	-0.77	8.67e-06	0.000232408	3.31	2.73	-0.57	0.123202	0.445451	3.54	2.43	-1.12	0.000115057	0.00284116	3.65	2.84	-0.81	0.00119164	0.0323108	MDP0000384285	4	S	78.6	AT3G47340	ASN1 (DARK INDUCIBLE 6)																response to absence of light					L
AryANE_v1_00057044	1.78	0.69	-1.09	2.97e-07	1.83e-05	1.12	0.43	-0.68	0.00128015	0.0601225	1.32	0.66	-0.66	0.000410999	0.00577055	1.4	0.59	-0.81	1.02e-05	0.00273324	MDP0000769652	1	S	92.4	AT2G46150	unknown protein	spe1	for	MD14G1114000	sp|Q6DST1|Y1465_ARATH	Late embryogenesis abundant protein At1g64065	7e-24	AT2G46150.1	Late embryogenesis abundant (LEA) hydroxyproline-rich glycoprotein family	1e-27	Late embryogenesis abundant protein At1g64065 OS=Arabidopsis thaliana (sp|q6dst1|y1465_arath : 85.5)	1
AryANE_v1_00001590	6.55	5.57	-0.99	1.15e-06	4.99e-05	4.56	3.74	-0.82	0.0240453	0.222081	5.98	5.33	-0.65	0.000342871	0.00518307	5.69	4.89	-0.81	0.000148598	0.0106186	MDP0000123418	2	S	191	AT1G14870	unknown protein	spe1	for	MD13G1030600	sp|Q9LQU4|PCR2_ARATH	Protein PLANT CADMIUM RESISTANCE 2	1e-56	AT1G14870.1	PLANT CADMIUM RESISTANCE 2	8e-58	Protein PLANT CADMIUM RESISTANCE 2 OS=Arabidopsis thaliana (sp|q9lqu4|pcr2_arath : 177.0)	1							Response to oxidative stress			Ox
AryANE_v1_00006197	3.95	2.82	-1.13	1.68e-07	1.18e-05	1.56	1.3	-0.26	0.0392025	0.275671	3.43	2.41	-1.02	3.82e-05	0.00150239	2.98	2.18	-0.8	0.000660733	0.0240458	MDP0000145669	1	S	138	AT1G23100	10 kDa chaperonin, putative	spe1	for	MD16G1026800	sp|P34893|CH10_ARATH	10 kDa chaperonin, mitochondrial	1e-49	AT1G23100.1	GroES-like family protein	4e-54	External stimuli response.temperature.Hsp (heat-shock-responsive protein) families.Hsp60 family.Hsp10 Hsp60-co-chaperone (original description: none)	1	Hsp10 Hsp60-co-chaperone
AryANE_v1_00045518	1.34	0.15	-1.19	1.98e-07	1.34e-05	0.6	0.41	-0.19	0.0919733	0.397899	1.19	0.19	-1	9.46e-05	0.00255098	1.05	0.25	-0.8	0.00101992	0.0296155	MDP0000396030	4	S	130	AT5G51440	23.5 kDa mitochondrial small heat shock protein (HSP23.5-M)	spe1	for	MD07G1253800	sp|Q96331|HS23M_ARATH	23.6 kDa heat shock protein, mitochondrial	7e-65	AT4G25200.1	mitochondrion-localized small heat shock protein 23.6	4e-66	External stimuli response.temperature.Hsp (heat-shock-responsive protein) families.sHsp (small heat-shock-responsive protein) families.class-M-I protein (original description: none)	1	Hsp20	AtHsp23.6-M	AT4G25200
AryANE_v1_00001333	4.91	4.01	-0.9	1.75e-06	6.8e-05	2.85	2.66	-0.19	0.115233	0.435678	4.49	3.16	-1.33	6.92e-06	0.000612505	4.08	3.28	-0.8	0.00186254	0.0410837	MDP0000122127	4	S	451	AT4G24120	YSL1 (YELLOW STRIPE LIKE 1); oligopeptide transporter	spe1	for	MD14G1125900	sp|Q6R3L0|YSL1_ARATH	Metal-nicotianamine transporter YSL1	0	AT4G24120.1	YELLOW STRIPE like 1	0	Nutrient uptake.iron uptake.chelation-based strategy uptake.YSL-type Fe(III)-chelator transporter (original description: none)	1
AryANE_v1_00006774	2.68	1.74	-0.94	1.18e-06	5.04e-05	2.14	1.24	-0.89	0.000533867	0.0421055	2.25	1.68	-0.57	0.0007249	0.00791194	2.36	1.56	-0.8	5.5e-06	0.00209497	MDP0000148493	2	S	105	AT1G70250	receptor serine/threonine kinase, putative	spe1	for	MD02G1251800	sp|P93604|LRK10_WHEAT	Rust resistance kinase Lr10	1e-121	AT5G38280.1	PR5-like receptor kinase	4e-104	Rust resistance kinase Lr10 OS=Triticum aestivum (sp|p93604|lrk10_wheat : 380.0) & Enzyme classification.EC_2 transferases.EC_2.7 transferase transferring phosphorus-containing group(50.2.7 : 126.6) (original description: none)	1
AryANE_v1_00036970	4.56	3.97	-0.59	0.000199441	0.00257023	2.95	2.26	-0.68	0.00383143	0.0955279	4.23	3.14	-1.09	0.000133563	0.0030535	3.92	3.12	-0.8	6.35e-05	0.00673052	MDP0000300116	1	S	540	AT5G13770	pentatricopeptide (PPR) repeat-containing protein, GCN5-related N-acetyltransferase, putative	spe1	for	MD16G1008400	sp|Q66GP4|PP379_ARATH	Pentatricopeptide repeat-containing protein At5g13770, chloroplastic	0	AT5G13770.1	Pentatricopeptide repeat (PPR-like) superfamily protein	0	Pentatricopeptide repeat-containing protein At5g13770, chloroplastic OS=Arabidopsis thaliana (sp|q66gp4|pp379_arath : 525.0)	1
AryANE_v1_00041523	3.71	2.34	-1.37	1.6e-07	1.14e-05	2.33	1.57	-0.76	0.000649658	0.0455299	3.28	3.01	-0.27	0.0354976	0.0904885	3.11	2.31	-0.8	0.00179086	0.0403128	MDP0000321763	1	S	318	AT1G01200	AtRABA3 (Arabidopsis Rab GTPase homolog A3); GTP binding	spe1	for	MD01G1085800	sp|Q9LNK1|RABA3_ARATH	Ras-related protein RABA3	1e-114	AT1G01200.1	RAB GTPase homolog A3	6e-116	Vesicle trafficking.regulation of membrane tethering and fusion.RAB-GTPase activities.A-class RAB GTPase (original description: none)	1
AryANE_v1_00044788	2.67	1.76	-0.91	2.2e-06	8.16e-05	1.78	1.58	-0.2	0.079148	0.375502	2.04	0.77	-1.27	1.12e-05	0.000767564	2.16	1.37	-0.8	0.00110371	0.0309987	MDP0000371538	1	S	171	AT5G02270	ATNAP9 (Non-intrinsic ABC protein 9)	spe1	for	MD04G1190400	sp|Q9LZ98|AB20I_ARATH	ABC transporter I family member 20	5e-52	AT5G02270.2	non-intrinsic ABC protein 9	2e-47	ABC transporter I family member 20 OS=Arabidopsis thaliana (sp|q9lz98|ab20i_arath : 175.0)	1
AryANE_v1_00050120	8.12	7.16	-0.96	7.39e-06	0.000205136	6.62	5.65	-0.97	0.000243135	0.0351727	7.54	7.06	-0.49	0.0015028	0.012005	7.42	6.62	-0.8	5.14e-05	0.00600539	MDP0000545323	1	S	530	AT4G21960	PRXR1 (peroxidase 42); peroxidase	spe1	for	MD05G1345800	sp|Q9SB81|PER42_ARATH	Peroxidase 42	0	AT4G21960.1	Peroxidase superfamily protein	0	Peroxidase 42 OS=Arabidopsis thaliana (sp|q9sb81|per42_arath : 530.0)	1
AryANE_v1_00051587	4.94	4.24	-0.7	1.98e-05	0.000438042	3.96	3	-0.95	0.00283646	0.0837686	4.4	3.67	-0.74	0.000254321	0.00440292	4.44	3.64	-0.8	8.91e-06	0.00260115	MDP0000593536	4	S	182	AT4G10490	oxidoreductase, 2OG-Fe(II) oxygenase family protein	spe3	for	MD10G1052800	sp|Q9ZSA7|DLO2_ARATH	Protein DMR6-LIKE OXYGENASE 2	8e-72	AT2G36690.1	2-oxoglutarate (2OG) and Fe(II)-dependent oxygenase superfamily protein	1e-75	Protein DMR6-LIKE OXYGENASE 2 OS=Arabidopsis thaliana (sp|q9zsa7|dlo2_arath : 217.0) & Enzyme classification.EC_1 oxidoreductases.EC_1.14 oxidoreductase acting on paired donor with incorporation or reduction of molecular oxygen(50.1.13 : 151.0) (original description: none)
AryANE_v1_00053570	6.54	5.84	-0.71	2.18e-05	0.000466994	4.82	4.04	-0.78	0.000723832	0.0451177	5.91	5.01	-0.9	0.000105346	0.00270859	5.77	4.97	-0.8	5.56e-07	0.000726356	MDP0000658829	4	S	132	AT1G76690	OPR2 (12-oxophytodienoate reductase 2); 12-oxophytodienoate reductase, DNAJ heat shock N-terminal domain-containing protein	spe1	for	MD15G1402800	sp|Q8GYB8|OPR2_ARATH	12-oxophytodienoate reductase 2	0	AT1G76690.1	12-oxophytodienoate reductase 2	0	Enzyme classification.EC_1 oxidoreductases.EC_1.3 oxidoreductase acting on CH-CH group of donor(50.1.3 : 750.6) & 12-oxophytodienoate reductase 2 OS=Arabidopsis thaliana (sp|q8gyb8|opr2_arath : 635.0) (original description: none)	1
AryANE_v1_00038061	3.94	3.16	-0.78	8.19e-06	0.000222076	2.95	1.73	-1.21	0.000247543	0.034697	3.43	3.03	-0.4	0.0042294	0.0222479	3.44	2.65	-0.79	0.000280474	0.0153617	MDP0000305338	4	S	192	AT1G70250	receptor serine/threonine kinase, putative	spe1	for	MD02G1252600	sp|P93604|LRK10_WHEAT	Rust resistance kinase Lr10	5e-123	AT1G70250.1	receptor serine/threonine kinase, putative	2e-104	Rust resistance kinase Lr10 OS=Triticum aestivum (sp|p93604|lrk10_wheat : 340.0) & Enzyme classification.EC_2 transferases.EC_2.7 transferase transferring phosphorus-containing group(50.2.7 : 122.6) (original description: none)	1
AryANE_v1_00052050	6	5.16	-0.85	3.31e-06	0.000110991	3.51	3.13	-0.37	0.0113001	0.157816	5.58	4.42	-1.16	2.08e-05	0.0010861	5.03	4.24	-0.79	0.000284899	0.0154498	MDP0000608906	1	S	286	AT3G05500	rubber elongation factor (REF) family protein	spe1	for	MD12G1213500	sp|Q9MA63|Y3550_ARATH	REF/SRPP-like protein At3g05500	3e-99	AT3G05500.1	Rubber elongation factor protein (REF)	2e-100	Lipid metabolism.lipid bodies-associated activities.LDAP protein (original description: none)	1
AryANE_v1_00054805	4.8	4.1	-0.71	1.63e-05	0.000380883	3.52	3.07	-0.45	0.0289241	0.242697	4.26	3.06	-1.2	4.37e-05	0.00164475	4.2	3.41	-0.79	0.000293647	0.0157376	MDP0000697285	1	S	1050	AT4G24280	CPHSC70-1 (chloroplast heat shock protein 70-1); ATP binding / unfolded protein binding
AryANE_v1_00062751	2.57	1.8	-0.77	8.15e-06	0.000221528	1.37	0.83	-0.53	0.00284809	0.0838374	2.31	1.22	-1.09	2.01e-05	0.00106817	2.08	1.29	-0.79	2.77e-05	0.00458473	MDP0000944576	1	S	1070	AT5G35700	fimbrin-like protein, putative	spe1	for	MD09G1119000	sp|Q9FKI0|FIMB5_ARATH	Fimbrin-5	0	AT5G35700.1	fimbrin-like protein 2	0	Cytoskeleton.microfilament network.actin polymerisation.fimbrin actin-crosslinking factor (original description: none)	1
AryANE_v1_00007417	5.51	4.72	-0.79	9.61e-06	0.000251166	2.7	2.15	-0.55	0.0127447	0.166394	5	4.02	-0.98	0.000339912	0.0051704	4.41	3.63	-0.78	2.99e-05	0.00463524	MDP0000151537	1	S	775	AT2G39360	protein kinase family protein	spe1	for	MD07G1186200	sp|O80623|Y2393_ARATH	Probable receptor-like protein kinase At2g39360	0	AT2G39360.1	Protein kinase superfamily protein	0	Protein modification.phosphorylation.TKL kinase superfamily.CrlRLK1 kinase (original description: none)	1
AryANE_v1_00034339	3.71	2.62	-1.09	4.58e-07	2.5e-05	2.63	2.12	-0.51	0.0387156	0.274171	3	2.29	-0.71	0.00131137	0.0110138	3.12	2.34	-0.78	0.00027073	0.0150381	MDP0000287302	2	S	317	AT4G11650	ATOSM34 (OSMOTIN 34)	spe1	for	MD04G1064400	sp|P81370|TLP_ACTDE	Thaumatin-like protein	1e-106	AT4G11650.1	osmotin 34	1e-96	Thaumatin-like protein OS=Actinidia deliciosa (sp|p81370|tlp_actde : 281.0)	1								defense response to bacterium, incompatible interaction
AryANE_v1_00045567	4.17	3.66	-0.51	0.000315706	0.00366333	3.42	2.19	-1.22	0.00045327	0.0406022	3.76	3.17	-0.6	0.0007936	0.0083426	3.79	3.01	-0.78	0.000293501	0.0157606	MDP0000397579	2	S	295	AT1G70250	receptor serine/threonine kinase, putative
AryANE_v1_00058889	5.92	5.1	-0.82	4.45e-06	0.000139405	3.58	3.07	-0.51	0.0333047	0.25808	5.28	4.26	-1.02	3.78e-05	0.00150859	4.93	4.15	-0.78	9.09e-05	0.00777337	MDP0000826808	2	S	59.3	C6TBL5_SOYBN	Putative uncharacterized protein
AryANE_v1_00002980	3.34	2.28	-1.07	5.67e-07	2.92e-05	2	1.38	-0.62	0.00152638	0.0638201	2.98	2.41	-0.57	0.00830111	0.0341742	2.79	2.02	-0.77	8.84e-05	0.00772722	MDP0000129926	4	S	131	AT1G01200	AtRABA3 (Arabidopsis Rab GTPase homolog A3); GTP binding
AryANE_v1_00015745	1.45	0.61	-0.84	9.54e-06	0.000249792	0.84	0.39	-0.45	0.00569225	0.115087	1.3	0.37	-0.93	0.000126632	0.00298146	1.2	0.43	-0.77	1.54e-05	0.00320314	MDP0000193401	2	S	529	AT1G22380	transcription factor/ transferase, transferring glycosyl groups	spe1	for	MD17G1125900	sp|F8WKW1|UGT2_GARJA	7-deoxyloganetin glucosyltransferase	0	AT1G22380.1	UDP-glucosyl transferase 85A3	0	7-deoxyloganetin glucosyltransferase OS=Gardenia jasminoides (sp|f8wkw1|ugt2_garja : 600.0) & Enzyme classification.EC_2 transferases.EC_2.4 glycosyltransferase(50.2.4 : 259.6) (original description: none)	1
AryANE_v1_00016215	4.69	3.76	-0.94	8.34e-06	0.000225535	3.94	3.04	-0.9	0.00246096	0.0794439	4.42	3.95	-0.47	0.00222717	0.0152285	4.35	3.59	-0.77	0.00014501	0.0104712	MDP0000195837	1	S	157	AT3G11910	ubiquitin-specific protease, putative	spe1	for	MD07G1051100	sp|Q84WU2|UBP13_ARATH	Ubiquitin carboxyl-terminal hydrolase 13	1e-31	AT3G11910.1	ubiquitin-specific protease 13	7e-33	Ubiquitin carboxyl-terminal hydrolase 13 OS=Arabidopsis thaliana (sp|q84wu2|ubp13_arath : 129.0)	1
AryANE_v1_00045368	2.23	1.27	-0.97	1.19e-06	5.07e-05	1.22	0.96	-0.26	0.0645272	0.344433	1.92	0.78	-1.14	8.78e-05	0.00244201	1.78	1.02	-0.77	0.00147555	0.0356417	MDP0000391241	4	S	147	AT1G58330	ZW2	spe1_rev	rev	MD12G1170700	sp|Q96329|ACOX4_ARATH	Acyl-coenzyme A oxidase 4, peroxisomal	6e-91	AT3G51840.1	acyl-CoA oxidase 4	3e-92	Acyl-coenzyme A oxidase 4, peroxisomal OS=Arabidopsis thaliana (sp|q96329|acox4_arath : 278.0) & Enzyme classification.EC_1 oxidoreductases.EC_1.3 oxidoreductase acting on CH-CH group of donor(50.1.3 : 94.9) (original description: none)
AryANE_v1_00000778	5.57	4.79	-0.79	1.38e-05	0.000334515	4.73	4.18	-0.54	0.121624	0.443658	4.88	3.93	-0.95	0.000231202	0.00416396	5.06	4.3	-0.76	0.000882461	0.0278651	MDP0000119630	2	S	982	AT3G47340	ASN1 (DARK INDUCIBLE 6)	spe1	for	MD11G1070800	sp|P49092|ASNS1_LOTJA	Asparagine synthetase [glutamine-hydrolyzing] 1	0	AT3G47340.1	glutamine-dependent asparagine synthase 1	0	Amino acid metabolism.biosynthesis.aspartate family.asparagine.glutamine-dependent asparagine synthetase (original description: none)	1					response to absence of light					L
AryANE_v1_00021490	2.75	1.99	-0.77	8.81e-06	0.000234544	2.18	1.22	-0.96	0.000324796	0.0372304	2.3	1.75	-0.55	0.00181765	0.0135025	2.41	1.65	-0.76	1.11e-05	0.00276613	MDP0000222463	4	S	122	AT1G67000	kinase	spe4	for	MD02G1250800	sp|P93604|LRK10_WHEAT	Rust resistance kinase Lr10	4e-124	AT1G70250.1	receptor serine/threonine kinase, putative	2e-104	Rust resistance kinase Lr10 OS=Triticum aestivum (sp|p93604|lrk10_wheat : 383.0) & Enzyme classification.EC_2 transferases.EC_2.7 transferase transferring phosphorus-containing group(50.2.7 : 126.5) (original description: none)
AryANE_v1_00027963	7.08	6.71	-0.37	0.00340742	0.022089	5.44	4.11	-1.32	0.000178032	0.0297291	6.6	6.03	-0.57	0.000699446	0.00775405	6.37	5.62	-0.76	0.00129906	0.033852	MDP0000255770	4	S				spe1	for	MD02G1000700	sp|C7SFP6|ARGOS_BRARP	Protein AUXIN-REGULATED GENE INVOLVED IN ORGAN SIZE	9e-12	AT3G59900.1	auxin-regulated gene involved in organ size	1e-10	no hits & (original description: none)	1
AryANE_v1_00033059	1.62	0.53	-1.1	6.8e-07	3.3e-05	1.19	0.66	-0.53	0.00594563	0.117488	1.35	0.69	-0.66	0.000323041	0.00502494	1.38	0.63	-0.76	7.11e-05	0.00691813	MDP0000281041	4	S	127	AT3G02850	SKOR (stelar K outward rectifier); cyclic nucleotide binding / outward rectifier potassium channel
AryANE_v1_00035596	5.44	4.39	-1.06	3.26e-07	1.95e-05	3.46	2.81	-0.65	0.0112675	0.157606	5.04	4.5	-0.54	0.00101535	0.00957072	4.66	3.9	-0.76	8.06e-05	0.00732733	MDP0000293524	1	S	111	AT2G27590	unknown protein	spe1	for	MD11G1162800	sp|Q9ZNU9|SAP3_ARATH	Zinc finger A20 and AN1 domain-containing stress-associated protein 3	1e-29	AT2G27580.1	A20/AN1-like zinc finger family protein	7e-31	Zinc finger A20 and AN1 domain-containing stress-associated protein 3 OS=Arabidopsis thaliana (sp|q9znu9|sap3_arath : 99.4)	1
AryANE_v1_00040117	4.84	3.82	-1.02	1.38e-06	5.65e-05	2.79	2.21	-0.58	0.055804	0.323326	4.17	3.52	-0.65	0.00463743	0.0235044	3.93	3.18	-0.76	0.000684875	0.02447	MDP0000315424	2	S	121	B9HYA3_POPTR	Predicted protein	spe1_rev	rev	MD13G1176800	ncRNA?	0	0	0	0	0
AryANE_v1_00041868	7.61	6.45	-1.17	1.13e-06	4.93e-05	4.49	3.88	-0.61	0.00219803	0.0745126	7.08	6.59	-0.49	0.0417391	0.10147	6.4	5.64	-0.76	0.00104555	0.0301049	MDP0000324833	1	S				spe1	for	MD15G1219500	sp|Q08298|RD22_ARATH	BURP domain protein RD22	9e-79	AT5G25610.1	BURP domain-containing protein	5e-80	BURP domain protein RD22 OS=Arabidopsis thaliana (sp|q08298|rd22_arath : 228.0)	1									response to salt stress
AryANE_v1_00050779	4.25	3.53	-0.72	1.83e-05	0.000413723	2.52	1.7	-0.82	0.0110563	0.15643	3.73	3.04	-0.69	0.000308118	0.00490083	3.51	2.76	-0.76	2.36e-05	0.00405379	MDP0000566455	4	S	364	AT5G42760	unknown protein	spe1_rev	rev	MD08G1031600	sp|Q8DGG4|OBG_THEEB	GTPase Obg	0.55	AT5G42765.1	INVOLVED IN: biological_process unknown; LOCATED IN: thylakoid, chloroplast thylakoid membrane, chloroplast; EXPRESSED IN: 22 plant structures; EXPRESSED DURING: 13 growth stages; CONTAINS InterPro DOMAIN/s: Twin-arginine translocation pathway, signal sequence (InterPro:IPR006311); Has 30201 Blast hits to 17322 proteins in 780 species: Archae -12; Bacteria -1396; Metazoa -17338; Fungi -3422; Plan…	2e-73	no hits & (original description: none)
AryANE_v1_00054688	3.36	2.72	-0.64	8.78e-05	0.00137598	2.03	1.72	-0.31	0.0233592	0.219415	2.73	1.43	-1.3	8.79e-05	0.0024435	2.7	1.96	-0.75	0.00189098	0.041544	MDP0000693161	3	S	90.5	AT5G58760	DDB2 (DAMAGED DNA-BINDING 2); nucleotide binding	spe1	for	MD11G1075200	sp|Q6NQ88|DDB2_ARATH	Protein DAMAGED DNA-BINDING 2	0	AT5G58760.1	damaged DNA binding 2	0	DNA damage response.DNA repair mechanisms.nucleotide excision repair (NER).UV-damaged DNA-binding protein (UV-DDB) heterodimer.DDB2 component (original description: none)	1					response to UV / response to UV-B					L
AryANE_v1_00018643	7.64	6.93	-0.71	1.75e-05	0.000399661	5.32	4.68	-0.64	0.00177932	0.0673206	6.78	5.88	-0.9	0.000640278	0.00735031	6.59	5.84	-0.75	1.54e-05	0.00318404	MDP0000207980	4	S	76.6	AT5G08510	pentatricopeptide (PPR) repeat-containing protein
AryANE_v1_00021761	1.39	0.25	-1.14	5.83e-07	2.99e-05	0.57	0.42	-0.14	0.205791	0.548424	1.06	0.06	-1	0.0001419	0.00315272	1	0.25	-0.75	0.00265755	0.0497769	MDP0000223793	2	S	114	AT1G12740	CYP87A2 (cytochrome P450, family 87, subfamily A, polypeptide 2); oxygen binding	spe1	for	MD05G1133400	sp|Q7XU38|C87A3_ORYSJ	Cytochrome P450 87A3	3e-10	AT1G12740.2	cytochrome P450, family 87, subfamily A, polypeptide 2	3e-12	no hits & (original description: none)	1
AryANE_v1_00032281	4.26	3.38	-0.88	2.94e-06	0.000101404	2.44	2.14	-0.29	0.169196	0.504919	3.83	2.73	-1.1	2.65e-05	0.00122756	3.51	2.76	-0.75	0.00105937	0.0302489	MDP0000277070	1	S	513	AT1G10850	ATP binding / protein serine/threonine kinase	spe1	for	MD13G1009100	sp|Q84MA9|Y1063_ARATH	Inactive leucine-rich repeat receptor-like serine/threonine-protein kinase At1g60630	0	AT1G10850.1	Leucine-rich repeat protein kinase family protein	0	Protein modification.phosphorylation.TKL kinase superfamily.LRR-III kinase (original description: none)	1
AryANE_v1_00041443	3.99	3.02	-0.98	1.03e-05	0.000265731	2.21	1.92	-0.28	0.0318336	0.253208	3.4	2.45	-0.95	4.48e-05	0.00166683	3.2	2.45	-0.75	0.000462223	0.0201644	MDP0000321407	4	S	320	AT3G26330	.	spe1	for	MD04G1245500	sp|O81974|C71D8_SOYBN	Cytochrome P450 71D8	7e-177	AT3G26300.1	cytochrome P450, family 71, subfamily B, polypeptide 34	5e-124	Premnaspirodiene oxygenase OS=Hyoscyamus muticus (sp|a6yih8|c7d55_hyomu : 481.0) & Enzyme classification.EC_1 oxidoreductases.EC_1.14 oxidoreductase acting on paired donor with incorporation or reduction of molecular oxygen(50.1.13 : 331.1) (original description: none)	1
AryANE_v1_00050309	3.48	2.81	-0.67	6.94e-05	0.00114739	2.5	1.71	-0.79	0.00288412	0.0843474	2.93	2.12	-0.81	0.000177341	0.00355172	2.96	2.22	-0.75	5.52e-06	0.00207458	MDP0000551815	2	S	99.4	AT1G67000	kinase
AryANE_v1_00056858	3.23	2.2	-1.04	3.87e-07	2.2e-05	1.74	1.24	-0.5	0.00619374	0.120282	2.6	1.94	-0.67	0.0014871	0.0119364	2.53	1.78	-0.75	5.48e-05	0.00631648	MDP0000763818	4	S	75.1	AT2G43820	GT/UGT74F2 (UDP-GLUCOSYLTRANSFERASE 74F2); UDP-glucosyltransferase/ UDP-glycosyltransferase/ transferase, transferring glycosyl groups / transferase, transferring hexosyl groups
AryANE_v1_00057264	5.38	4.38	-1	1.02e-06	4.54e-05	3.83	2.77	-1.05	0.00105305	0.0532471	4.99	4.78	-0.21	0.0798729	0.161219	4.73	3.98	-0.75	0.0012579	0.0331574	MDP0000775457	4	S	136	AT2G45600	unknown protein
AryANE_v1_00007442	5.43	4.47	-0.96	9.95e-07	4.47e-05	3.64	2.99	-0.65	0.0111732	0.156854	5.01	4.38	-0.63	0.000531859	0.00662157	4.69	3.95	-0.74	4.7e-05	0.00575343	MDP0000151647	2	S	711	AT1G42550	PMI1 (PLASTID MOVEMENT IMPAIRED1)	spe1	for	MD08G1162900	sp|Q9C8E6|PMI1_ARATH	Protein PLASTID MOVEMENT IMPAIRED 1	0	AT1G42550.1	plastid movement impaired1	0	Cytoskeleton.cp-actin-dependent plastid movement.PMI1/PMI15 cp-actin stability factor (original description: none)	1
AryANE_v1_00013225	1.75	0.79	-0.97	8.81e-07	4.06e-05	1.35	0.8	-0.55	0.00294461	0.0855612	1.55	0.87	-0.68	0.000282693	0.0046883	1.56	0.82	-0.74	8.76e-06	0.00258576	MDP0000180684	4	S	251	AT5G63450	CYP94B1 (cytochrome P450, family 94, subfamily B, polypeptide 1); oxygen binding	spe2	for	MD10G1190200	sp|O81117|C94A1_VICSA	Cytochrome P450 94A1	0	AT5G63450.1	cytochrome P450, family 94, subfamily B, polypeptide 1	1e-159	Cytochrome P450 94A1 OS=Vicia sativa (sp|o81117|c94a1_vicsa : 628.0) & Enzyme classification.EC_1 oxidoreductases.EC_1.14 oxidoreductase acting on paired donor with incorporation or reduction of molecular oxygen(50.1.13 : 81.1) (original description: none)	1
AryANE_v1_00014937	2.76	1.82	-0.95	1.2e-06	5.1e-05	1.59	0.98	-0.61	0.00294468	0.0854717	2.47	1.8	-0.67	0.000915516	0.00902293	2.28	1.54	-0.74	1.12e-05	0.00276032	MDP0000189381	2	S	144	AT4G20780	calcium-binding protein, putative	spe1	for	MD07G1157000	sp|Q9SVG9|CML42_ARATH	Calcium-binding protein CML42	6e-31	AT4G20780.1	calmodulin like 42	3e-32	Calcium-binding protein CML42 OS=Arabidopsis thaliana (sp|q9svg9|cml42_arath : 103.0)	1
AryANE_v1_00029360	4.35	3.39	-0.96	8.52e-07	3.97e-05	2.61	1.84	-0.76	0.00148458	0.0636466	3.96	3.46	-0.5	0.00132378	0.0110799	3.64	2.9	-0.74	1.83e-05	0.0034156	MDP0000262687	1	S	687	AT2G16250	leucine-rich repeat transmembrane protein kinase, putative	spe1	for	MD15G1027100	sp|C0LGK4|Y2165_ARATH	Probable LRR receptor-like serine/threonine-protein kinase At2g16250	0	AT2G16250.1	Leucine-rich repeat protein kinase family protein	0	Protein modification.phosphorylation.TKL kinase superfamily.LRR-XIV kinase (original description: none)	1
AryANE_v1_00032232	8.92	8.06	-0.86	3.1e-06	0.000105906	6.05	5.71	-0.34	0.126582	0.450268	8.39	7.36	-1.03	3.32e-05	0.00141508	7.79	7.05	-0.74	0.000563787	0.0222595	MDP0000276856	2	S	70.9	Q9LUX2_PYRPY	Metallothionein-like protein	spe1	for	MD03G1093900	sp|P43390|MT2_ACTDE	Metallothionein-like protein type 2	6e-15	AT3G09390.1	metallothionein 2A	2e-08	no hits & (original description: none)	1
AryANE_v1_00042680	4.72	4.06	-0.66	8.74e-05	0.00137166	2.94	2.47	-0.47	0.00588806	0.117207	4.35	3.26	-1.09	2.04e-05	0.00108151	4.01	3.27	-0.74	0.000112762	0.00904736	MDP0000339787	1	S	342	AT5G47120	ATBI-1 (ARABIDOPSIS BAX INHIBITOR 1)	spe1	for	MD06G1048300	sp|Q9LD45|BI1_ARATH	Bax inhibitor 1	2e-121	AT5G47120.1	BAX inhibitor 1	1e-122	Bax inhibitor 1 OS=Arabidopsis thaliana (sp|q9ld45|bi1_arath : 324.0)	1
AryANE_v1_00043250	2.95	1.75	-1.2	8.58e-08	6.7e-06	1.54	1.24	-0.3	0.0884441	0.392549	2.6	1.93	-0.67	0.000350252	0.00525614	2.37	1.63	-0.74	0.000751376	0.025454	MDP0000348923	3	S
AryANE_v1_00046906	5.56	5.26	-0.31	0.0094045	0.0474794	3.25	2.46	-0.79	0.0126683	0.165878	5.01	3.89	-1.12	1.82e-05	0.00101226	4.6	3.87	-0.74	0.000993524	0.0291888	MDP0000439540	1	S	283	AT4G00050	UNE10 (unfertilized embryo sac 10); DNA binding / transcription factor	spe1	for	MD07G1113200	sp|Q8GZ38|UNE10_ARATH	Transcription factor UNE10	5e-96	AT4G00050.1	basic helix-loop-helix (bHLH) DNA-binding superfamily protein	3e-97	RNA biosynthesis.transcriptional activation.bHLH transcription factor (original description: none)	1
AryANE_v1_00050053	3.82	3.08	-0.75	1.53e-05	0.000361945	2.01	1.71	-0.29	0.0268732	0.23413	3.39	2.28	-1.11	2.31e-05	0.00113987	3.09	2.35	-0.74	0.00031992	0.016378	MDP0000543224	1	S	442	AT3G16050	A37 (PYRIDOXINE BIOSYNTHESIS 1.2); protein heterodimerization	spe1	for	MD17G1193900	sp|Q9ZNR6|PDX12_ARATH	Pyridoxal 5'-phosphate synthase-like subunit PDX1.2	6e-157	AT3G16050.1	pyridoxine biosynthesis 1.2	3e-158	Coenzyme metabolism.pyridoxalphosphate synthesis.pyridoxal 5-phosphate synthase complex.synthase component (original description: none)	1
AryANE_v1_00051886	5.71	5.07	-0.64	4.38e-05	0.000808411	4.33	3.65	-0.68	0.0386146	0.273743	5.12	4.25	-0.87	0.000701643	0.00776236	5.06	4.32	-0.74	0.000188262	0.0122706	MDP0000603303	2	S	68.2	AT3G14470	disease resistance protein (NBS-LRR class), putative	spe3	for	MD02G1250900	sp|Q9LRR5|DRL21_ARATH	Putative disease resistance protein At3g14460	0.0006	AT3G14460.1	LRR and NB-ARC domains-containing disease resistance protein	3e-05	no hits & (original description: none)	1								defense response to bacterium
AryANE_v1_00056390	7.52	6.72	-0.8	6.09e-06	0.000178056	6.2	5.47	-0.73	0.00141608	0.0629028	6.93	6.21	-0.72	0.000376598	0.00548573	6.88	6.14	-0.74	6.05e-07	0.000721501	MDP0000749622	4	S	493	AT4G05320	.	spe1	for	MD12G1120600	sp|P0CH05|UBI2P_PETCR	Polyubiquitin	0	AT4G05320.2	polyubiquitin 10	0	Protein degradation.peptide tagging.Ubiquitin (UBQ)-anchor addition (ubiquitylation).UBQ ubiquitin-fold protein (original description: none)	1
AryANE_v1_00058692	9.37	8.57	-0.8	5.76e-06	0.00017069	7.84	6.97	-0.87	0.00208969	0.0732258	8.84	8.25	-0.59	0.000581277	0.00694657	8.68	7.94	-0.74	5.36e-06	0.0021304	MDP0000820500	2	S	897	AT4G05320	.	spe1	for	MD12G1120600	sp|P0CH05|UBI2P_PETCR	Polyubiquitin	0	AT4G05320.2	polyubiquitin 10	0	Protein degradation.peptide tagging.Ubiquitin (UBQ)-anchor addition (ubiquitylation).UBQ ubiquitin-fold protein (original description: none)
AryANE_v1_00059193	3.72	3.12	-0.61	0.000457799	0.0048558	2.17	1.45	-0.71	0.00117274	0.0571623	3.03	2.13	-0.9	7.68e-05	0.00224981	2.97	2.24	-0.74	1.71e-05	0.00339148	MDP0000836051	1	S	80.1	AT2G46150	unknown protein	spe1	for	MD07G1281600	sp|Q6DST1|Y1465_ARATH	Late embryogenesis abundant protein At1g64065	2e-17	AT2G46150.1	Late embryogenesis abundant (LEA) hydroxyproline-rich glycoprotein family	1e-20	no hits & (original description: none)	1
AryANE_v1_00059404	5.26	4.31	-0.96	9.6e-07	4.32e-05	1.67	1.52	-0.15	0.392997	0.703225	4.75	3.69	-1.07	2.91e-05	0.00129616	3.91	3.17	-0.74	0.00139721	0.0347592	MDP0000842877	1	S	399	AT4G25810	XTR6 (XYLOGLUCAN ENDOTRANSGLYCOSYLASE 6); hydrolase, acting on glycosyl bonds	spe1	for	MD13G1268900	sp|Q38857|XTH22_ARATH	Xyloglucan endotransglucosylase/hydrolase protein 22	1e-144	AT5G57560.1	Xyloglucan endotransglucosylase/hydrolase family protein	8e-146	Probable xyloglucan endotransglucosylase/hydrolase protein 23 OS=Arabidopsis thaliana (sp|q38910|xth23_arath : 384.0) & Enzyme classification.EC_2 transferases.EC_2.4 glycosyltransferase(50.2.4 : 305.6) (original description: none)	1				Response to heat		Response to cold				HC
AryANE_v1_00017480	6.25	5.71	-0.54	0.00018423	0.00241186	3.74	2.96	-0.78	0.00120627	0.0578581	5.77	4.95	-0.82	0.000110414	0.00277245	5.26	4.53	-0.73	3.86e-06	0.00182539	MDP0000201967	2	S	208	AT1G28100	unknown protein, SCPL45; serine carboxypeptidase	spe1	for	MD13G1129300	sp|Q8GWB2|NDX1_ARATH	Protein NEOXANTHIN-DEFICIENT 1	4e-120	AT1G28100.4	unknown protein; FUNCTIONS IN: molecular_function unknown; INVOLVED IN: biological_process unknown; LOCATED IN: cellular_component unknown; EXPRESSED IN: 22 plant structures; EXPRESSED DURING: 13 growth stages; Has 64 Blast hits to 64 proteins in 27 species: Archae -0; Bacteria -14; Metazoa -0; Fungi -6; Plants -42; Viruses -0; Other Eukaryotes -2 (source: NCBI BLink).	1e-118	Phytohormones.abscisic acid.synthesis.NXD1 neoxanthin synthesis cofactor (original description: none)	1
AryANE_v1_00018455	1.62	0.91	-0.72	2.03e-05	0.000444812	1.42	0.56	-0.86	0.000855825	0.0482329	1.34	0.73	-0.61	0.000882656	0.00883875	1.46	0.74	-0.73	3.93e-06	0.00179757	MDP0000207028	4	S	187	AT4G24730	calcineurin-like phosphoesterase family protein
AryANE_v1_00022477	2.69	1.67	-1.02	2.21e-06	8.17e-05	1.84	1.09	-0.75	0.00370085	0.0940933	2.36	1.92	-0.44	0.00273566	0.0172495	2.29	1.57	-0.73	0.000192876	0.0123947	MDP0000227657	1	S	71.6	B9GX75_POPTR	Predicted protein
AryANE_v1_00024309	1.99	0.93	-1.06	3.93e-07	2.22e-05	0.91	0.64	-0.27	0.0455897	0.294976	1.66	0.87	-0.8	0.000173934	0.00351233	1.56	0.83	-0.73	0.000284713	0.0154703	MDP0000237151	4	S	192	AT5G39080	transferase family protein	spe1	for	MD09G1080500	sp|Q9LRQ8|PMAT2_ARATH	Phenolic glucoside malonyltransferase 2	6e-51	AT5G39080.1	HXXXD-type acyl-transferase family protein	2e-56	Phenolic glucoside malonyltransferase 2 OS=Arabidopsis thaliana (sp|q9lrq8|pmat2_arath : 183.0) & Enzyme classification.EC_2 transferases.EC_2.3 acyltransferase(50.2.3 : 18.4) (original description: none)	1
AryANE_v1_00040004	4.59	3.95	-0.65	4.44e-05	0.000816961	2.99	2.04	-0.95	0.000456131	0.0407236	4.16	3.57	-0.59	0.00356194	0.02008	3.91	3.19	-0.73	3.43e-05	0.00483114	MDP0000314910	1	S	999	AT3G48200	unknown protein	spe1	for	MD06G1171200	sp|C0H417|YNZK_BACSU	Uncharacterized membrane protein YnzK	2.7	AT3G48200.1	unknown protein; FUNCTIONS IN: molecular_function unknown; INVOLVED IN: biological_process unknown; LOCATED IN: endomembrane system; EXPRESSED IN: 21 plant structures; EXPRESSED DURING: 13 growth stages; Has 210 Blast hits to 148 proteins in 42 species: Archae -0; Bacteria -118; Metazoa -0; Fungi -0; Plants -48; Viruses -0; Other Eukaryotes -44 (source: NCBI BLink).	0	no hits & (original description: none)	1
AryANE_v1_00044374	2.61	1.84	-0.77	9.18e-06	0.000242025	1.8	0.92	-0.88	0.0353277	0.263202	2.14	1.61	-0.53	0.00321121	0.0189722	2.2	1.47	-0.73	0.00119711	0.0324272	MDP0000362139	1	S
AryANE_v1_00050871	3.74	3.03	-0.71	2.1e-05	0.000454692	2.82	1.92	-0.9	0.00135401	0.0623997	3.27	2.69	-0.59	0.000622314	0.0072245	3.28	2.55	-0.73	8.57e-06	0.00261427	MDP0000569128	2	S	290	AT1G70250	receptor serine/threonine kinase, putative
AryANE_v1_00053506	5.59	4.88	-0.71	3.77e-05	0.000713977	4.71	3.97	-0.73	0.00103033	0.0529895	4.95	4.25	-0.7	0.0147852	0.0496238	5.09	4.37	-0.73	0.000126263	0.00970491	MDP0000656720	4	S	501	AT5G01210	transferase family protein	spe1	for	MD04G1147900	sp|Q9FF86|DCR_ARATH	BAHD acyltransferase DCR	5e-70	AT5G01210.1	HXXXD-type acyl-transferase family protein	0	BAHD acyltransferase DCR OS=Arabidopsis thaliana (sp|q9ff86|dcr_arath : 221.0)	1
AryANE_v1_00060159	4.14	3.45	-0.69	2.24e-05	0.000475637	3.4	2.26	-1.14	0.000243346	0.035016	3.62	3.26	-0.36	0.0133962	0.046625	3.72	2.99	-0.73	0.000392225	0.0185244	MDP0000865032	2	S	177	AT1G78080	RAP2.4 (related to AP2 4); DNA binding / transcription factor	spe1_rev	rev	MD01G1027200	sp|Q0HQV0|UBID_SHESR	3-octaprenyl-4-hydroxybenzoate carboxy-lyase	1.3	AT4G36930.1	basic helix-loop-helix (bHLH) DNA-binding superfamily protein	1.2	no hits & (original description: none)
AryANE_v1_00015886	1.95	0.73	-1.22	7.61e-08	6.14e-06	1.04	0.7	-0.33	0.0197892	0.204718	1.73	1.09	-0.64	0.000472634	0.0061677	1.57	0.85	-0.72	0.00111708	0.0312463	MDP0000194046	4	S	214	AT3G09270	ATGSTU8 (Arabidopsis thaliana Glutathione S-transferase (class tau) 8); glutathione transferase	spe1	for	MD14G1232100	sp|Q9SR36|GSTU8_ARATH	Glutathione S-transferase U8	1e-67	AT3G09270.1	glutathione S-transferase TAU 8	6e-69	Protein modification.S-glutathionylation and deglutathionylation.glutathione S-transferase activities.class tau (original description: none)	1							Glutathione metabolic process			Ox
AryANE_v1_00048118	3.56	2.69	-0.87	2.7e-06	9.49e-05	3.28	2.28	-0.99	0.000521371	0.0419766	2.96	2.66	-0.3	0.0832633	0.166421	3.26	2.55	-0.72	0.000635638	0.023602	MDP0000479478	2	S	89	AT5G20230	ATBCB (ARABIDOPSIS BLUE-COPPER-BINDING PROTEIN); copper ion binding
AryANE_v1_00050764	2.36	1.44	-0.92	2.04e-06	7.69e-05	1.83	1.2	-0.63	0.00145593	0.0634232	1.9	1.26	-0.64	0.000698706	0.00774905	2.03	1.31	-0.72	9.53e-06	0.00272308	MDP0000566057	2	S	223	AT4G10490	oxidoreductase, 2OG-Fe(II) oxygenase family protein	spe1	for	MD10G1053200	sp|Q9ZSA7|DLO2_ARATH	Protein DMR6-LIKE OXYGENASE 2	5e-72	AT2G36690.1	2-oxoglutarate (2OG) and Fe(II)-dependent oxygenase superfamily protein	5e-74	Protein DMR6-LIKE OXYGENASE 2 OS=Arabidopsis thaliana (sp|q9zsa7|dlo2_arath : 218.0) & Enzyme classification.EC_1 oxidoreductases.EC_1.14 oxidoreductase acting on paired donor with incorporation or reduction of molecular oxygen(50.1.13 : 148.9) (original description: none)
AryANE_v1_00000362	6.91	6.46	-0.45	0.000872747	0.00787025	5.31	4.53	-0.78	0.0015176	0.0636496	6.35	5.46	-0.89	7.56e-05	0.00223065	6.19	5.48	-0.71	3.15e-05	0.0046765	MDP0000054636	2	S	944	AT5G62530	ALDH12A1 (Aldehyde dehydrogenase 12A1); 1-pyrroline-5-carboxylate dehydrogenase/ 3-chloroallyl aldehyde dehydrogenase, SRO5 (SIMILAR TO RCD ONE 5); NAD ADP-ribosyltransferase	spe1	for	MD06G1189000	sp|Q8VZC3|AL121_ARATH	Delta-1-pyrroline-5-carboxylate dehydrogenase 12A1, mitochondrial	0	AT5G62530.1	aldehyde dehydrogenase 12A1	0	Amino acid metabolism.degradation.proline.delta-1-pyrroline-5-carboxylate dehydrogenase (original description: none)	1							ROS metabolic process			Ox
AryANE_v1_00001205	2.99	2.05	-0.94	3.46e-06	0.000115208	1.26	0.91	-0.35	0.0139032	0.174125	2.54	1.69	-0.85	0.00159281	0.0124786	2.26	1.55	-0.71	0.000375749	0.0181524	MDP0000121524	4	S	621	AT2G36670	aspartyl protease family protein	spe1	for	MD14G1096400	sp|Q9S9K4|ASPL2_ARATH	Aspartic proteinase-like protein 2	5e-88	AT2G36670.1	Eukaryotic aspartyl protease family protein	0	Protein degradation.peptidase families.aspartic-type peptidase activities.pepsin-type protease (original description: none)	1
AryANE_v1_00001782	1.6	0.76	-0.85	7.41e-06	0.000205012	0.94	0.51	-0.43	0.00689462	0.126023	1.33	0.51	-0.82	0.000135251	0.00306079	1.32	0.61	-0.71	5.42e-05	0.0062762	MDP0000124296	2	S	247	AT1G60690	aldo/keto reductase family protein
AryANE_v1_00006193	6.69	5.77	-0.93	1.61e-06	6.39e-05	3.92	3.5	-0.42	0.130409	0.45374	6.23	5.45	-0.78	0.000211287	0.00395676	5.61	4.9	-0.71	0.000606537	0.0232125	MDP0000145643	4	S	226	AT1G67360	rubber elongation factor (REF) family protein	spe1	for	MD16G1119000	sp|Q9FYF7|Y1736_ARATH	REF/SRPP-like protein At1g67360	2e-85	AT1G67360.2	Rubber elongation factor protein (REF)	9e-87	Lipid metabolism.lipid bodies-associated activities.LDAP protein (original description: none)	1
AryANE_v1_00030764	5.8	5.08	-0.72	2.02e-05	0.000444395	4.62	3.82	-0.8	0.000554281	0.0433365	5.36	4.75	-0.61	0.000828757	0.00853486	5.26	4.55	-0.71	1.64e-06	0.0012145	MDP0000269433	4	S	70.1	AT5G22060	ATJ2 (Arabidopsis thaliana DnaJ homologue 2)
AryANE_v1_00030892	2.59	1.35	-1.25	7.4e-08	6.01e-06	1.07	0.9	-0.17	0.253644	0.593356	1.8	1.1	-0.7	0.000277603	0.00463831	1.83	1.12	-0.71	0.00250687	0.0482051	MDP0000269989	1	S	596	AT1G07360	zinc finger (CCCH-type) family protein / RNA recognition motif (RRM)-containing protein	spe1	for	MD16G1006600	sp|Q5SNN4|C3H40_ORYSJ	Zinc finger CCCH domain-containing protein 40	0	AT1G07360.1	CCCH-type zinc fingerfamily protein with RNA-binding domain	0	RNA processing.RNA splicing.spliceosome-associated non-snRNP MOS4-associated complex (MAC).associated components.MAC5 component (original description: none)	1								defense response to bacterium
AryANE_v1_00036708	2.45	1.39	-1.06	7.83e-06	0.000214749	1.06	0.88	-0.17	0.158893	0.491581	1.99	1.1	-0.89	6.26e-05	0.00197404	1.84	1.13	-0.71	0.00198307	0.0425121	MDP0000298689	1	S	164	AT4G37260	AtMYB73/MYB73 (myb domain protein 73); DNA binding / transcription factor, HMA1 (Heavy metal ATPase 1); copper-exporting ATPase	spe1	for	MD07G1224200	sp|Q9FDW1|MYB44_ARATH	Transcription factor MYB44	5e-47	AT4G37260.1	myb domain protein 73	3e-51	RNA biosynthesis.transcriptional activation.MYB superfamily.MYB transcription factor (original description: none)	1									negative regulation of response to salt stress
AryANE_v1_00043357	1.72	0.5	-1.23	6.99e-08	5.77e-06	0.89	0.45	-0.43	0.00756305	0.132941	1.42	0.96	-0.46	0.00328487	0.0192001	1.34	0.64	-0.71	0.000951823	0.0288597	MDP0000350570	1	S	62	AT3G06890	unknown protein	spe1	for	MD13G1167200	sp|Q803C9|PTSS1_DANRE	Phosphatidylserine synthase 1	0.6	AT3G06890.1	unknown protein; Has 91 Blast hits to 91 proteins in 12 species: Archae -0; Bacteria -0; Metazoa -0; Fungi -0; Plants -91; Viruses -0; Other Eukaryotes -0 (source: NCBI BLink).	1e-28	no hits & (original description: none)	1
AryANE_v1_00048777	2.1	1.14	-0.96	1.43e-06	5.81e-05	0.86	0.45	-0.4	0.014548	0.177676	1.81	1.04	-0.77	0.000140426	0.00313035	1.59	0.88	-0.71	9e-05	0.00776553	MDP0000500503	1	S	586	AT5G17680	disease resistance protein (TIR-NBS-LRR class), putative	spe1	for	MD00G1125900	sp|Q40392|TMVRN_NICGU	TMV resistance protein N	2e-158	AT5G17680.1	disease resistance protein (TIR-NBS-LRR class), putative	6e-161	TMV resistance protein N OS=Nicotiana glutinosa (sp|q40392|tmvrn_nicgu : 486.0)	1
AryANE_v1_00061585	7.27	6.55	-0.72	2.97e-05	0.000587212	4.79	4.21	-0.58	0.00717621	0.128905	6.57	5.71	-0.86	0.000174286	0.00351151	6.21	5.5	-0.71	2.02e-05	0.00364336	MDP0000910237	2	S	54.7	AT5G47120	ATBI-1 (ARABIDOPSIS BAX INHIBITOR 1)
AryANE_v1_00001912	3.61	2.75	-0.87	3e-06	0.000102892	2.27	1.26	-1.01	0.000193369	0.0313234	3.1	2.86	-0.24	0.034865	0.0893687	2.99	2.3	-0.7	0.000558585	0.0221497	MDP0000124868	2	S	69.7	AT3G57450	unknown protein
AryANE_v1_00006481	1.28	0.15	-1.13	1.75e-05	0.000399508	0.65	0.21	-0.43	0.00758616	0.133087	0.74	0.17	-0.57	0.00758725	0.032118	0.89	0.19	-0.7	0.00213676	0.0448606	MDP0000147060	1	S	118	AT5G52640	HSP81-1 (HEAT SHOCK PROTEIN 81-1); ATP binding / unfolded protein binding															Response to heat				defense response to bacterium		H
AryANE_v1_00010886	10.25	9.48	-0.78	2.89e-05	0.000577135	7.97	7.59	-0.37	0.179726	0.517724	9.95	8.98	-0.97	4.28e-05	0.0016211	9.39	8.69	-0.7	0.00117597	0.03214	MDP0000168825	2	S	60.1	Q9LUX2_PYRPY	Metallothionein-like protein	spe1	for	MD11G1109200	sp|P43390|MT2_ACTDE	Metallothionein-like protein type 2	3e-18	AT3G09390.1	metallothionein 2A	1e-11	no hits & (original description: none)	1
AryANE_v1_00015305	1.12	0.09	-1.03	6.73e-07	3.29e-05	0.52	0.39	-0.12	0.278045	0.614265	0.94	0.1	-0.84	0.000206834	0.00391714	0.88	0.18	-0.7	0.00070868	0.0248991	MDP0000191228	1	S	547	AT5G42220	ubiquitin family protein
AryANE_v1_00027014	1.76	0.97	-0.8	6.85e-06	0.000193719	1.03	0.91	-0.12	0.282707	0.618003	1.48	0.32	-1.16	1.54e-05	0.000909368	1.43	0.73	-0.7	0.00238558	0.0469923	MDP0000251295	1	S	456	AT1G05010	EFE (ethylene forming enzyme)	spe1	for	MD17G1106300	sp|Q9MB94|ACCO_PRUMU	1-aminocyclopropane-1-carboxylate oxidase	0	AT1G05010.1	ethylene-forming enzyme	4e-178	Phytohormones.ethylene.synthesis.1-aminocyclopropane-1-carboxylate (ACC) oxidase (original description: none)	1								response to fungus
AryANE_v1_00032750	1.63	0.58	-1.06	5.02e-07	2.67e-05	1.18	1.05	-0.13	0.435126	0.735781	1.13	0.24	-0.89	0.000127525	0.00298677	1.32	0.62	-0.7	0.00250715	0.0481766	MDP0000279502	1	S	570	AT2G15020	unknown protein	spe1_rev	rev	MD00G1109300	sp|Q4R8E0|E2AK1_MACFA	Eukaryotic translation initiation factor 2-alpha kinase 1	2.3	AT3G29230.1	Tetratricopeptide repeat (TPR)-like superfamily protein	0.2	no hits & (original description: none)
AryANE_v1_00050424	1.24	0.32	-0.93	3.1e-06	0.000105904	0.98	0.48	-0.49	0.00908029	0.142071	1.06	0.39	-0.68	0.00037164	0.00543713	1.09	0.39	-0.7	5.59e-05	0.00639498	MDP0000555220	1	S	664	AT4G19170	NCED4 (NINE-CIS-EPOXYCAROTENOID DIOXYGENASE 4)	spe1	for	MD14G1105700	sp|O49675|CCD4_ARATH	Probable carotenoid cleavage dioxygenase 4, chloroplastic	0	AT4G19170.1	nine-cis-epoxycarotenoid dioxygenase 4	0	Secondary metabolism.terpenoids.terpenoid synthesis.carotenoid metabolism.NCED carotenoid cleavage dioxygenase (original description: none)	1
AryANE_v1_00050714	7.14	6.46	-0.69	2.5e-05	0.00051661	5.69	4.52	-1.17	0.000213458	0.0329969	6.61	6.4	-0.22	0.0459701	0.108453	6.49	5.79	-0.7	0.00155046	0.0368992	MDP0000563920	4	S	276	AT1G66920	serine/threonine protein kinase, putative
AryANE_v1_00013816	2.49	1.72	-0.78	1.73e-05	0.000396516	1.93	1.72	-0.21	0.0717244	0.360649	1.95	0.89	-1.06	4.22e-05	0.00160893	2.13	1.44	-0.69	0.00100752	0.0293486	MDP0000183814	1	S	273	AT1G78380	ATGSTU19 (GLUTATHIONE TRANSFERASE 8); glutathione transferase																		Glutathione metabolic process / Response to oxidative stress		cellular response to water deprivation	Ox
AryANE_v1_00031746	4.87	3.78	-1.09	3.86e-07	2.2e-05	2.78	2.3	-0.48	0.0354986	0.263604	4.36	3.86	-0.5	0.00673903	0.0297189	4.01	3.32	-0.69	0.000802769	0.0263178	MDP0000274423	2	S	473	AT4G37980	ELI3-1 (ELICITOR-ACTIVATED GENE 3); oxidoreductase/ zinc ion binding	spe1	for	MD15G1308800	sp|Q9ZRF1|MTDH_FRAAN	Probable mannitol dehydrogenase	0	AT4G37980.1	elicitor-activated gene 3-1	0	Enzyme classification.EC_1 oxidoreductases.EC_1.1 oxidoreductase acting on CH-OH group of donor(50.1.1 : 674.8) & Probable mannitol dehydrogenase OS=Fragaria ananassa (sp|q9zrf1|mtdh_fraan : 600.0) (original description: none)	1
AryANE_v1_00042804	1.85	0.98	-0.88	2.21e-05	0.00047024	0.88	0.62	-0.26	0.0401766	0.278539	1.43	0.44	-0.99	3.79e-05	0.00150839	1.36	0.68	-0.69	0.0012053	0.0325846	MDP0000341862	4	S	389	AT3G61320	unknown protein	spe1	for	MD01G1057600	sp|Q9M2D2|YU88_ARATH	UPF0187 protein At3g61320, chloroplastic	1e-179	AT3G61320.1	Bestrophin-like protein	0	Solute transport.channels.VCCN chloride anion channel (original description: none)	1
AryANE_v1_00053288	3.74	3.07	-0.68	3.03e-05	0.000598242	2.14	1.4	-0.74	0.00140049	0.0627254	3.31	2.62	-0.69	0.000453873	0.00607058	3.05	2.36	-0.69	1.87e-06	0.00119246	MDP0000650624	4	S	228	AT2G21100	disease resistance-responsive protein-related / dirigent protein-related	spe1	for	MD05G1117500	sp|Q84TH6|DIR23_ARATH	Dirigent protein 23	1e-78	AT2G21100.1	Disease resistance-responsive (dirigent-like protein) family protein	8e-80	Dirigent protein 23 OS=Arabidopsis thaliana (sp|q84th6|dir23_arath : 217.0)	1
AryANE_v1_00055574	2.89	2.65	-0.25	0.0272569	0.10269	2.29	1.43	-0.86	0.000495894	0.0411501	2.48	1.55	-0.93	5.03e-05	0.00176703	2.56	1.87	-0.69	0.000409704	0.0189583	MDP0000722117	1	S	942	AT2G15620	NIR1 (NITRITE REDUCTASE); ferredoxin-nitrate reductase	spe1	for	MD05G1081500	sp|P38500|NIR_BETPN	Ferredoxin--nitrite reductase, chloroplastic	0	AT2G15620.1	nitrite reductase 1	0	Nutrient uptake.nitrogen assimilation.nitrate assimilation.nitrite reductase (original description: none)	1
AryANE_v1_00060502	3.87	3.29	-0.59	0.000128762	0.00184175	2.73	1.72	-1.01	0.000366131	0.0376599	3.24	2.77	-0.47	0.00192214	0.0139465	3.28	2.59	-0.69	9.43e-05	0.00796147	MDP0000875654	1	S	596	AT4G01070	UDP-glucoronosyl/UDP-glucosyl transferase family protein	spe1	for	MD07G1146800	sp|Q9AR73|HQGT_RAUSE	Hydroquinone glucosyltransferase	0	AT4G01070.1	UDP-Glycosyltransferase superfamily protein	0	Hydroquinone glucosyltransferase OS=Rauvolfia serpentina (sp|q9ar73|hqgt_rause : 626.0) & Enzyme classification.EC_2 transferases.EC_2.4 glycosyltransferase(50.2.4 : 536.2) (original description: none)	1
AryANE_v1_00000599	1.39	0.37	-1.03	4.72e-07	2.55e-05	0.93	0.45	-0.48	0.00429207	0.101052	0.88	0.31	-0.57	0.00070221	0.00775903	1.08	0.39	-0.69	8.96e-05	0.00775876	MDP0000118766	4	S	89	AT5G20230	ATBCB (ARABIDOPSIS BLUE-COPPER-BINDING PROTEIN); copper ion binding	spe2	for	MD17G1211000	sp|P42849|UMEC_ARMRU	Umecyanin	3e-25	AT5G20230.1	blue-copper-binding protein	6e-25	Umecyanin OS=Armoracia rusticana (sp|p42849|umec_armru : 98.6)	1					response to absence of light	Cellular response to cold	response to oxidative stress	defense response to fungus		LCOx
AryANE_v1_00016238	4.93	4.54	-0.39	0.00467978	0.0279712	3.15	2.53	-0.62	0.0201992	0.206902	4.39	3.38	-1.01	7.51e-05	0.00222337	4.16	3.48	-0.68	0.000783838	0.0261026	MDP0000195916	4	S	803	AT3G23150	ETR2 (ETHYLENE RESPONSE 2); receptor	spe1	for	MD16G1212600	sp|Q0WPQ2|ETR2_ARATH	Ethylene receptor 2	4e-61	AT3G23150.1	Signal transduction histidine kinase, hybrid-type, ethylene sensor	2e-62	Ethylene receptor 2 OS=Arabidopsis thaliana (sp|q0wpq2|etr2_arath : 166.0)	1
AryANE_v1_00022414	4.5	3.66	-0.84	5.38e-06	0.000161048	2.63	2.15	-0.48	0.0044992	0.103585	4.13	3.4	-0.73	0.00197642	0.0141944	3.75	3.07	-0.68	6.43e-05	0.00673007	MDP0000227323	1	S	145	AT1G31130	unknown protein	spe1	for	MD10G1010500	sp|Q9FNB5|AB6G_ARATH	ABC transporter G family member 6	0.92	AT1G31130.1	unknown protein; FUNCTIONS IN: molecular_function unknown; INVOLVED IN: biological_process unknown; LOCATED IN: cellular_component unknown; EXPRESSED IN: 23 plant structures; EXPRESSED DURING: 13 growth stages; BEST Arabidopsis thaliana protein match is: unknown protein (TAIR:AT4G19950.1); Has 246 Blast hits to 244 proteins in 29 species: Archae -2; Bacteria -16; Metazoa -0; Fungi -0; Plants -222…	2e-60	no hits & (original description: none)	1
AryANE_v1_00049542	5.33	4.43	-0.9	1.53e-05	0.000362187	2.96	2.52	-0.44	0.189047	0.527988	4.71	4.06	-0.65	0.00471097	0.0237381	4.35	3.67	-0.68	0.00235725	0.0468716	MDP0000525641	1	S	431	AT5G55730	FLA1 (FLA1)	spe1	for	MD03G1179200	sp|Q9FM65|FLA1_ARATH	Fasciclin-like arabinogalactan protein 1	5e-150	AT5G55730.1	FASCICLIN-like arabinogalactan 1	3e-151	Cell wall.cell wall proteins.hydroxyproline-rich glycoproteins.arabinogalactan proteins (AGPs).glycoproteins.fasciclin-type arabinogalactan protein (original description: none)	1
AryANE_v1_00051693	2.92	1.96	-0.96	1.41e-06	5.74e-05	2.02	1.42	-0.6	0.00189882	0.0693212	2.23	1.77	-0.46	0.0236495	0.0684743	2.39	1.71	-0.68	0.000222175	0.0135779	MDP0000596981	1	S
AryANE_v1_00053060	3.3	2.68	-0.63	5.32e-05	0.000941214	1.37	1.2	-0.17	0.143182	0.470812	2.8	1.58	-1.23	1.04e-05	0.000755612	2.49	1.81	-0.68	0.00257748	0.0490131	MDP0000642505	2	S	485	AT5G54390	AHL (HAL2-LIKE); 3p(2p),5p-bisphosphate nucleotidase/ inositol or phosphatidylinositol phosphatase	spe1	for	MD10G1301100	sp|Q38945|DPNPH_ARATH	PAP-specific phosphatase HAL2-like	2e-168	AT5G54390.1	HAL2-like	1e-169	PAP-specific phosphatase HAL2-like OS=Arabidopsis thaliana (sp|q38945|dpnph_arath : 478.0)	1
AryANE_v1_00059749	4.81	4.16	-0.65	3.73e-05	0.000708707	2.85	2.38	-0.46	0.063553	0.342273	4.24	3.33	-0.91	9.62e-05	0.00257341	3.97	3.29	-0.68	0.000280857	0.015352	MDP0000853421	1	S				spe1	for	MD04G1051800	sp|Q9LD45|BI1_ARATH	Bax inhibitor 1	9e-122	AT5G47120.1	BAX inhibitor 1	5e-123	Bax inhibitor 1 OS=Arabidopsis thaliana (sp|q9ld45|bi1_arath : 341.0)	1
AryANE_v1_00060052	9.24	8.27	-0.98	7.27e-07	3.48e-05	7.57	7.21	-0.36	0.139332	0.46562	8.73	8.06	-0.67	0.000561919	0.006834	8.52	7.84	-0.68	0.000730732	0.0251585	MDP0000862169	2	S	100	B8Y3J1_PYRPY	Dehydrin	spe1_rev	rev	MD02G1140200	sp|Q9M302|PP270_ARATH	Pentatricopeptide repeat-containing protein At3g48810	0.003	AT3G48810.1	Pentatricopeptide repeat (PPR) superfamily protein	0.0002	no hits & (original description: none)
AryANE_v1_00048790	6.01	5.3	-0.71	1.75e-05	0.000399763	3.78	3.39	-0.39	0.116983	0.437647	5.5	4.57	-0.93	5.07e-05	0.00177754	5.1	4.43	-0.67	0.000585859	0.0227383	MDP0000500938	3	S	1318	AT1G79920	heat shock protein 70, putative / HSP70, putative	spe2	for	MD09G1212600	sp|F4HQD4|HSP7P_ARATH	Heat shock 70 kDa protein 15	0	AT1G79920.1	Heat shock protein 70 (Hsp 70) family protein	0	External stimuli response.temperature.Hsp (heat-shock-responsive protein) families.Hsp70 family.Hsp110 protein (original description: none)		Hsp70	AtHsp70-15
AryANE_v1_00011117	1.92	0.86	-1.06	3.71e-06	0.000122113	0.93	0.61	-0.32	0.056732	0.325565	1.59	0.9	-0.69	0.00115022	0.010299	1.47	0.81	-0.67	0.00182716	0.040729	MDP0000169992	4	S	189	AT5G39080	transferase family protein	spe1	for	MD09G1080500	sp|Q9LRQ8|PMAT2_ARATH	Phenolic glucoside malonyltransferase 2	6e-51	AT5G39080.1	HXXXD-type acyl-transferase family protein	2e-56	Phenolic glucoside malonyltransferase 2 OS=Arabidopsis thaliana (sp|q9lrq8|pmat2_arath : 183.0) & Enzyme classification.EC_2 transferases.EC_2.3 acyltransferase(50.2.3 : 18.4) (original description: none)
AryANE_v1_00015180	5.78	5.59	-0.2	0.124818	0.29363	4.02	3.24	-0.78	0.000679113	0.0451385	5.34	4.32	-1.02	3.02e-05	0.0013317	5.05	4.38	-0.67	0.00128716	0.0336699	MDP0000190504	2	S	93.6	AT5G53290	CRF3 (CYTOKININ RESPONSE FACTOR 3); DNA binding / transcription factor	spe1	for	MD03G1049900	sp|O04682|PTI6_SOLLC	Pathogenesis-related genes transcriptional activator PTI6	3e-54	AT4G27950.1	cytokinin response factor 4	5e-45	RNA biosynthesis.transcriptional activation.AP2/ERF superfamily.ERF-type transcription factor (original description: none)	1
AryANE_v1_00018637	4.83	4.41	-0.42	0.0014119	0.0114014	3.29	2.83	-0.45	0.0143034	0.17612	4.26	3.05	-1.21	0.000133662	0.00305317	4.12	3.45	-0.67	0.00248164	0.0478877	MDP0000207937	2	S	532	AT5G01410	PDX1 (PYRIDOXINE BIOSYNTHESIS 1.3); protein heterodimerization/ protein homodimerization	spe1_rev	rev	MD12G1166700	sp|Q11HR9|RS5_CHESB	30S ribosomal protein S5	4	AT1G71850.1	Ubiquitin carboxyl-terminal hydrolase family protein	1.5	no hits & (original description: none)
AryANE_v1_00019477	3.46	2.63	-0.83	4.86e-06	0.000149373	2.02	1.75	-0.27	0.207747	0.549523	2.99	2.09	-0.9	0.000125077	0.00297093	2.82	2.16	-0.67	0.00106325	0.030328	MDP0000212363	4	S	320	AT5G62180	unknown protein	spe1	for	MD06G1052300	sp|Q0ZPV7|CXE1_ACTER	Carboxylesterase 1	4e-117	AT5G62180.1	carboxyesterase 20	2e-109	Carboxylesterase 1 OS=Actinidia eriantha (sp|q0zpv7|cxe1_acter : 348.0)	1
AryANE_v1_00022954	1.61	1.12	-0.5	0.000458004	0.00485619	1.59	0.92	-0.66	0.00118832	0.0574045	1.38	0.57	-0.81	0.000103865	0.00268595	1.53	0.86	-0.67	6.01e-06	0.00214186	MDP0000230402	1	S	669	AT2G25490	EBF1 (EIN3-BINDING F BOX PROTEIN 1); ubiquitin-protein ligase	spe1	for	MD15G1171800	sp|Q9SKK0|EBF1_ARATH	EIN3-binding F-box protein 1	0	AT2G25490.1	EIN3-binding F box protein 1	0	Protein degradation.peptide tagging.Ubiquitin (UBQ)-anchor addition (ubiquitylation).UBQ-ligase E3 activities.Cullin-based ubiquitylation complexes.SKP1-CUL1-FBX (SCF) E3 ligase complexes.F-BOX substrate adaptor components.EBF component (original description: none)	1
AryANE_v1_00034475	6.56	5.66	-0.9	4.54e-06	0.000142041	4.89	4.19	-0.7	0.00472083	0.105544	6.15	5.73	-0.42	0.00362354	0.0202992	5.86	5.2	-0.67	0.000133269	0.00996433	MDP0000288088	1	S	638	AT4G26850	VTC2 (VITAMIN C DEFECTIVE 2)	spe1	for	MD03G1195300	sp|Q8RWE8|GGAP1_ARATH	GDP-L-galactose phosphorylase 1	0	AT4G26850.1	mannose-1-phosphate guanylyltransferase (GDP)s;GDP-galactose:mannose-1-phosphate guanylyltransferases;GDP-galactose:glucose-1-phosphate guanylyltransferases;GDP-galactose:myoinositol-1-phosphate guanylyltransferases;glucose-1-phosphate guanylyltransferase	0	Redox homeostasis.low-molecular-weight scavengers.ascorbate biosynthesis.GDP-L-galactose phosphorylase (VTC2/5) (original description: none)	1
AryANE_v1_00047923	2.76	1.82	-0.95	3.5e-06	0.000115985	0.95	0.76	-0.19	0.0896809	0.395186	2.55	1.72	-0.83	0.000736257	0.00795176	2.11	1.45	-0.67	0.00107972	0.0305754	MDP0000472519	1	S	654	AT5G42340	binding / ubiquitin-protein ligase	spe1	for	MD05G1134200	sp|Q681N2|PUB15_ARATH	U-box domain-containing protein 15	0	AT5G42340.1	Plant U-Box 15	0	U-box domain-containing protein 15 OS=Arabidopsis thaliana (sp|q681n2|pub15_arath : 637.0)	1
AryANE_v1_00051199	4.75	4.06	-0.7	2.03e-05	0.000445358	3.87	2.8	-1.07	0.00085196	0.0482159	4.13	3.87	-0.26	0.0321226	0.084512	4.25	3.58	-0.67	0.000943288	0.0288239	MDP0000579343	2	S	332	AT1G66980	protein kinase family protein / glycerophosphoryl diester phosphodiesterase family protein	spe1	for	MD01G1059600	sp|P93604|LRK10_WHEAT	Rust resistance kinase Lr10	5e-138	AT1G66920.2	Protein kinase superfamily protein	6e-108	Rust resistance kinase Lr10 OS=Triticum aestivum (sp|p93604|lrk10_wheat : 422.0) & Enzyme classification.EC_2 transferases.EC_2.7 transferase transferring phosphorus-containing group(50.2.7 : 124.7) (original description: none)	1
AryANE_v1_00059866	5.75	5	-0.75	1.17e-05	0.00029292	3.41	2.82	-0.59	0.00858343	0.139963	5.12	4.47	-0.65	0.000358463	0.005311	4.76	4.09	-0.67	5.01e-06	0.00205311	MDP0000856947	4	S	226	AT1G55210	disease resistance response	spe1	for	MD11G1012400	sp|Q9C891|DIR20_ARATH	Dirigent protein 20	9e-76	AT1G55210.1	Disease resistance-responsive (dirigent-like protein) family protein	5e-77	Dirigent protein 20 OS=Arabidopsis thaliana (sp|q9c891|dir20_arath : 221.0)	1
AryANE_v1_00046200	1.55	0.66	-0.89	2.88e-06	9.96e-05	0.82	0.66	-0.16	0.152112	0.48286	1.12	0.15	-0.97	0.000399247	0.00566187	1.16	0.5	-0.66	0.00240484	0.047034	MDP0000416692	2	S	1131	AT5G09590	mtHSC70-2 (HEAT SHOCK PROTEIN 70); ATP binding / unfolded protein binding	spe1	for	MD17G1201200	sp|Q01899|HSP7M_PHAVU	Heat shock 70 kDa protein, mitochondrial	0	AT5G09590.1	mitochondrial HSO70 2	0	External stimuli response.temperature.Hsp (heat-shock-responsive protein) families.Hsp70 family.DnaK protein (original description: none)	1	Hsp70	AtHsp70-10		Response to heat				response to virus		H
AryANE_v1_00033075	6.09	5.62	-0.48	0.000482756	0.00505372	3.77	3.44	-0.33	0.0798605	0.377163	5.49	4.34	-1.16	1.43e-05	0.000875019	5.12	4.46	-0.66	0.00170449	0.0390736	MDP0000281110	2	S	1627	AT1G22770	GI (GIGANTEA)	spe1	for	MD10G1034200	sp|Q9SQI2|GIGAN_ARATH	Protein GIGANTEA	0	AT1G22770.1	gigantea protein (GI)	0	External stimuli response.light.UV-A/blue light.zeitlupe-mediated photoperception.GIGANTEA regulator protein (original description: none)	1					response to absence of light	Response to cold	Response to hydrogen peroxide			LCOx
AryANE_v1_00016702	4.82	3.8	-1.03	5.19e-07	2.73e-05	2.14	1.85	-0.29	0.0902764	0.396133	4.32	3.68	-0.64	0.000487235	0.00627578	3.76	3.1	-0.66	0.000674553	0.0243229	MDP0000198108	4	S	144	AT4G35580	no apical meristem (NAM) family protein	spe1	for	MD01G1093700	sp|F4JN35|NTL9_ARATH	Protein NTM1-like 9	9e-39	AT4G35580.2	NAC transcription factor-like 9	6e-40	RNA biosynthesis.transcriptional activation.NAC transcription factor (original description: none)	1
AryANE_v1_00019816	1.35	0.5	-0.86	2.93e-06	0.000101249	0.64	0.38	-0.25	0.0410609	0.281566	1.17	0.37	-0.8	0.000117603	0.00287489	1.07	0.41	-0.66	0.000108675	0.00884877	MDP0000213948	1	S	533	AT3G53830	regulator of chromosome condensation (RCC1) family protein / UVB-resistance protein-related	spe1	for	MD12G1149100	sp|Q9UII4|HERC5_HUMAN	E3 ISG15--protein ligase HERC5	8e-05	AT3G53830.1	Regulator of chromosome condensation (RCC1) family protein	4e-85	no hits & (original description: none)	1
AryANE_v1_00030907	2.66	2.26	-0.4	0.00207674	0.0151485	1.47	1.15	-0.32	0.0370821	0.26894	2.15	0.99	-1.16	1.91e-05	0.00104537	2.1	1.45	-0.66	0.00136655	0.0345287	MDP0000270052	2	S	323	AT3G02100	UDP-glucoronosyl/UDP-glucosyl transferase family protein	spe1	for	MD17G1058100	sp|Q9SGA8|U83A1_ARATH	UDP-glycosyltransferase 83A1	2e-154	AT3G02100.1	UDP-Glycosyltransferase superfamily protein	1e-155	UDP-glycosyltransferase 83A1 OS=Arabidopsis thaliana (sp|q9sga8|u83a1_arath : 428.0) & Enzyme classification.EC_2 transferases.EC_2.4 glycosyltransferase(50.2.4 : 244.7) (original description: none)	1
AryANE_v1_00039223	5.73	5.3	-0.44	0.00092289	0.00818951	4.52	3.56	-0.96	0.000267722	0.036032	5.17	4.58	-0.59	0.000579747	0.00693138	5.14	4.48	-0.66	6.49e-05	0.0066916	MDP0000311115	4	S	138	AT5G61550	protein kinase family protein	spe2	for	MD07G1249700	sp|Q9SW11|PUB35_ARATH	U-box domain-containing protein 35	0	AT4G25160.1	U-box domain-containing protein kinase family protein	0	Protein modification.phosphorylation.TKL kinase superfamily.RLCK-IX kinase families.RLCK-IXb kinase (original description: none)	1
AryANE_v1_00045108	1.72	0.74	-0.99	1.14e-06	4.95e-05	1.49	0.68	-0.81	0.000506283	0.0411291	1.53	1.35	-0.19	0.0678771	0.142967	1.58	0.92	-0.66	0.000957175	0.0289261	MDP0000382588	1	S	68.2	AT5G66910	disease resistance protein (CC-NBS-LRR class), putative
AryANE_v1_00054578	2.53	1.47	-1.06	2.85e-06	9.9e-05	1.61	1.04	-0.57	0.0043728	0.101889	2.12	1.75	-0.37	0.0169555	0.0545134	2.1	1.44	-0.66	0.000973572	0.0290694	MDP0000689946	1	S	112	AT5G47220	ATERF-2/ATERF2/ERF2 (ETHYLENE RESPONSE FACTOR 2); DNA binding / transcription factor/ transcriptional activator	spe1	for	MD10G1286300	sp|O04681|PTI5_SOLLC	Pathogenesis-related genes transcriptional activator PTI5	2e-58	AT5G47220.1	ethylene responsive element binding factor 2	2e-38	RNA biosynthesis.transcriptional activation.AP2/ERF superfamily.ERF-type transcription factor (original description: none)	1
AryANE_v1_00056851	1.71	0.7	-1.01	5.88e-07	3e-05	1.23	0.6	-0.62	0.00792973	0.135	1.31	0.89	-0.42	0.00358891	0.0201685	1.41	0.75	-0.66	0.000261434	0.0147608	MDP0000763557	4	S	535	AT5G40010	AATP1 (AAA-ATPASE 1); ATP binding / ATPase	spe1	for	MD09G1043700	sp|Q9FLD5|ASD_ARATH	AAA-ATPase ASD, mitochondrial	0	AT5G40010.1	AAA-ATPase 1	0	AAA-ATPase ASD, mitochondrial OS=Arabidopsis thaliana (sp|q9fld5|asd_arath : 514.0)							Response to cold			response to water deprivation / response to salt stress	C
AryANE_v1_00057282	2.48	1.58	-0.9	8.14e-06	0.000221479	1.64	0.86	-0.77	0.00154959	0.064097	2.05	1.83	-0.22	0.106333	0.19874	2.08	1.42	-0.66	0.0013844	0.0346289	MDP0000775949	1	S	283	AT2G45080	CYCP3;1 (cyclin p3;1); cyclin-dependent protein kinase	spe1	for	MD07G1113400	sp|Q9SHD3|CCU21_ARATH	Cyclin-U2-1	2e-116	AT2G45080.1	cyclin p3;1	1e-117	Cell cycle.regulation.cyclins.CYCP-type cyclin (original description: none)	1
AryANE_v1_00000559	10.13	9.42	-0.71	1.71e-05	0.000393272	8.33	7.66	-0.66	0.00581075	0.116525	9.66	9.05	-0.61	0.000599214	0.0070386	9.37	8.73	-0.65	1.3e-05	0.00290584	MDP0000096208	1	S	996	AT3G47340	ASN1 (DARK INDUCIBLE 6)	spe1	for	MD03G1066000	sp|P31752|ASNS_ASPOF	Asparagine synthetase [glutamine-hydrolyzing]	0	AT3G47340.1	glutamine-dependent asparagine synthase 1	0	Amino acid metabolism.biosynthesis.aspartate family.asparagine.glutamine-dependent asparagine synthetase (original description: none)	1					response to absence of light					L
AryANE_v1_00004908	3.72	2.81	-0.92	1.64e-06	6.47e-05	2.29	1.86	-0.43	0.00999435	0.148146	3.4	2.76	-0.64	0.000556007	0.00680221	3.14	2.49	-0.65	8.49e-05	0.00751811	MDP0000139052	1	S	224	AT4G20780	calcium-binding protein, putative	spe1	for	MD04G1178900	sp|Q9SVG9|CML42_ARATH	Calcium-binding protein CML42	8e-74	AT4G20780.1	calmodulin like 42	5e-75	Calcium-binding protein CML42 OS=Arabidopsis thaliana (sp|q9svg9|cml42_arath : 202.0)	1
AryANE_v1_00005329	2.86	2.29	-0.58	0.000100034	0.00151721	1.68	1.21	-0.46	0.0158781	0.184825	2.43	1.52	-0.91	8.96e-05	0.00246958	2.32	1.67	-0.65	7.98e-05	0.00732147	MDP0000141154	1	S	668	AT5G45275	unknown protein	spe1	for	MD06G1022100	sp|F4I9E1|NFD4_ARATH	Protein NUCLEAR FUSION DEFECTIVE 4	0	AT5G45275.1	Major facilitator superfamily protein	0	Protein NUCLEAR FUSION DEFECTIVE 4 OS=Arabidopsis thaliana (sp|f4i9e1|nfd4_arath : 510.0)	1
AryANE_v1_00040310	5.82	4.91	-0.91	2.41e-06	8.71e-05	3.92	3.12	-0.79	0.0014261	0.0631406	5.27	5	-0.27	0.0219877	0.0651182	5	4.35	-0.65	0.000473045	0.0202818	MDP0000316379	4	S	397	AT4G01070	UDP-glucoronosyl/UDP-glucosyl transferase family protein	spe1	for	MD06G1103400	sp|Q9AR73|HQGT_RAUSE	Hydroquinone glucosyltransferase	0	AT4G01070.1	UDP-Glycosyltransferase superfamily protein	0	Hydroquinone glucosyltransferase OS=Rauvolfia serpentina (sp|q9ar73|hqgt_rause : 499.0) & Enzyme classification.EC_2 transferases.EC_2.4 glycosyltransferase(50.2.4 : 477.0) (original description: none)	1
AryANE_v1_00048707	9.51	8.69	-0.83	3.93e-06	0.000126744	8.32	7.44	-0.88	0.00550392	0.113571	9.04	8.76	-0.28	0.0228073	0.0667201	8.95	8.31	-0.65	0.000679781	0.0244152	MDP0000498429	2	S	767	AT4G05320	.	spe1	for	MD04G1100900	sp|P0CH05|UBI2P_PETCR	Polyubiquitin	0	AT4G05320.2	polyubiquitin 10	0	Protein degradation.peptide tagging.Ubiquitin (UBQ)-anchor addition (ubiquitylation).UBQ ubiquitin-fold protein (original description: none)	1
AryANE_v1_00059415	2.53	1.79	-0.75	0.000154451	0.00211696	1.37	1	-0.37	0.0118203	0.161333	1.91	1.13	-0.78	0.000934721	0.00910844	1.94	1.3	-0.65	0.000301295	0.0158991	MDP0000843310	2	S	189	AT2G23790	unknown protein
AryANE_v1_00060150	7.58	6.76	-0.83	4.81e-06	0.000148136	6.33	6.14	-0.19	0.230903	0.572013	7.12	6.18	-0.94	0.00018941	0.00370219	7.01	6.36	-0.65	0.0017775	0.0401108	MDP0000864747	2	S	55.5	AT1G24020	Bet v I allergen family protein	spe1	for	MD16G1160000	sp|Q40280|MAL12_MALDO	Major allergen Mal d 1	3e-76	AT1G24020.1	MLP-like protein 423	1e-09	Major allergen Mal d 1 OS=Malus domestica (sp|q40280|mal12_maldo : 218.0)
AryANE_v1_00062233	7.18	6.75	-0.44	0.001152	0.00975802	4.75	4.11	-0.63	0.0289126	0.242751	6.69	5.83	-0.87	7.14e-05	0.00215683	6.21	5.57	-0.65	0.000290579	0.0156343	MDP0000928958	1	S	204	AT4G14540	CCAAT-box binding transcription factor subunit B (NF-YB) (HAP3 ) (AHAP3) family	spe1	for	MD11G1200400	sp|O23310|NFYB3_ARATH	Nuclear transcription factor Y subunit B-3	9e-71	AT4G14540.1	nuclear factor Y, subunit B3	5e-72	RNA biosynthesis.transcriptional activation.NF-Y transcription factor complex.NF-YB component (original description: none)	1
AryANE_v1_00009632	2.76	2.14	-0.63	0.000370453	0.00413582	1.9	1.21	-0.69	0.00293066	0.0853394	2.06	1.43	-0.63	0.0026577	0.0169251	2.23	1.59	-0.64	9.04e-05	0.00775445	MDP0000162579	1	S	783	AT4G21120	AAT1 (CATIONIC AMINO ACID TRANSPORTER 1); cationic amino acid transporter	spe1	for	MD10G1254300	sp|Q84MA5|CAAT1_ARATH	Cationic amino acid transporter 1	0	AT4G21120.1	amino acid transporter 1	0	Solute transport.carrier-mediated transport.APC superfamily.APC family.cationic amino acid transporter (CAT-type) (original description: none)	1
AryANE_v1_00011529	3.56	2.86	-0.7	3.34e-05	0.000650169	2.16	1.76	-0.4	0.0414803	0.282509	2.88	2.05	-0.83	0.00636775	0.0286181	2.86	2.23	-0.64	0.00114045	0.0315463	MDP0000172149	1	S	333	AT2G23790	unknown protein	spe1	for	MD15G1269500	sp|Q1PE15|MCU1_ARATH	Calcium uniporter protein 1, mitochondrial	4e-57	AT4G36820.1	Protein of unknown function (DUF607)	2e-58	Solute transport.channels.MCU calcium uniporter complex.MCU channel component (original description: none)	1
AryANE_v1_00032239	1.05	0.33	-0.73	2.06e-05	0.000450868	0.81	0.32	-0.49	0.00892602	0.141623	0.88	0.11	-0.77	0.000450666	0.00604578	0.9	0.26	-0.64	6.44e-05	0.00672212	MDP0000276889	1	S	543	AT1G18660	zinc finger (C3HC4-type RING finger) family protein
AryANE_v1_00061452	4.86	4.47	-0.39	0.00300523	0.0201182	3.71	2.6	-1.11	0.000147392	0.0282784	4.48	4.06	-0.43	0.00349508	0.0199166	4.35	3.71	-0.64	0.000918036	0.0284643	MDP0000906471	2	S	136	AT1G29050	unknown protein	spe1	for	MD16G1270900	sp|Q8VY22|TBL38_ARATH	Protein trichome birefringence-like 38	3e-55	AT1G29050.1	TRICHOME BIREFRINGENCE-LIKE 38	1e-56	Protein trichome birefringence-like 38 OS=Arabidopsis thaliana (sp|q8vy22|tbl38_arath : 181.0)	1
AryANE_v1_00031919	6.79	6.15	-0.65	4.04e-05	0.000758693	4.98	4.44	-0.53	0.00467662	0.105339	6.38	5.68	-0.71	0.000246872	0.00431294	6.05	5.42	-0.63	3.11e-06	0.00167196	MDP0000275331	4	S	577	AT3G44110	ATJ3 (Arabidopsis thaliana DnaJ homologue 3)	spe1	for	MD11G1174700	sp|P43644|DNJH_ATRNU	DnaJ protein homolog ANJ1	0	AT5G22060.1	DNAJ homologue 2	0	DnaJ protein homolog OS=Cucumis sativus (sp|q04960|dnjh_cucsa : 571.0)	1	DnaJ			Response to heat						H
AryANE_v1_00001868	5.94	5.14	-0.8	9.06e-05	0.00140467	4.57	4.03	-0.54	0.0588475	0.330484	4.96	4.4	-0.56	0.000807093	0.00839884	5.16	4.53	-0.63	0.000995248	0.0291769	MDP0000124661	2	S	102	AT4G21960	PRXR1 (peroxidase 42); peroxidase
AryANE_v1_00003405	3.24	2.39	-0.86	5.28e-06	0.000158962	1.4	1.25	-0.15	0.161265	0.49445	2.88	2.02	-0.86	9.66e-05	0.00257978	2.51	1.88	-0.63	0.00115745	0.0318879	MDP0000131888	4	S	222	AT2G30000	unknown protein	spe1	for	MD11G1071700	sp|Q0WMV8|PHF5B_ARATH	PHD finger-like domain-containing protein 5B	2e-66	AT2G30000.1	PHF5-like protein	1e-67	RNA processing.RNA splicing.U2-type-intron-specific major spliceosome.U2 small nuclear ribonucleoprotein particle (snRNP).PHF5 pre-mRNA splicing factor (original description: none)	1
AryANE_v1_00011680	5.87	5.47	-0.4	0.0129397	0.0598855	4.42	3.81	-0.61	0.00188976	0.0692708	5.41	4.57	-0.85	8.92e-05	0.00246246	5.24	4.62	-0.63	0.000229627	0.0138179	MDP0000172922	4	S	743	AT4G01850	MAT2/SAM-2 (S-adenosylmethionine synthetase 2)	spe1	for	MD17G1283400	sp|Q9AT56|METK1_ELAUM	S-adenosylmethionine synthase 1	0	AT4G01850.1	S-adenosylmethionine synthetase 2	0	Coenzyme metabolism.S-adenosyl methionine (SAM) cycle.S-adenosyl methionine synthetase (original description: none)	1
AryANE_v1_00015070	5.97	5.34	-0.63	5.25e-05	0.000932863	3.77	3.32	-0.45	0.0105157	0.152449	5.35	4.64	-0.71	0.000210276	0.00395164	5.04	4.42	-0.63	3.38e-06	0.00174977	MDP0000189978	4	S	176	AT1G58170	disease resistance-responsive protein-related / dirigent protein-related	spe1	for	MD11G1012400	sp|Q9C891|DIR20_ARATH	Dirigent protein 20	9e-76	AT1G55210.1	Disease resistance-responsive (dirigent-like protein) family protein	5e-77	Dirigent protein 20 OS=Arabidopsis thaliana (sp|q9c891|dir20_arath : 221.0)
AryANE_v1_00017286	4.1	3.32	-0.79	9.6e-06	0.000251183	3.1	2.14	-0.96	0.000421924	0.0393583	3.77	3.6	-0.17	0.123483	0.221131	3.66	3.03	-0.63	0.00125631	0.0331791	MDP0000201058	4	S	1337	AT4G36360	BGAL3 (beta-galactosidase 3); beta-galactosidase	spe1	for	MD02G1137500	sp|Q9SCV9|BGAL3_ARATH	Beta-galactosidase 3	0	AT4G36360.1	beta-galactosidase 3	0	Cell wall.pectin.rhamnogalacturonan I.modification and degradation.beta-galactosidase (original description: none)	1
AryANE_v1_00038823	1.59	0.98	-0.61	6.44e-05	0.00108554	1.39	1.15	-0.24	0.0943433	0.402869	1.31	0.29	-1.02	3.91e-05	0.00152796	1.43	0.81	-0.63	0.00108037	0.0305621	MDP0000309160	1	S	819	AT1G17745	PGDH (3-PHOSPHOGLYCERATE DEHYDROGENASE); phosphoglycerate dehydrogenase	spe1	for	MD17G1143900	sp|O04130|SERA2_ARATH	D-3-phosphoglycerate dehydrogenase 2, chloroplastic	0	AT1G17745.2	D-3-phosphoglycerate dehydrogenase	0	Amino acid metabolism.biosynthesis.serine family.non-photorespiratory serine.phosphoglycerate dehydrogenase (original description: none)	1
AryANE_v1_00046005	4.4	3.62	-0.78	1.04e-05	0.000267291	2.58	2.33	-0.25	0.108236	0.425459	3.9	3.06	-0.84	0.000180848	0.00360044	3.64	3.01	-0.63	0.000436416	0.0196638	MDP0000410785	4	S	208	AT1G55210	disease resistance response	spe1	for	MD11G1012400	sp|Q9C891|DIR20_ARATH	Dirigent protein 20	9e-76	AT1G55210.1	Disease resistance-responsive (dirigent-like protein) family protein	5e-77	Dirigent protein 20 OS=Arabidopsis thaliana (sp|q9c891|dir20_arath : 221.0)
AryANE_v1_00046527	2.62	1.66	-0.97	1.07e-06	4.71e-05	1.4	1.21	-0.19	0.178312	0.516123	2.1	1.37	-0.73	0.000831948	0.00853495	2.04	1.41	-0.63	0.00160988	0.037821	MDP0000426862	1	S	552	AT1G22710	SUC2 (SUCROSE-PROTON SYMPORTER 2); carbohydrate transporter/ sucrose:hydrogen symporter/ sugar porter	spe1	for	MD05G1040000	sp|Q39231|SUC2_ARATH	Sucrose transport protein SUC2	0	AT1G22710.1	sucrose-proton symporter 2	0	Solute transport.carrier-mediated transport.MFS superfamily.SUT/SUC sugar transporter (original description: none)	1
AryANE_v1_00059062	4.78	3.76	-1.02	1.13e-06	4.94e-05	3.03	2.32	-0.7	0.00125691	0.0595478	4.32	4.15	-0.17	0.197272	0.310806	4.04	3.41	-0.63	0.00215173	0.0449342	MDP0000832104	1	S
AryANE_v1_00012739	2.14	1.08	-1.06	4e-07	2.25e-05	1.03	0.82	-0.21	0.0752062	0.36697	1.84	1.25	-0.59	0.00381319	0.0208989	1.67	1.05	-0.62	0.0019664	0.0423866	MDP0000178304	4	S	213	AT3G09270	ATGSTU8 (Arabidopsis thaliana Glutathione S-transferase (class tau) 8); glutathione transferase	spe1	for	MD14G1232100	sp|Q9SR36|GSTU8_ARATH	Glutathione S-transferase U8	1e-67	AT3G09270.1	glutathione S-transferase TAU 8	6e-69	Protein modification.S-glutathionylation and deglutathionylation.glutathione S-transferase activities.class tau (original description: none)								Glutathione metabolic process			Ox
AryANE_v1_00013576	7.55	7.01	-0.54	0.000256876	0.0031237	5.56	4.74	-0.82	0.00068785	0.0448379	7.09	6.58	-0.51	0.00120201	0.01051	6.73	6.11	-0.62	1.4e-05	0.00307226	MDP0000182546	4	S	671	AT4G13510	AMT1;1 (AMMONIUM TRANSPORT 1); ammonium transporter
AryANE_v1_00020449	2.81	2.37	-0.44	0.00128717	0.0106288	1.41	0.97	-0.44	0.0120839	0.162633	2.49	1.49	-1	3.27e-05	0.00140211	2.23	1.61	-0.62	0.000513038	0.0211378	MDP0000217063	2	S	1016	AT5G53550	YSL3 (YELLOW STRIPE LIKE 3); oligopeptide transporter	spe1	for	MD01G1225900	sp|Q2EF88|YSL3_ARATH	Metal-nicotianamine transporter YSL3	0	AT5G53550.1	YELLOW STRIPE like 3	0	Nutrient uptake.iron uptake.chelation-based strategy uptake.YSL-type Fe(III)-chelator transporter (original description: none)	1								response to nematode
AryANE_v1_00025641	2.77	2.09	-0.68	2.5e-05	0.000517088	1.4	1.1	-0.29	0.0864547	0.389341	2.48	1.46	-1.03	2.78e-05	0.00125524	2.2	1.58	-0.62	0.00248775	0.0479717	MDP0000244211	1	S	947	AT4G24120	YSL1 (YELLOW STRIPE LIKE 1); oligopeptide transporter	spe1	for	MD14G1125900	sp|Q6R3L0|YSL1_ARATH	Metal-nicotianamine transporter YSL1	0	AT4G24120.1	YELLOW STRIPE like 1	0	Nutrient uptake.iron uptake.chelation-based strategy uptake.YSL-type Fe(III)-chelator transporter (original description: none)
AryANE_v1_00041851	3.65	2.95	-0.7	1.94e-05	0.00043094	2.08	1.82	-0.26	0.037166	0.269332	3.18	2.32	-0.86	8.2e-05	0.00233951	2.97	2.35	-0.62	0.000174907	0.0117634	MDP0000324434	1	S	627	AT4G24160	hydrolase, alpha/beta fold family protein	spe1	for	MD15G1016400	sp|O22975|LPAAT_ARATH	1-acylglycerol-3-phosphate O-acyltransferase	0	AT4G24160.1	alpha/beta-Hydrolases superfamily protein	0	Lipid metabolism.glycerolipid synthesis.cardiolipin.cardiolipin deacylase (original description: none)	1
AryANE_v1_00052006	6.52	5.79	-0.73	2.2e-05	0.00046935	4.5	3.55	-0.94	0.000286414	0.0358707	6.14	5.95	-0.19	0.0932267	0.18064	5.72	5.1	-0.62	0.0010161	0.0295358	MDP0000607654	1	S
AryANE_v1_00106920	2.17	1.45	-0.73	6.64e-05	0.0055278	1.11	0.74	-0.36	0.0225164	0.700812	1.78	1	-0.78	0.000128681	0.00806597	1.68	1.06	-0.62	5.82e-05	0.0369784	MDP0000357816	1	AS
AryANE_v1_00023714	6.51	5.92	-0.59	9.56e-05	0.00146394	4.28	3.58	-0.7	0.00356942	0.092579	5.98	5.44	-0.54	0.00091939	0.00903786	5.59	4.98	-0.61	7.49e-06	0.00247566	MDP0000233744	1	S	95.1	AT1G79920	heat shock protein 70, putative / HSP70, putative	spe1	for	MD09G1213700	sp|F4HQD4|HSP7P_ARATH	Heat shock 70 kDa protein 15	0	AT1G79920.1	Heat shock protein 70 (Hsp 70) family protein	0	External stimuli response.temperature.Hsp (heat-shock-responsive protein) families.Hsp70 family.Hsp110 protein (original description: none)	1	Hsp70	AtHsp70-15
AryANE_v1_00009573	4.89	4.31	-0.58	0.000148854	0.00205585	3.22	2.26	-0.96	0.00177473	0.0673354	4.46	4.14	-0.32	0.0195465	0.060202	4.18	3.58	-0.61	0.000738233	0.0253849	MDP0000162236	1	S	365	AT3G48090	EDS1 (ENHANCED DISEASE SUSCEPTIBILITY 1); signal transducer/ triacylglycerol lipase	spe1	for	MD14G1188600	sp|Q9XF23|EDS1L_ARATH	Protein EDS1L	3e-127	AT3G48090.1	alpha/beta-Hydrolases superfamily protein	4e-128	External stimuli response.biotic stress.pathogen effector.ETI (effector-triggered immunity) network.EDS1 regulator (original description: none)	1							Response to hypoxia			Ox
AryANE_v1_00017168	2.48	2.07	-0.41	0.00512017	0.0300136	1.31	0.83	-0.48	0.00518015	0.110602	2.19	1.26	-0.93	4.85e-05	0.001739	1.99	1.38	-0.61	0.000311234	0.0161137	MDP0000200511	2	S	973	AT5G53550	YSL3 (YELLOW STRIPE LIKE 3); oligopeptide transporter	spe1	for	MD07G1296400	sp|Q2EF88|YSL3_ARATH	Metal-nicotianamine transporter YSL3	0	AT5G53550.1	YELLOW STRIPE like 3	0	Nutrient uptake.iron uptake.chelation-based strategy uptake.YSL-type Fe(III)-chelator transporter (original description: none)	1								response to nematode
AryANE_v1_00017521	3.72	2.94	-0.79	2.68e-05	0.000544201	2.4	1.67	-0.73	0.000981555	0.052167	3.44	3.1	-0.34	0.00950181	0.0372257	3.19	2.58	-0.61	0.000159371	0.0112132	MDP0000202145	1	S	62	AT5G22390	unknown protein	spe1	for	MD03G1147600	sp|Q0V865|FAFL_ARATH	Protein FAF-like, chloroplastic	0.003	AT5G22390.1	Protein of unknown function (DUF3049)	5e-13	no hits & (original description: none)	1
AryANE_v1_00028109	3.53	2.91	-0.62	5.56e-05	0.00097292	2.28	1.67	-0.6	0.00181632	0.0677725	3.1	2.51	-0.59	0.000597941	0.00703598	2.97	2.36	-0.61	2.87e-07	0.000524826	MDP0000256492	1	S	120	AT1G68810	basic helix-loop-helix (bHLH) family protein	spe1	for	MD05G1302400	sp|Q9XEF0|BH051_ARATH	Transcription factor bHLH51	6e-34	AT2G40200.1	basic helix-loop-helix (bHLH) DNA-binding superfamily protein	4e-35	RNA biosynthesis.transcriptional activation.bHLH transcription factor (original description: none)	1
AryANE_v1_00036873	2.19	1.28	-0.91	1.57e-06	6.28e-05	1	0.64	-0.36	0.0135563	0.171688	1.87	1.32	-0.55	0.000825963	0.0085159	1.69	1.08	-0.61	0.00014411	0.0104337	MDP0000299595	1	S	77.4	AT4G13540	unknown protein	spe1	for	MD13G1226700	sp|Q876Q0|ACRB_EMENI	Ubiquitination network signaling protein acrB	0.04	AT4G13540.1	unknown protein; INVOLVED IN: N-terminal protein myristoylation; BEST Arabidopsis thaliana protein match is: unknown protein (TAIR:AT3G23930.1); Has 4658 Blast hits to 3455 proteins in 431 species: Archae -39; Bacteria -387; Metazoa -1842; Fungi -436; Plants -133; Viruses -38; Other Eukaryotes -1783 (source: NCBI BLink).	1e-29	no hits & (original description: none)	1
AryANE_v1_00043282	3.66	2.83	-0.84	4.32e-06	0.000136313	1.79	1.51	-0.28	0.0415468	0.282748	3.25	2.47	-0.78	0.000429758	0.00590714	2.9	2.29	-0.61	0.000945884	0.0288069	MDP0000349401	1	S
AryANE_v1_00005128	6.27	5.68	-0.59	0.000161444	0.00218584	3.87	3.61	-0.26	0.0929402	0.400098	5.84	4.83	-1.01	7.4e-05	0.00219655	5.32	4.71	-0.61	0.00155805	0.0369516	MDP0000140041	4	S	318	AT5G54270	LHCB3 (LIGHT-HARVESTING CHLOROPHYLL BINDING PROTEIN 3)	spe1	for	MD11G1236900	sp|Q9S7M0|CB3_ARATH	Chlorophyll a-b binding protein 3, chloroplastic	6e-173	AT5G54270.1	light-harvesting chlorophyll B-binding protein 3	3e-174	Photosynthesis.photophosphorylation.photosystem II.LHC-II complex.LHCb1/2/3-type component (original description: none)	1					response to high light intensity					L
AryANE_v1_00045033	7.52	6.93	-0.59	0.000100491	0.00152174	5.19	4.57	-0.61	0.0189076	0.201057	7	6.37	-0.63	0.000442784	0.00599704	6.56	5.97	-0.6	3.74e-05	0.00490619	MDP0000379307	4	S	358	AT1G79920	heat shock protein 70, putative / HSP70, putative	spe2	for	MD09G1212600	sp|F4HQD4|HSP7P_ARATH	Heat shock 70 kDa protein 15	0	AT1G79920.1	Heat shock protein 70 (Hsp 70) family protein	0	External stimuli response.temperature.Hsp (heat-shock-responsive protein) families.Hsp70 family.Hsp110 protein (original description: none)		Hsp70	AtHsp70-15
AryANE_v1_00000401	1.45	0.56	-0.89	2.69e-06	9.5e-05	1.02	0.43	-0.59	0.00238285	0.0775701	1.11	0.75	-0.36	0.00666575	0.0295268	1.19	0.59	-0.6	0.000165349	0.0112585	MDP0000065186	1	S	369	AT3G11820	SYP121 (syntaxin 121); t-SNARE	spe1	for	MD14G1041000	sp|Q9ZSD4|SY121_ARATH	Syntaxin-121	2e-132	AT3G11820.1	syntaxin of plants 121	1e-133	Vesicle trafficking.SNARE target membrane recognition and fusion complexes.Qa-type SNARE components.SYP1-group protein (original description: none)	1
AryANE_v1_00021889	7.78	7.42	-0.36	0.00690989	0.0379558	6.31	5.36	-0.94	0.00211755	0.0737247	7.3	6.8	-0.5	0.00135363	0.0112281	7.13	6.53	-0.6	0.000700584	0.0248052	MDP0000224489	4	S	60.1	AT1G25422	.	spe1	for	MD13G1041700	sp|A9L4F4|URK_SHEB9	Uridine kinase	0.055	AT1G25422.1	unknown protein; FUNCTIONS IN: molecular_function unknown; INVOLVED IN: biological_process unknown; LOCATED IN: cellular_component unknown; BEST Arabidopsis thaliana protein match is: unknown protein (TAIR:AT1G68500.1); Has 16 Blast hits to 16 proteins in 6 species: Archae -0; Bacteria -0; Metazoa -0; Fungi -0; Plants -16; Viruses -0; Other Eukaryotes -0 (source: NCBI BLink).	5e-13	no hits & (original description: none)	1
AryANE_v1_00031349	1.46	0.75	-0.71	2.72e-05	0.000549852	1.02	0.55	-0.47	0.00628216	0.120614	1.19	0.59	-0.6	0.00235719	0.0157324	1.22	0.62	-0.6	2.81e-05	0.0045923	MDP0000272319	1	S	159	AT3G24190	ABC1 family protein
AryANE_v1_00032296	3.58	3.04	-0.54	0.000325309	0.00374021	2.7	2.36	-0.34	0.0867818	0.389195	3.09	2.17	-0.92	5.4e-05	0.00184182	3.12	2.52	-0.6	0.000551951	0.0220139	MDP0000277122	4	S	246	AT2G28000	CPN60A (chloroplast / 60 kDa chaperonin alpha subunit); ATP binding / protein binding / unfolded protein binding	spe1	for	MD03G1124000	sp|P08926|RUBA_PEA	RuBisCO large subunit-binding protein subunit alpha, chloroplastic	0	AT2G28000.1	chaperonin-60alpha	0	Photosynthesis.photophosphorylation.chlororespiration.NADH dehydrogenase-like (NDH) complex.assembly and stabilization.Cpn60 chaperonin complex.alpha subunit (original description: none)	1
AryANE_v1_00036718	1.71	1.08	-0.63	0.000239163	0.0029619	0.96	0.83	-0.13	0.438566	0.738367	1.26	0.32	-0.94	0.000849966	0.00862738	1.33	0.74	-0.6	0.00244563	0.0475271	MDP0000298746	4	S	412	AT1G50590	pirin, putative	spe1	for	MD03G1190300	sp|Q9SEE4|PIRL_SOLLC	Pirin-like protein	2e-145	AT1G50590.1	RmlC-like cupins superfamily protein	5e-144	Pirin-like protein OS=Solanum lycopersicum (sp|q9see4|pirl_sollc : 412.0)
AryANE_v1_00043276	4.21	3.41	-0.81	8.03e-06	0.000219606	1.61	1.32	-0.29	0.0271216	0.235158	3.86	3.13	-0.73	0.000314647	0.00494601	3.23	2.63	-0.6	0.000293774	0.0157137	MDP0000349326	1	S				spe1	for	MD11G1236700	sp|P92519|M810_ARATH	Uncharacterized mitochondrial protein AtMg00810	2e-55	AT4G23160.1	cysteine-rich RLK (RECEPTOR-like protein kinase) 8	6e-68	Retrovirus-related Pol polyprotein from transposon RE1 OS=Arabidopsis thaliana (sp|q94hw2|polr1_arath : 238.0)	1
AryANE_v1_00055168	2.68	1.84	-0.85	3.91e-06	0.000126405	1.14	0.59	-0.55	0.00659686	0.123672	2.19	1.82	-0.37	0.0060758	0.0277053	2.01	1.42	-0.6	0.000123517	0.00952052	MDP0000708299	2	S	1294	AT3G22910	calcium-transporting ATPase, plasma membrane-type, putative / Ca(2)-ATPase, putative (ACA13)
AryANE_v1_00000665	3.97	3.05	-0.92	1.39e-06	5.7e-05	2.25	1.58	-0.67	0.00262438	0.0813228	3.49	3.33	-0.16	0.116596	0.212112	3.24	2.65	-0.59	0.00151191	0.0362329	MDP0000119076	4	S	321	AT3G51970	long-chain-alcohol O-fatty-acyltransferase family protein / wax synthase family protein	spe1	for	MD10G1331600	sp|Q9SV07|ASAT1_ARATH	Acyl-CoA--sterol O-acyltransferase 1	7e-112	AT3G51970.1	acyl-CoA sterol acyl transferase 1	4e-113	Lipid metabolism.phytosterols.phytosterol conjugation.phytosterol esterification.acyl-CoA:cholesterol acyltransferase (original description: none)	1
AryANE_v1_00004916	1.34	0.5	-0.85	4.88e-06	0.000149755	0.94	0.73	-0.21	0.0948465	0.403679	0.91	0.21	-0.7	0.00278505	0.0174339	1.06	0.47	-0.59	0.00117694	0.0321345	MDP0000139075	3	S	803	AT2G37040	PAL1 (PHE AMMONIA LYASE 1); phenylalanine ammonia-lyase	spe1	for	MD12G1116700	sp|O64963|PAL1_PRUAV	Phenylalanine ammonia-lyase 1	0	AT2G37040.1	PHE ammonia lyase 1	0	Secondary metabolism.phenolics.p-coumaroyl-CoA synthesis.phenylalanine ammonia lyase (PAL) (original description: none)	1					red or far-red light signaling pathway		Response to oxidative stress			LOx
AryANE_v1_00009567	1.55	0.83	-0.72	1.41e-05	0.000340415	0.98	0.79	-0.19	0.245033	0.585	1.02	0.27	-0.75	0.000160597	0.00337519	1.2	0.61	-0.59	0.000345716	0.0173427	MDP0000162215	4	S	298	AT1G78380	ATGSTU19 (GLUTATHIONE TRANSFERASE 8); glutathione transferase																		Glutathione metabolic process / Response to oxidative stress		cellular response to water deprivation	Ox
AryANE_v1_00012230	2.47	1.82	-0.65	5.13e-05	0.000916753	1.81	1.19	-0.61	0.00206203	0.0730133	2.13	1.6	-0.53	0.00112095	0.0101556	2.13	1.54	-0.59	1.64e-06	0.00118407	MDP0000175678	2	S	239	AT1G22380	transcription factor/ transferase, transferring glycosyl groups	spe1	for	MD17G1126700	sp|F8WKW1|UGT2_GARJA	7-deoxyloganetin glucosyltransferase	1e-84	AT1G22380.1	UDP-glucosyl transferase 85A3	2e-75	7-deoxyloganetin glucosyltransferase OS=Gardenia jasminoides (sp|f8wkw1|ugt2_garja : 270.0) & Enzyme classification.EC_2 transferases.EC_2.4 glycosyltransferase(50.2.4 : 125.9) (original description: none)	1
AryANE_v1_00015776	1.32	0.6	-0.72	1.55e-05	0.000365644	0.71	0.53	-0.18	0.133225	0.457942	1.24	0.38	-0.86	0.000223416	0.00408965	1.09	0.5	-0.59	0.000963828	0.0289359	MDP0000193564	4	S	567	AT1G21270	WAK2 (wall-associated kinase 2); protein serine/threonine kinase	spe1	for	MD08G1107600	sp|Q9LMP1|WAK2_ARATH	Wall-associated receptor kinase 2	8e-168	AT1G21270.1	wall-associated kinase 2	4e-169	Protein modification.phosphorylation.TKL kinase superfamily.WAK/WAKL kinase (original description: none)	1
AryANE_v1_00019397	6.53	6	-0.53	0.000302661	0.00353897	4.7	4.28	-0.42	0.0136067	0.172004	6.13	5.31	-0.82	9.47e-05	0.00255013	5.79	5.2	-0.59	5.7e-05	0.00643749	MDP0000212044	1	S	435	AT1G66330	senescence-associated family protein	spe1	for	MD09G1263800	sp|P0C0G0|DHPS_STRPY	Dihydropteroate synthase	0.96	AT1G66330.1	senescence-associated family protein	9e-163	Senescence-associated protein SPA15, chloroplastic OS=Ipomoea batatas (sp|q9axu3|spa15_ipoba : 418.0)	1							ROS metabolic process / Response to oxidative stress			Ox
AryANE_v1_00021275	4.95	4.5	-0.46	0.00125558	0.0104455	3.59	3.27	-0.32	0.0464377	0.297263	4.47	3.46	-1.01	3.81e-05	0.00150501	4.34	3.75	-0.59	0.00142729	0.0352837	MDP0000221444	1	S	117	AT5G66940	Dof-type zinc finger domain-containing protein	spe1	for	MD15G1034500	sp|Q9FGD6|DOF58_ARATH	Dof zinc finger protein DOF5.8	3e-34	AT5G66940.1	Dof-type zinc finger DNA-binding family protein	1e-35	RNA biosynthesis.transcriptional activation.C2C2 superfamily.DOF transcription factor (original description: none)	1
AryANE_v1_00030735	3.8	3.12	-0.69	2.29e-05	0.000486453	2.06	1.48	-0.58	0.00208763	0.0732484	3.33	2.82	-0.51	0.00883178	0.0354979	3.06	2.47	-0.59	2.31e-05	0.00407004	MDP0000269295	1	S	286	AT5G14930	SAG101 (SENESCENCE-ASSOCIATED GENE 101)	spe1	for	MD09G1038700	sp|Q4F883|SG101_ARATH	Senescence-associated carboxylesterase 101	6e-96	AT5G14930.2	senescence-associated gene 101	4e-97	Senescence-associated carboxylesterase 101 OS=Arabidopsis thaliana (sp|q4f883|sg101_arath : 282.0)	1
AryANE_v1_00062291	7.86	7.31	-0.56	0.000141758	0.00198057	6.32	5.53	-0.79	0.00168299	0.0656972	7.15	6.75	-0.4	0.00508419	0.0248801	7.11	6.53	-0.59	7.6e-05	0.00718803	MDP0000930889	2	S	601	AT4G05320	.
AryANE_v1_00008333	7.32	6.95	-0.37	0.00594247	0.0337121	5.27	4.73	-0.54	0.0059977	0.118172	6.75	5.88	-0.87	7.91e-05	0.00229999	6.44	5.85	-0.59	0.000260342	0.0147904	MDP0000156049	4	S	461	AT3G17800	unknown protein	spe1	for	MD06G1233300	sp|Q9LVJ0|UVB31_ARATH	UV-B-induced protein At3g17800, chloroplastic	5e-169	AT3G17800.2	Protein of unknown function (DUF760)	6e-170	UV-B-induced protein At3g17800, chloroplastic OS=Arabidopsis thaliana (sp|q9lvj0|uvb31_arath : 427.0)	1					phototropism					L
AryANE_v1_00003962	2.23	1.35	-0.88	6.21e-06	0.000180416	1.34	0.79	-0.54	0.00340852	0.0914754	1.77	1.51	-0.27	0.0326503	0.0854144	1.78	1.2	-0.58	0.000611142	0.0232913	MDP0000134679	1	S	338	AT1G01200	AtRABA3 (Arabidopsis Rab GTPase homolog A3); GTP binding	spe1	for	MD07G1154900	sp|Q9LNK1|RABA3_ARATH	Ras-related protein RABA3	1e-115	AT1G01200.1	RAB GTPase homolog A3	6e-117	Vesicle trafficking.regulation of membrane tethering and fusion.RAB-GTPase activities.A-class RAB GTPase (original description: none)	1
AryANE_v1_00004904	1.3	0.59	-0.72	3.68e-05	0.000702345	0.68	0.34	-0.33	0.0178989	0.196113	1.14	0.62	-0.52	0.00729708	0.0313348	1.08	0.5	-0.58	7.94e-05	0.00731119	MDP0000139028	4	S	477	AT5G43470	.	spe1	for	MD07G1251200	sp|Q8W4J9|RPP8_ARATH	Disease resistance protein RPP8	3e-158	AT5G43470.1	Disease resistance protein (CC-NBS-LRR class) family	2e-159	Disease resistance protein RPP8 OS=Arabidopsis thaliana (sp|q8w4j9|rpp8_arath : 472.0)	1
AryANE_v1_00010932	1.53	0.76	-0.77	7.5e-06	0.00020684	1.11	0.64	-0.47	0.00977118	0.146606	1.19	0.71	-0.48	0.00187924	0.0137806	1.3	0.72	-0.58	1.81e-05	0.00341698	MDP0000169044	1	S	542	AT4G02940	oxidoreductase, 2OG-Fe(II) oxygenase family protein	spe1	for	MD11G1291700	sp|Q08BA6|ALKB5_DANRE	RNA demethylase ALKBH5	0.012	AT4G02940.1	oxidoreductase, 2OG-Fe(II) oxygenase family protein	0	RNA processing.RNA modification.mRNA demethylation.ALKBH10 N6-methyladenosine demethylase (original description: none)	1
AryANE_v1_00012151	2.66	1.92	-0.75	2.48e-05	0.000514943	1.8	1	-0.8	0.00216447	0.0744005	2.11	1.98	-0.13	0.234294	0.35207	2.19	1.62	-0.58	0.00211108	0.0445258	MDP0000175305	4	S	980	AT5G50210	QS (QUINOLINATE SYNTHASE); quinolinate synthetase A	spe1	for	MD06G1164800	sp|Q9FGS4|NADA_ARATH	Quinolinate synthase, chloroplastic	0	AT5G50210.1	quinolinate synthase	0	Coenzyme metabolism.iron-sulfur cluster assembly machineries.plastidial SUF system.assembly phase.SUF-E2/-E3 component (original description: none)	1
AryANE_v1_00020590	4.37	3.79	-0.58	0.00014544	0.00201738	3.03	2.14	-0.88	0.00151464	0.0637232	3.9	3.63	-0.27	0.0214038	0.0639395	3.77	3.19	-0.58	0.000626381	0.0234807	MDP0000217844	1	S	820	AT3G18080	glycosyl hydrolase family 1 protein	spe1	for	MD06G1229100	sp|Q9LV33|BGL44_ARATH	Beta-glucosidase 44	0	AT3G18080.1	B-S glucosidase 44	0	Beta-glucosidase 44 OS=Arabidopsis thaliana (sp|q9lv33|bgl44_arath : 810.0) & Enzyme classification.EC_3 hydrolases.EC_3.2 glycosylase(50.3.2 : 366.7) (original description: none)	1
AryANE_v1_00028896	6.88	6.39	-0.5	0.000381537	0.00423177	4.59	4.1	-0.48	0.0042336	0.100374	6.31	5.51	-0.8	0.000119286	0.0029028	5.92	5.35	-0.58	2.29e-05	0.00405963	MDP0000260407	4	S	404	AT1G31280	AGO2 (ARGONAUTE 2)	spe1	for	MD05G1256100	sp|Q9SHF3|AGO2_ARATH	Protein argonaute 2	0	AT1G31280.1	Argonaute family protein	0	Chromatin organisation.DNA methylation.canonical RNA-directed DNA methylation pathway.AGO siRNA-integrating factor (original description: none)	1								defense response to bacterium
AryANE_v1_00036892	6.66	6.36	-0.31	0.0101743	0.0503453	4.63	4.21	-0.42	0.0482225	0.302601	6.19	5.19	-1	0.000111776	0.00278578	5.83	5.25	-0.58	0.00234103	0.0466845	MDP0000299701	1	S	967	AT5G56500	ATP binding / protein binding / unfolded protein binding	spe1	for	MD03G1002900	sp|P08927|RUBB_PEA	RuBisCO large subunit-binding protein subunit beta, chloroplastic	0	AT3G13470.1	TCP-1/cpn60 chaperonin family protein	0	Photosynthesis.photophosphorylation.chlororespiration.NADH dehydrogenase-like (NDH) complex.assembly and stabilization.Cpn60 chaperonin complex.beta subunit (original description: none)	1
AryANE_v1_00056238	10.17	9.57	-0.6	0.000276406	0.00330281	8.73	8.01	-0.71	0.00566997	0.114808	9.81	9.38	-0.43	0.00349154	0.0199091	9.57	8.99	-0.58	0.000132861	0.00998824	MDP0000744728	4	S	149	AT3G47340	ASN1 (DARK INDUCIBLE 6)	spe1	for	MD03G1066000	sp|P31752|ASNS_ASPOF	Asparagine synthetase [glutamine-hydrolyzing]	0	AT3G47340.1	glutamine-dependent asparagine synthase 1	0	Amino acid metabolism.biosynthesis.aspartate family.asparagine.glutamine-dependent asparagine synthetase (original description: none)						response to absence of light					L
AryANE_v1_00059144	3.64	3.04	-0.6	8.3e-05	0.00131775	2.51	2	-0.51	0.00450785	0.103608	3.36	2.75	-0.61	0.000741914	0.0080064	3.17	2.59	-0.58	1.25e-06	0.00113991	MDP0000834642	2	S	135	AT3G17609	HYH (HY5-HOMOLOG)	spe1	for	MD16G1132200	sp|Q8W191|HYH_ARATH	Transcription factor HY5-like	7e-42	AT3G17609.2	HY5-homolog	4e-43	RNA biosynthesis.transcriptional activation.bZIP superfamily.bZIP transcription factor (original description: none)	1
AryANE_v1_00001294	0.86	0.02	-0.84	5.18e-06	0.000156684	0.12	-0.06	-0.18	0.112082	1	0.57	-0.05	-0.62	0.00192566	0.0139569	0.53	-0.04	-0.57	0.00077439	0.0258822	MDP0000121919	1	S	249	AT1G08830	CSD1 (copper/zinc superoxide dismutase 1)	spe1	for	MD00G1051500	sp|P27082|SODC_NICPL	Superoxide dismutase [Cu-Zn]	1e-93	AT1G08830.1	copper/zinc superoxide dismutase 1	5e-89	Redox homeostasis.enzymatic reactive oxygen species scavengers.superoxide dismutase activities.copper/zinc superoxide dismutase (original description: none)	1
AryANE_v1_00001881	1.2	0.56	-0.65	3.91e-05	0.00073903	0.69	0.49	-0.2	0.17167	0.508322	1.12	0.22	-0.9	0.000225068	0.00410867	0.99	0.43	-0.57	0.00166146	0.0386032	MDP0000124716	2	S	385	AT1G18660	zinc finger (C3HC4-type RING finger) family protein
AryANE_v1_00009999	7.68	7	-0.68	5.69e-05	0.000991231	5.08	4.56	-0.52	0.0365892	0.266508	7.15	6.62	-0.53	0.00128896	0.0109248	6.63	6.07	-0.57	0.000195555	0.0124791	MDP0000164377	2	S	98.6	AT1G67360	rubber elongation factor (REF) family protein	spe1	for	MD08G1165600	sp|Q9FYF7|Y1736_ARATH	REF/SRPP-like protein At1g67360	1e-81	AT1G67360.2	Rubber elongation factor protein (REF)	8e-83	Lipid metabolism.lipid bodies-associated activities.LDAP protein (original description: none)	1
AryANE_v1_00012233	0.83	0.37	-0.47	0.000691028	0.00658723	1.02	0.56	-0.45	0.0149778	0.18008	0.8	0.05	-0.76	0.000302781	0.00484756	0.89	0.33	-0.57	6.73e-05	0.00676357	MDP0000175691	4	S	304	AT1G52800	oxidoreductase, 2OG-Fe(II) oxygenase family protein	spe1	for	MD05G1208700	sp|Q945B6|AOP1L_ARATH	Probable 2-oxoglutarate-dependent dioxygenase AOP1.2	1e-64	AT1G52800.1	2-oxoglutarate (2OG) and Fe(II)-dependent oxygenase superfamily protein	3e-102	Probable 2-oxoglutarate-dependent dioxygenase AOP1.2 OS=Arabidopsis thaliana (sp|q945b6|aop1l_arath : 209.0)
AryANE_v1_00012927	1.6	0.77	-0.83	1.49e-05	0.00035527	0.53	0.32	-0.21	0.0731549	0.363384	1.25	0.58	-0.67	0.000293924	0.00476551	1.13	0.57	-0.57	0.000964145	0.0289138	MDP0000179181	1	S	78.6	AT3G27180	unknown protein	spe1	for	MD09G1132900	sp|Q7V8L1|ARGD_PROMM	Acetylornithine aminotransferase	4.8	AT5G49215.1	Pectin lyase-like superfamily protein	2.2	no hits & (original description: none)	1
AryANE_v1_00015437	2.3	1.68	-0.62	0.000116117	0.00170476	1.35	0.94	-0.41	0.0203276	0.207588	1.98	1.29	-0.69	0.000292172	0.00476014	1.88	1.31	-0.57	6.39e-05	0.00671402	MDP0000191851	1	S	236	AT5G10870	.	spe1	for	MD15G1040000	sp|Q9S7H4|CM2_ARATH	Chorismate mutase 2	5e-107	AT5G10870.1	chorismate mutase 2	3e-108	Amino acid metabolism.biosynthesis.shikimate family.phenylalanine and tyrosine.chorismate mutase (original description: none)	1
AryANE_v1_00017463	4.09	3.53	-0.56	0.000212173	0.00270774	2.56	1.62	-0.94	0.0013764	0.0627897	3.58	3.38	-0.21	0.0671547	0.141724	3.42	2.85	-0.57	0.00202912	0.043229	MDP0000201897	1	S	65.1	B9IMF6_POPTR	Predicted protein	spe1	for	MD06G1101600	sp|F4IFD0|MAIL2_ARATH	Protein MAIN-LIKE 2	0.0001	AT2G04865.1	Aminotransferase-like, plant mobile domain family protein	8e-06	no hits & (original description: none)	1
AryANE_v1_00018017	1.89	1.07	-0.82	1.7e-05	0.000393168	0.84	0.66	-0.18	0.192742	0.53297	1.43	0.75	-0.68	0.00388264	0.0211412	1.39	0.82	-0.57	0.00193483	0.0420696	MDP0000204690	1	S	86.7	AT3G56240	CCH (COPPER CHAPERONE)
AryANE_v1_00025098	1.59	0.65	-0.94	2.19e-06	8.16e-05	0.67	0.38	-0.29	0.0376479	0.270864	1.26	0.8	-0.47	0.00303512	0.0183152	1.18	0.61	-0.57	0.00088799	0.0280074	MDP0000241508	1	S	144	B9SUU5_RICCO	Kinase, putative
AryANE_v1_00045039	6.04	5.35	-0.69	2.1e-05	0.000454904	4.08	3.37	-0.7	0.00921465	0.142606	5.55	5.19	-0.36	0.0435666	0.104679	5.21	4.64	-0.57	0.000750664	0.0254613	MDP0000379524	4	S	98.2	AT2G31380	STH (salt tolerance homologue); transcription factor/ zinc ion binding, pfkB-type carbohydrate kinase family protein
AryANE_v1_00049015	1.93	1.45	-0.48	0.000540906	0.00549522	1.62	1.29	-0.33	0.0245344	0.224149	1.61	0.7	-0.91	0.000304104	0.00486294	1.72	1.15	-0.57	0.000702044	0.0248248	MDP0000508371	1	S	870	AT2G38940	ATPT2 (PHOSPHATE TRANSPORTER 2); carbohydrate transporter/ phosphate transporter/ sugar porter	spe1	for	MD10G1184700	sp|Q494P0|PHT17_ARATH	Probable inorganic phosphate transporter 1-7	0	AT3G54700.1	phosphate transporter 1;7	0	Nutrient uptake.phosphorus assimilation.phosphate uptake.PHT1 phosphate transporter (original description: none)	1
AryANE_v1_00055630	3.98	3	-0.98	9.96e-07	4.46e-05	2.57	2.17	-0.4	0.0280733	0.239193	3.66	3.33	-0.33	0.0107109	0.0403928	3.4	2.84	-0.57	0.00163141	0.0381962	MDP0000723824	1	S	290	AT1G19130	unknown protein	spe1	for	MD02G1095400	sp|Q8LPJ3|MANA2_ARATH	Probable alpha-mannosidase At5g13980	0.017	AT1G19130.1	CONTAINS InterPro DOMAIN/s: Protein of unknown function DUF985 (InterPro:IPR009327), RmlC-like jelly roll fold (InterPro:IPR014710); Has 1465 Blast hits to 1465 proteins in 584 species: Archae -10; Bacteria -1038; Metazoa -19; Fungi -43; Plants -51; Viruses -0; Other Eukaryotes -304 (source: NCBI BLink).	2e-99	no hits & (original description: none)	1
AryANE_v1_00062690	3.72	3.24	-0.48	0.00051109	0.00527014	2.67	2.02	-0.65	0.00151337	0.0638683	3.25	2.67	-0.58	0.0029085	0.0178893	3.21	2.64	-0.57	1.45e-05	0.00314051	MDP0000942873	1	S	325	AT2G38940	ATPT2 (PHOSPHATE TRANSPORTER 2); carbohydrate transporter/ phosphate transporter/ sugar porter	spe1	for	MD10G1184700	sp|Q494P0|PHT17_ARATH	Probable inorganic phosphate transporter 1-7	0	AT3G54700.1	phosphate transporter 1;7	0	Nutrient uptake.phosphorus assimilation.phosphate uptake.PHT1 phosphate transporter (original description: none)
AryANE_v1_00002242	5.88	5.29	-0.6	8e-05	0.00128014	3.44	2.77	-0.67	0.00120584	0.0579404	5.43	5.01	-0.42	0.00340064	0.019574	4.91	4.36	-0.56	6.79e-06	0.00230034	MDP0000126481	4	S	609	AT4G20170	unknown protein	spe1	for	MD05G1242800	sp|O65431|GALS3_ARATH	Galactan beta-1,4-galactosyltransferase GALS3	0	AT4G20170.1	Domain of unknown function (DUF23)	0	Cell wall.pectin.rhamnogalacturonan I.synthesis.beta-1,4-galactosyltransferase (original description: none)	1
AryANE_v1_00003647	6.54	5.78	-0.76	1.24e-05	0.000306472	3.83	3.4	-0.42	0.0072268	0.129384	6.11	5.61	-0.5	0.00165711	0.0127844	5.5	4.94	-0.56	2.88e-05	0.00457369	MDP0000133079	4	S	198	AT2G17705	protein-methionine-S-oxide reductase	spe1	for	MD02G1123500	sp|Q9STN5|Y4833_ARATH	Uncharacterized protein At4g08330, chloroplastic	3e-08	AT2G17705.1	unknown protein; FUNCTIONS IN: molecular_function unknown; INVOLVED IN: biological_process unknown; LOCATED IN: plasma membrane; EXPRESSED IN: cultured cell; BEST Arabidopsis thaliana protein match is: unknown protein (TAIR:AT4G08330.1); Has 135 Blast hits to 135 proteins in 32 species: Archae -5; Bacteria -29; Metazoa -0; Fungi -0; Plants -91; Viruses -0; Other Eukaryotes -10 (source: NCBI BLink…	1e-65	no hits & (original description: none)	1
AryANE_v1_00006753	3.89	3.35	-0.54	0.0002287	0.00287422	2.9	2.31	-0.58	0.016757	0.189511	3.48	2.89	-0.59	0.000617698	0.00718336	3.41	2.86	-0.56	6.98e-05	0.00686407	MDP0000148399	1	S	122	AT5G60800	heavy-metal-associated domain-containing protein	spe1	for	MD04G1093300	sp|Q9LZF1|HIP6_ARATH	Heavy metal-associated isoprenylated plant protein 6	2e-73	AT5G03380.1	Heavy metal transport/detoxification superfamily protein	1e-74	Heavy metal-associated isoprenylated plant protein 6 OS=Arabidopsis thaliana (sp|q9lzf1|hip6_arath : 139.0)	1
AryANE_v1_00014771	2.9	2.1	-0.81	5.23e-06	0.000157768	1.99	1.61	-0.38	0.0264363	0.232117	2.49	1.96	-0.53	0.00368131	0.0204902	2.45	1.9	-0.56	0.000294882	0.015651	MDP0000188542	1	S	273	AT1G42550	PMI1 (PLASTID MOVEMENT IMPAIRED1)
AryANE_v1_00017226	2.97	2.07	-0.9	1.88e-06	7.16e-05	1.42	1.25	-0.17	0.170651	0.507134	2.49	1.92	-0.57	0.000988116	0.00942665	2.3	1.74	-0.56	0.00124393	0.0331071	MDP0000200783	4	S	188	AT4G37980	ELI3-1 (ELICITOR-ACTIVATED GENE 3); oxidoreductase/ zinc ion binding	spe2	for	MD01G1042500	sp|Q9ZRF1|MTDH_FRAAN	Probable mannitol dehydrogenase	0	AT4G37980.1	elicitor-activated gene 3-1	2e-177	Enzyme classification.EC_1 oxidoreductases.EC_1.1 oxidoreductase acting on CH-OH group of donor(50.1.1 : 656.7) & Probable mannitol dehydrogenase OS=Fragaria ananassa (sp|q9zrf1|mtdh_fraan : 607.0) (original description: none)	1
AryANE_v1_00021381	6.33	5.98	-0.36	0.00448217	0.0270475	4.23	3.64	-0.58	0.00277949	0.0833602	5.91	5.14	-0.77	0.000493309	0.00631761	5.48	4.92	-0.56	0.000117727	0.00930961	MDP0000221993	1	S	340	AT2G38090	myb family transcription factor	spe1	for	MD04G1147800	sp|Q8S9H7|DIV_ANTMA	Transcription factor DIVARICATA	3e-113	AT2G38090.1	Duplicated homeodomain-like superfamily protein	1e-118	RNA biosynthesis.transcriptional activation.MYB superfamily.MYB-related transcription factor (original description: none)	1
AryANE_v1_00024454	4.64	3.99	-0.66	8.2e-05	0.00130615	3.03	2.41	-0.61	0.00186156	0.0689847	4.11	3.7	-0.42	0.0300402	0.0806556	3.93	3.37	-0.56	0.000183214	0.0122024	MDP0000237977	1	S	188	AT1G70780	.	spe1	for	MD16G1023400	sp|Q56XJ7|Y4276_ARATH	Uncharacterized protein At4g22758	5e-06	AT1G70780.1	unknown protein; FUNCTIONS IN: molecular_function unknown; INVOLVED IN: biological_process unknown; LOCATED IN: mitochondrion; EXPRESSED IN: sperm cell, male gametophyte, pollen tube; EXPRESSED DURING: L mature pollen stage, M germinated pollen stage; BEST Arabidopsis thaliana protein match is: unknown protein (TAIR:AT1G23150.1); Has 143 Blast hits to 143 proteins in 17 species: Archae -0; Bacter…	1e-65	no hits & (original description: none)	1
AryANE_v1_00027406	4.26	3.69	-0.57	0.000218142	0.00275954	2.56	2.11	-0.45	0.00652685	0.123127	3.59	2.95	-0.65	0.000459387	0.00610475	3.47	2.92	-0.56	1.17e-05	0.0027318	MDP0000252999	2	S	734	AT2G46340	SPA1 (SUPPRESSOR OF PHYA-105 1); signal transducer	spe1	for	MD01G1076400	sp|Q9SYX2|SPA1_ARATH	Protein SUPPRESSOR OF PHYA-105 1	0	AT2G46340.1	SPA (suppressor of phyA-105) protein family	0	Protein modification.phosphorylation.PEK kinase (original description: none)	1
AryANE_v1_00032122	4.74	4.28	-0.46	0.00066973	0.00643087	3.26	2.58	-0.68	0.00103401	0.0530779	4.4	3.87	-0.53	0.00104065	0.00971697	4.13	3.57	-0.56	3.85e-06	0.00185542	MDP0000276351	4	S	151	AT5G60900	RLK1 (RECEPTOR-LIKE PROTEIN KINASE 1); carbohydrate binding / kinase	spe3	for	MD05G1226600	sp|O64793|Y1675_ARATH	G-type lectin S-receptor-like serine/threonine-protein kinase At1g67520	8e-124	AT5G60900.1	receptor-like protein kinase 1	7e-129	Protein modification.phosphorylation.TKL kinase superfamily.G-Lectin kinase families.SD-1 kinase (original description: none)	1
AryANE_v1_00056815	5.51	5.03	-0.48	0.000521526	0.00535101	3.7	3.17	-0.53	0.00297255	0.0860037	5.04	4.34	-0.7	0.000263654	0.00449485	4.74	4.19	-0.56	4.96e-06	0.0020622	MDP0000762524	1	S				spe1	for	MD07G1145300	sp|Q9SYX2|SPA1_ARATH	Protein SUPPRESSOR OF PHYA-105 1	0	AT2G46340.1	SPA (suppressor of phyA-105) protein family	0	Protein modification.phosphorylation.PEK kinase (original description: none)	1
AryANE_v1_00057425	6.83	6.34	-0.49	0.000450149	0.00480109	4.52	4.17	-0.35	0.0532306	0.317319	6.37	5.51	-0.86	0.00012121	0.00292309	5.9	5.35	-0.56	0.000505959	0.0211317	MDP0000781028	1	S	290	AT2G39020	GCN5-related N-acetyltransferase (GNAT) family protein	spe1	for	MD01G1105800	sp|Q9ZV06|NATAL_ARATH	Probable acetyltransferase NATA1-like	5e-105	AT2G39020.1	Acyl-CoA N-acyltransferases (NAT) superfamily protein	3e-106	Probable acetyltransferase NATA1-like OS=Arabidopsis thaliana (sp|q9zv06|natal_arath : 287.0)	1
AryANE_v1_00062279	2.85	2.37	-0.48	0.000881325	0.00792534	1.8	1.26	-0.54	0.00539895	0.113219	2.29	1.56	-0.73	0.000274409	0.00460214	2.31	1.75	-0.56	6.79e-05	0.00674913	MDP0000930551	1	S
AryANE_v1_00052126	7.77	7.45	-0.32	0.0108568	0.0527468	5.34	4.95	-0.39	0.0107513	0.154212	7.35	6.42	-0.93	6.78e-05	0.00208393	6.82	6.28	-0.55	0.000947314	0.0288185	MDP0000611170	4	S	781	AT4G24190	SHD (SHEPHERD); ATP binding	spe1	for	MD08G1011200	sp|P35016|ENPL_CATRO	Endoplasmin homolog	0	AT4G24190.1	Chaperone protein htpG family protein	0	External stimuli response.temperature.Hsp (heat-shock-responsive protein) families.Hsp90 family.Hsp90 protein (original description: none)	1	Hsp90	AtHsp90-7				Response to cold			response to water deprivation / response to salt stress	C
AryANE_v1_00024267	6.13	5.41	-0.72	1.59e-05	0.000373187	4.27	3.52	-0.75	0.00458464	0.10475	5.61	5.42	-0.19	0.070545	0.147119	5.34	4.79	-0.55	0.0011038	0.0309696	MDP0000236916	3	S	169	AT2G05620	PGR5 (PROTON GRADIENT REGULATION 5)	spe1	for	MD16G1225200	sp|Q9SL05|PGR5_ARATH	Protein PROTON GRADIENT REGULATION 5, chloroplastic	2e-61	AT2G05620.1	proton gradient regulation 5	9e-63	Photosynthesis.photophosphorylation.cyclic electron flow.PGR5/PGRL1 complex.PGR5-like component (original description: none)	1					response to high light intensity / photoprotection				response to water deprivation	L
AryANE_v1_00000877	3.66	3.19	-0.47	0.000722579	0.00684059	1.66	1.39	-0.27	0.181819	0.520705	3.17	2.28	-0.89	6.15e-05	0.00196663	2.83	2.29	-0.55	0.00183755	0.0408278	MDP0000120008	2	S	928	AT4G12420	SKU5 (skewed 5); copper ion binding	spe1	for	MD06G1066000	sp|Q9SU40|SKU5_ARATH	Monocopper oxidase-like protein SKU5	0	AT4G12420.1	Cupredoxin superfamily protein	0	Monocopper oxidase-like protein SKU5 OS=Arabidopsis thaliana (sp|q9su40|sku5_arath : 920.0) & Enzyme classification.EC_1 oxidoreductases.EC_1.10 oxidoreductase acting on diphenol or related substance as donor(50.1.10 : 136.1) (original description: none)	1
AryANE_v1_00002582	2.34	1.7	-0.64	5.09e-05	0.000911619	1.68	1.13	-0.55	0.00270746	0.0824799	1.78	1.43	-0.35	0.0128514	0.0452873	1.94	1.39	-0.55	4.51e-05	0.00564741	MDP0000128130	2	S	253	AT5G06720	peroxidase, putative	spe1	for	MD03G1014200	sp|Q9LEH3|PER15_IPOBA	Peroxidase 15	6e-145	AT5G06720.1	peroxidase 2	1e-144	Lignin-forming anionic peroxidase OS=Nicotiana tabacum (sp|p11965|perx_tobac : 376.0)	1							Response to oxidative stress / Hydrogen peroxide catabolic process			Ox
AryANE_v1_00007459	5.56	5.15	-0.41	0.00575626	0.0328882	3.69	3.18	-0.5	0.00376313	0.0951403	5.14	4.41	-0.73	0.000241787	0.00426019	4.8	4.25	-0.55	0.000137978	0.0101233	MDP0000151744	1	S	752	AT2G46340	SPA1 (SUPPRESSOR OF PHYA-105 1); signal transducer
AryANE_v1_00022428	3.4	2.67	-0.74	2.02e-05	0.00044415	2.13	1.55	-0.58	0.00310929	0.088076	3.12	2.8	-0.33	0.0260511	0.0730003	2.89	2.34	-0.55	0.000221752	0.0136127	MDP0000227393	4	S	1410	AT4G36360	BGAL3 (beta-galactosidase 3); beta-galactosidase	spe1	for	MD15G1251100	sp|Q9SCV9|BGAL3_ARATH	Beta-galactosidase 3	0	AT4G36360.1	beta-galactosidase 3	0	Cell wall.pectin.rhamnogalacturonan I.modification and degradation.beta-galactosidase (original description: none)	1
AryANE_v1_00024759	2.07	1.46	-0.62	5.91e-05	0.00101935	1.1	0.95	-0.15	0.174415	0.5113	1.77	0.89	-0.88	0.000126364	0.00297777	1.64	1.09	-0.55	0.0014403	0.0353505	MDP0000239688	1	S	432	AT5G53340	galactosyltransferase family protein	spe1	for	MD06G1099800	sp|C5DUX2|OAF3_ZYGRC	Oleate activated transcription factor 3	0.002	AT2G46270.1	G-box binding factor 3	0.01	no hits & (original description: none)	1
AryANE_v1_00030347	4.03	3.25	-0.78	8.95e-06	0.000237088	2.15	1.59	-0.56	0.00999561	0.148084	3.59	3.3	-0.29	0.016368	0.0532308	3.25	2.71	-0.55	0.000294123	0.0157018	MDP0000267323	2	S	76.3	AT5G50740	metal ion binding	spe1	for	MD00G1189000	sp|Q9M8T7|HIP8_ARATH	Heavy metal-associated isoprenylated plant protein 8	9e-49	AT5G50740.3	Heavy metal transport/detoxification superfamily protein	2e-66	Heavy metal-associated isoprenylated plant protein 7 OS=Arabidopsis thaliana (sp|q9c5d3|hip7_arath : 99.8)	1
AryANE_v1_00031541	1.54	0.69	-0.85	1.6e-05	0.000375266	0.88	0.61	-0.27	0.0378599	0.271092	1.18	0.65	-0.53	0.00101202	0.00955613	1.2	0.65	-0.55	0.000853957	0.0273107	MDP0000273299	2	S	140	AT3G60690	auxin-responsive family protein	spe1	for	MD07G1117400	sp|O22150|SAU36_ARATH	Auxin-responsive protein SAUR36	2e-46	AT3G60690.1	SAUR-like auxin-responsive protein family	8e-55	Auxin-responsive protein SAUR36 OS=Arabidopsis thaliana (sp|o22150|sau36_arath : 141.0)	1
AryANE_v1_00054323	5.16	4.44	-0.72	2.1e-05	0.000455906	2.66	2.46	-0.2	0.0936029	0.401673	4.63	3.99	-0.64	0.000371909	0.00543513	4.17	3.63	-0.55	0.000169074	0.0114271	MDP0000681768	1	S	642	AT1G69870	proton-dependent oligopeptide transport (POT) family protein	spe1	for	MD13G1080300	sp|Q8RX77|PTR21_ARATH	Protein NRT1/ PTR FAMILY 2.13	2e-139	AT1G69870.1	nitrate transporter 1.7	1e-140	Solute transport.carrier-mediated transport.MFS superfamily.NRT1/PTR anion transporter (original description: none)	1
AryANE_v1_00058911	1.34	0.53	-0.82	2.19e-05	0.000468758	0.98	0.66	-0.32	0.0605833	0.335085	0.99	0.48	-0.51	0.00325296	0.0191095	1.11	0.56	-0.55	0.000943065	0.0288492	MDP0000827463	4	S	536	AT5G40010	AATP1 (AAA-ATPASE 1); ATP binding / ATPase	spe1	for	MD09G1043700	sp|Q9FLD5|ASD_ARATH	AAA-ATPase ASD, mitochondrial	0	AT5G40010.1	AAA-ATPase 1	0	AAA-ATPase ASD, mitochondrial OS=Arabidopsis thaliana (sp|q9fld5|asd_arath : 514.0)							Response to cold			response to water deprivation / response to salt stress	C
AryANE_v1_00017537	4.37	3.77	-0.6	7.93e-05	0.00127407	2.17	1.96	-0.21	0.0789265	0.375043	4.06	3.25	-0.81	0.000106756	0.00271621	3.53	2.99	-0.54	0.000627712	0.0234665	MDP0000202225	2	S	1097	AT3G07770	ATP binding	spe1	for	MD09G1122200	sp|F4JFN3|HS906_ARATH	Heat shock protein 90-6, mitochondrial	0	AT3G07770.1	HEAT SHOCK PROTEIN 89.1	0	External stimuli response.temperature.Hsp (heat-shock-responsive protein) families.Hsp90 family.Hsp90 protein (original description: none)	1	Hsp90	AtHsp90-6
AryANE_v1_00058297	7.01	6.41	-0.6	8.94e-05	0.00139104	5.22	4.83	-0.39	0.00943237	0.144324	6.75	6.13	-0.62	0.00130337	0.0109706	6.33	5.79	-0.54	3.44e-05	0.00481532	MDP0000808076	1	S	83.2	AT5G20230	ATBCB (ARABIDOPSIS BLUE-COPPER-BINDING PROTEIN); copper ion binding	spe1	for	MD15G1170100	sp|Q07488|BCB1_ARATH	Blue copper protein	1e-18	AT5G20230.1	blue-copper-binding protein	8e-20	no hits & (original description: none)	1					response to absence of light	Cellular response to cold	response to oxidative stress	defense response to fungus		LCOx
AryANE_v1_00002024	9.38	8.82	-0.56	0.000263634	0.00318311	7.61	7.09	-0.52	0.00316924	0.088936	9.01	8.44	-0.57	0.00123215	0.0106212	8.67	8.13	-0.54	9.99e-06	0.00274076	MDP0000125407	4	S	264	AT3G47340	ASN1 (DARK INDUCIBLE 6)	spe1	for	MD11G1070800	sp|P49092|ASNS1_LOTJA	Asparagine synthetase [glutamine-hydrolyzing] 1	0	AT3G47340.1	glutamine-dependent asparagine synthase 1	0	Amino acid metabolism.biosynthesis.aspartate family.asparagine.glutamine-dependent asparagine synthetase (original description: none)						response to absence of light					L
AryANE_v1_00010499	0.89	0.17	-0.72	1.41e-05	0.00034129	0.33	0.13	-0.19	0.097811	1	0.77	0.07	-0.7	0.000254061	0.00440126	0.66	0.12	-0.54	0.000626869	0.023467	MDP0000166796	2	S	180	AT2G29500	17.6 kDa class I small heat shock protein (HSP17.6B-CI)
AryANE_v1_00010762	7.27	6.74	-0.54	0.000376649	0.00419365	4.98	4.52	-0.46	0.0109772	0.156128	6.81	6.21	-0.6	0.000540846	0.00668998	6.36	5.82	-0.54	1.04e-05	0.00271961	MDP0000168167	2	S	1543	AT5G15450	APG6/CLPB-P/CLPB3 (ALBINO AND PALE GREEN 6); ATP binding / ATPase
AryANE_v1_00012094	2.36	1.73	-0.64	9.46e-05	0.0014537	1.86	1.39	-0.46	0.0062562	0.120629	1.99	1.43	-0.56	0.000984749	0.00941798	2.07	1.53	-0.54	2.38e-05	0.00405987	MDP0000175048	4	S	201	AT1G22400	UGT85A1 (UDP-glucosyl transferase 85A1); UDP-glycosyltransferase/ transferase, transferring glycosyl groups / transferase, transferring hexosyl groups
AryANE_v1_00017196	3.5	2.93	-0.58	0.000396011	0.0043605	1.87	1.4	-0.47	0.00479668	0.106361	3.09	2.47	-0.62	0.000440753	0.00598162	2.82	2.28	-0.54	3.1e-05	0.00462968	MDP0000200635	2	S	147	AT5G60900	RLK1 (RECEPTOR-LIKE PROTEIN KINASE 1); carbohydrate binding / kinase	spe3	for	MD05G1226600	sp|O64793|Y1675_ARATH	G-type lectin S-receptor-like serine/threonine-protein kinase At1g67520	8e-124	AT5G60900.1	receptor-like protein kinase 1	7e-129	Protein modification.phosphorylation.TKL kinase superfamily.G-Lectin kinase families.SD-1 kinase (original description: none)
AryANE_v1_00030139	7.11	6.47	-0.65	7.05e-05	0.00115937	5.02	4.55	-0.47	0.00640007	0.121926	6.62	6.11	-0.51	0.00126707	0.0107836	6.25	5.71	-0.54	1.41e-05	0.00305996	MDP0000266191	2	S	226	AT1G67360	rubber elongation factor (REF) family protein	spe1	for	MD08G1165600	sp|Q9FYF7|Y1736_ARATH	REF/SRPP-like protein At1g67360	1e-81	AT1G67360.2	Rubber elongation factor protein (REF)	8e-83	Lipid metabolism.lipid bodies-associated activities.LDAP protein (original description: none)
AryANE_v1_00035008	4.55	4.01	-0.55	0.000450521	0.00479621	3.49	2.72	-0.76	0.00365301	0.0938473	3.98	3.72	-0.26	0.0262243	0.0733401	4.01	3.47	-0.54	0.00121167	0.0326284	MDP0000290801	1	S	389	AT3G21760	UDP-glucoronosyl/UDP-glucosyl transferase family protein	spe1	for	MD09G1141100	sp|D3THI6|U7A15_MALDO	UDP-glycosyltransferase 71A15	0	AT3G21780.1	UDP-glucosyl transferase 71B6	5e-159	UDP-glycosyltransferase 71A15 OS=Malus domestica (sp|d3thi6|u7a15_maldo : 892.0) & Enzyme classification.EC_2 transferases.EC_2.4 glycosyltransferase(50.2.4 : 260.3) (original description: none)	1									response to osmotic stress / response to salt stress
AryANE_v1_00043268	2.19	1.46	-0.74	1.2e-05	0.000299011	1.02	0.71	-0.31	0.0861793	0.388942	1.75	1.26	-0.49	0.00177656	0.0133079	1.66	1.12	-0.54	7.72e-05	0.00722974	MDP0000349199	1	S				spe1	for	MD06G1042900	sp|Q5Z8V9|HEM2_ORYSJ	Delta-aminolevulinic acid dehydratase, chloroplastic	0.07	AT1G69740.1	Aldolase superfamily protein	0.009	no hits & (original description: none)	1
AryANE_v1_00046933	4.98	4.73	-0.25	0.0492984	0.155347	3.25	2.56	-0.69	0.0142381	0.176199	4.48	3.84	-0.64	0.00345311	0.0197614	4.25	3.71	-0.54	0.00238964	0.0469376	MDP0000440721	1	S	589	AT2G05940	protein kinase, putative	spe1	for	MD02G1091900	sp|Q9ZUF4|RIPK_ARATH	Serine/threonine-protein kinase RIPK	0	AT2G05940.1	Protein kinase superfamily protein	0	External stimuli response.biotic stress.pathogen effector.ETI (effector-triggered immunity) network.RIN4-RPM1 immune signalling.RIPK RIN4-protein kinase (original description: none)	1								defense response to bacterium
AryANE_v1_00047087	4.33	3.63	-0.7	0.000125518	0.00180787	3.33	2.8	-0.52	0.0170648	0.190838	3.38	2.93	-0.45	0.0039356	0.0213171	3.67	3.14	-0.54	0.000270444	0.0150527	MDP0000445589	1	S	78.6	AT5G05580	.
AryANE_v1_00048276	1.59	1.07	-0.53	0.000346801	0.00393564	0.72	0.35	-0.37	0.025843	0.230044	1.32	0.54	-0.78	0.000449014	0.00603872	1.2	0.66	-0.54	0.000480453	0.0205033	MDP0000484742	4	S	1290	AT3G22910	calcium-transporting ATPase, plasma membrane-type, putative / Ca(2)-ATPase, putative (ACA13)	spe2	for	MD15G1425900	sp|Q9LIK7|ACA13_ARATH	Putative calcium-transporting ATPase 13, plasma membrane-type	0	AT3G22910.1	ATPase E1-E2 type family protein / haloacid dehalogenase-like hydrolase family protein	0	Solute transport.primary active transport.P-type ATPase superfamily.P2 family.ACA P2B-type calcium cation-transporting ATPase (original description: none)	1
AryANE_v1_00050200	4.06	3.42	-0.65	4.72e-05	0.00085864	2.77	2.27	-0.5	0.116031	0.436743	3.41	2.92	-0.49	0.00171539	0.0130243	3.41	2.88	-0.54	0.00154268	0.0367457	MDP0000548003	2	S	415	AT5G49690	UDP-glucoronosyl/UDP-glucosyl transferase family protein
AryANE_v1_00058641	7.35	7.11	-0.25	0.035845	0.124584	4.95	4.36	-0.59	0.0301882	0.246797	6.55	5.78	-0.77	0.000170434	0.00347834	6.29	5.75	-0.54	0.00169804	0.0390563	MDP0000818967	2	S	217	AT4G14540	CCAAT-box binding transcription factor subunit B (NF-YB) (HAP3 ) (AHAP3) family	spe1	for	MD03G1183400	sp|O23310|NFYB3_ARATH	Nuclear transcription factor Y subunit B-3	2e-70	AT4G14540.1	nuclear factor Y, subunit B3	9e-72	RNA biosynthesis.transcriptional activation.NF-Y transcription factor complex.NF-YB component (original description: none)	1
AryANE_v1_00058965	6.24	5.76	-0.48	0.000560861	0.0056483	4.35	3.58	-0.77	0.000745072	0.0454982	5.75	5.44	-0.31	0.0136339	0.0470977	5.46	4.93	-0.53	0.000261053	0.0147697	MDP0000828736	2	S	191	AT2G05620	PGR5 (PROTON GRADIENT REGULATION 5)	spe1	for	MD13G1219800	sp|Q9SL05|PGR5_ARATH	Protein PROTON GRADIENT REGULATION 5, chloroplastic	2e-61	AT2G05620.1	proton gradient regulation 5	1e-62	Photosynthesis.photophosphorylation.cyclic electron flow.PGR5/PGRL1 complex.PGR5-like component (original description: none)	1					response to high light intensity / photoprotection				response to water deprivation	L
AryANE_v1_00000779	4.11	3.57	-0.54	0.000196424	0.00254155	2.57	2.13	-0.44	0.012685	0.165936	3.65	3.02	-0.63	0.000435214	0.00594556	3.45	2.92	-0.53	1.52e-05	0.00318485	MDP0000119634	1	S	330	AT4G24380	hydrolase, acting on ester bonds	spe1	for	MD15G1380500	sp|P36591|DYR_SCHPO	Dihydrofolate reductase	9e-23	AT4G24380.1	INVOLVED IN: 10-formyltetrahydrofolate biosynthetic process, folic acid and derivative biosynthetic process; EXPRESSED IN: 24 plant structures; EXPRESSED DURING: 15 growth stages; CONTAINS InterPro DOMAIN/s: Serine hydrolase (InterPro:IPR005645); BEST Arabidopsis thaliana protein match is: alpha/beta-Hydrolases superfamily protein (TAIR:AT5G65400.1); Has 30201 Blast hits to 17322 proteins in 780 …	5e-116	no hits & (original description: none)	1
AryANE_v1_00002228	3.53	2.87	-0.66	0.000122203	0.00176983	1.52	1.38	-0.14	0.198403	0.540613	3.12	2.33	-0.79	0.000380694	0.00552141	2.73	2.2	-0.53	0.00252069	0.0483691	MDP0000126400	4	S	69.7	AT2G46330	AGP16 (ARABINOGALACTAN PROTEIN 16)	spe1	for	MD01G1076000	sp|O82337|AGP16_ARATH	Arabinogalactan peptide 16	3e-20	AT2G46330.1	arabinogalactan protein 16	2e-21	no hits & (original description: none)	1
AryANE_v1_00003467	3.01	2.54	-0.48	0.000581946	0.00579599	2.68	2.26	-0.42	0.0142966	0.176196	2.59	1.98	-0.62	0.000533805	0.00662121	2.77	2.25	-0.53	1.01e-05	0.00273817	MDP0000132235	4	S	345	AT5G01210	transferase family protein	spe1	for	MD12G1161300	sp|Q9FF86|DCR_ARATH	BAHD acyltransferase DCR	4e-68	AT5G01210.1	HXXXD-type acyl-transferase family protein	0	BAHD acyltransferase DCR OS=Arabidopsis thaliana (sp|q9ff86|dcr_arath : 212.0)	1
AryANE_v1_00027745	2.07	1.16	-0.92	6.53e-06	0.000187978	1.18	0.82	-0.35	0.0282745	0.239925	1.75	1.44	-0.31	0.0193804	0.0598278	1.67	1.14	-0.53	0.00226651	0.0461031	MDP0000254639	1	S	73.6	AT3G48240	octicosapeptide/Phox/Bem1p (PB1) domain-containing protein
AryANE_v1_00030315	5.51	4.94	-0.57	0.000129621	0.00185036	3.07	2.52	-0.55	0.00962188	0.145985	4.94	4.46	-0.48	0.00392171	0.0212633	4.5	3.98	-0.53	3.65e-05	0.00492977	MDP0000267123	2	S	255	AT5G14930	SAG101 (SENESCENCE-ASSOCIATED GENE 101)	spe1	for	MD09G1039000	sp|Q4F883|SG101_ARATH	Senescence-associated carboxylesterase 101	4e-97	AT5G14930.2	senescence-associated gene 101	2e-98	Senescence-associated carboxylesterase 101 OS=Arabidopsis thaliana (sp|q4f883|sg101_arath : 300.0)	1
AryANE_v1_00030370	1.13	0.72	-0.41	0.00208237	0.0151743	1.14	0.53	-0.61	0.00194233	0.0704343	1.11	0.54	-0.57	0.000863542	0.00872555	1.13	0.6	-0.53	1.08e-05	0.00274007	MDP0000267490	4	S	139	AT5G38250	serine/threonine protein kinase, putative	spe1	for	MD07G1138000	sp|P93604|LRK10_WHEAT	Rust resistance kinase Lr10	2e-93	AT1G67000.1	Protein kinase superfamily protein	5e-75	Rust resistance kinase Lr10 OS=Triticum aestivum (sp|p93604|lrk10_wheat : 299.0) & Enzyme classification.EC_2 transferases.EC_2.7 transferase transferring phosphorus-containing group(50.2.7 : 115.0) (original description: none)	1
AryANE_v1_00007149	5.82	5.18	-0.64	4.42e-05	0.0008132	4.01	3.57	-0.44	0.0355955	0.263816	5.25	4.75	-0.5	0.00143947	0.0116977	5.02	4.51	-0.52	6.89e-05	0.00682105	MDP0000150186	2	S	197	AT1G67360	rubber elongation factor (REF) family protein	spe1	for	MD01G1161800	sp|Q9FYF7|Y1736_ARATH	REF/SRPP-like protein At1g67360	2e-82	AT1G67360.2	Rubber elongation factor protein (REF)	9e-84	Lipid metabolism.lipid bodies-associated activities.LDAP protein (original description: none)	1
AryANE_v1_00025038	3.88	3.12	-0.76	1.41e-05	0.000341064	2.81	2.12	-0.68	0.00350076	0.0923027	3.39	3.28	-0.11	0.277502	0.39915	3.36	2.84	-0.52	0.00235797	0.0468182	MDP0000241187	1	S	273	AT3G15810	unknown protein	spe1	for	MD17G1211400	sp|Q9LVZ8|LOR12_ARATH	Protein LURP-one-related 12	2e-93	AT3G15810.1	Protein of unknown function (DUF567)	1e-94	Protein LURP-one-related 12 OS=Arabidopsis thaliana (sp|q9lvz8|lor12_arath : 268.0)	1
AryANE_v1_00043084	5.12	4.73	-0.4	0.00387747	0.0243494	3.22	2.75	-0.46	0.00530191	0.112052	4.5	3.81	-0.69	0.00251697	0.0163988	4.28	3.77	-0.52	0.000294182	0.0156745	MDP0000346478	1	S	74.3	AT3G48180	unknown protein	spe1	for	MD06G1181300	sp|Q87TT4|ATPB_PSESM	ATP synthase subunit beta	3.6	AT3G48180.1	unknown protein; BEST Arabidopsis thaliana protein match is: unknown protein (TAIR:AT1G19020.1); Has 84 Blast hits to 84 proteins in 15 species: Archae -0; Bacteria -0; Metazoa -0; Fungi -0; Plants -84; Viruses -0; Other Eukaryotes -0 (source: NCBI BLink).	1e-17	no hits & (original description: none)	1
AryANE_v1_00045664	3.81	2.94	-0.87	2.28e-06	8.34e-05	2.06	1.55	-0.51	0.00407657	0.0989053	3.36	3.21	-0.16	0.125476	0.223551	3.08	2.56	-0.52	0.00182	0.0407014	MDP0000400437	2	S	301	AT3G51970	long-chain-alcohol O-fatty-acyltransferase family protein / wax synthase family protein
AryANE_v1_00061080	6.04	5.47	-0.58	0.000125217	0.00180444	4.16	3.67	-0.49	0.0615751	0.336988	5.43	4.91	-0.52	0.00118432	0.0104542	5.2	4.69	-0.52	0.000402273	0.0187091	MDP0000895533	2	S	359	AT4G36360	BGAL3 (beta-galactosidase 3); beta-galactosidase	spe1	for	MD08G1023600	sp|Q9SCV9|BGAL3_ARATH	Beta-galactosidase 3	0	AT4G36360.1	beta-galactosidase 3	0	Cell wall.pectin.rhamnogalacturonan I.modification and degradation.beta-galactosidase (original description: none)	1
AryANE_v1_00011812	1.29	0.64	-0.65	7.24e-05	0.00118588	0.98	0.28	-0.7	0.000917305	0.0502326	1.09	0.9	-0.19	0.147058	0.251029	1.12	0.61	-0.51	0.000991681	0.0291658	MDP0000173609	2	S	265	AT1G66920	serine/threonine protein kinase, putative	spe1	for	MD02G1246100	sp|P93604|LRK10_WHEAT	Rust resistance kinase Lr10	7e-138	AT1G66920.2	Protein kinase superfamily protein	6e-107	Rust resistance kinase Lr10 OS=Triticum aestivum (sp|p93604|lrk10_wheat : 416.0) & Enzyme classification.EC_2 transferases.EC_2.7 transferase transferring phosphorus-containing group(50.2.7 : 131.0) (original description: none)	1
AryANE_v1_00016531	5.1	4.71	-0.39	0.00238726	0.0168561	3.03	2.57	-0.46	0.035001	0.262503	4.68	4.02	-0.66	0.000544847	0.00672396	4.28	3.77	-0.51	0.000188883	0.0122819	MDP0000197343	2	S				spe1	for	MD15G1413800	NA	NA	NA	AT1G02020.1	nitroreductase family protein	0.64	no hits & (original description: none)	1
AryANE_v1_00022413	3	2.29	-0.71	2.56e-05	0.000525456	1.38	1.05	-0.33	0.0469415	0.29851	2.59	2.1	-0.49	0.00182078	0.0135182	2.32	1.82	-0.51	0.000299543	0.0158371	MDP0000227321	4	S	59.3	AT4G19950	unknown protein	spe1	for	MD10G1010700	sp|Q9MBC2|MMT1_HORVU	Methionine S-methyltransferase	0.89	AT1G31130.1	unknown protein; FUNCTIONS IN: molecular_function unknown; INVOLVED IN: biological_process unknown; LOCATED IN: cellular_component unknown; EXPRESSED IN: 23 plant structures; EXPRESSED DURING: 13 growth stages; BEST Arabidopsis thaliana protein match is: unknown protein (TAIR:AT4G19950.1); Has 246 Blast hits to 244 proteins in 29 species: Archae -2; Bacteria -16; Metazoa -0; Fungi -0; Plants -222…	1e-56	no hits & (original description: none)	1
AryANE_v1_00026339	1.83	1.36	-0.47	0.00133126	0.0108995	1.14	0.43	-0.7	0.0011709	0.0572786	1.55	1.16	-0.39	0.00569134	0.0266733	1.51	1	-0.51	7.91e-05	0.00733172	MDP0000247976	1	S	619	AT1G35510	unknown protein
AryANE_v1_00032562	5.9	5.51	-0.4	0.00276403	0.0189334	4.35	3.69	-0.66	0.0227478	0.216452	5.47	5.01	-0.46	0.00845559	0.0345872	5.24	4.74	-0.51	0.00130883	0.0339135	MDP0000278497	2	S	334	AT1G66330	senescence-associated family protein	spe2	for	MD17G1258600	sp|P61410|THIE_BACC1	Thiamine-phosphate synthase	1.1	AT1G66330.1	senescence-associated family protein	1e-86	Senescence-associated protein SPA15, chloroplastic OS=Ipomoea batatas (sp|q9axu3|spa15_ipoba : 246.0)	1							ROS metabolic process / Response to oxidative stress			Ox
AryANE_v1_00035759	6.62	6.04	-0.59	0.000110026	0.00163443	4.57	4.19	-0.38	0.0191665	0.202063	6.14	5.58	-0.56	0.00181197	0.0134976	5.78	5.27	-0.51	5.53e-05	0.00635364	MDP0000294274	1	S	602	AT5G26820	ferroportin-related	spe1	for	MD12G1205200	sp|Q8W4E7|S40A3_ARATH	Solute carrier family 40 member 3, chloroplastic	0	AT5G26820.1	iron-regulated protein 3	0	Solute transport.carrier-mediated transport.MFS superfamily.FPN iron-regulated metal cation transporter (original description: none)	1
AryANE_v1_00037426	1.69	0.93	-0.76	1.27e-05	0.000311644	0.96	0.58	-0.38	0.0336093	0.258589	1.52	1.13	-0.39	0.00718026	0.031002	1.38	0.88	-0.51	0.000273102	0.0151392	MDP0000302385	2	S	466	AT2G36870	xyloglucan:xyloglucosyl transferase, putative / xyloglucan endotransglycosylase, putative / endo-xyloglucan transferase, putative	spe1	for	MD04G1091200	sp|Q9SJL9|XTH32_ARATH	Probable xyloglucan endotransglucosylase/hydrolase protein 32	4e-174	AT2G36870.1	xyloglucan endotransglucosylase/hydrolase 32	2e-175	Cell wall.hemicellulose.xyloglucan.modification and degradation.xyloglucan endotransglucosylase/hydrolase (original description: none)	1
AryANE_v1_00057219	4.05	3.5	-0.56	0.000143082	0.00199618	1.91	1.73	-0.18	0.182609	0.521642	3.42	2.6	-0.82	0.000173602	0.00350827	3.12	2.62	-0.51	0.00167566	0.0387365	MDP0000774227	1	S	1158	AT2G27880	argonaute protein, putative / AGO, putative	spe1	for	MD11G1152200	sp|Q9SJK3|AGO5_ARATH	Protein argonaute 5	0	AT2G27880.1	Argonaute family protein	0	Chromatin organisation.DNA methylation.canonical RNA-directed DNA methylation pathway.AGO siRNA-integrating factor (original description: none)	1								response to virus
AryANE_v1_00062581	4.74	4.32	-0.43	0.00126699	0.0105132	3.79	3.42	-0.37	0.0714928	0.359952	3.85	3.12	-0.73	0.000195589	0.00377889	4.13	3.62	-0.51	0.000528069	0.021467	MDP0000939841	3	S	219	AT2G36690	oxidoreductase, 2OG-Fe(II) oxygenase family protein	spe1	for	MD10G1053100	sp|Q9ZSA7|DLO2_ARATH	Protein DMR6-LIKE OXYGENASE 2	4e-71	AT2G36690.1	2-oxoglutarate (2OG) and Fe(II)-dependent oxygenase superfamily protein	3e-75	Protein DMR6-LIKE OXYGENASE 2 OS=Arabidopsis thaliana (sp|q9zsa7|dlo2_arath : 215.0) & Enzyme classification.EC_1 oxidoreductases.EC_1.14 oxidoreductase acting on paired donor with incorporation or reduction of molecular oxygen(50.1.13 : 150.6) (original description: none)	1
AryANE_v1_00013494	3.81	3.2	-0.62	6.66e-05	0.00111355	2.11	1.53	-0.58	0.00194699	0.0705086	3.31	2.89	-0.42	0.00443436	0.0229568	3.05	2.55	-0.5	1.76e-05	0.00345234	MDP0000182084	1	S	406	AT1G10650	protein binding / zinc ion binding	spe1	for	MD13G1095100	sp|Q9LDD1|BRG3_ARATH	Probable BOI-related E3 ubiquitin-protein ligase 3	6e-28	AT1G10650.1	SBP (S-ribonuclease binding protein) family protein	1e-140	Probable BOI-related E3 ubiquitin-protein ligase 3 OS=Arabidopsis thaliana (sp|q9ldd1|brg3_arath : 109.0)	1
AryANE_v1_00014214	3.16	2.44	-0.72	1.47e-05	0.000351879	1.94	1.53	-0.4	0.00911288	0.142169	2.77	2.45	-0.32	0.0581739	0.128325	2.64	2.14	-0.5	0.000546506	0.0219241	MDP0000185796	4	S	76.3	AT4G14450	unknown protein	spe1	for	MD13G1210200	sp|Q6NN02|Y4445_ARATH	Uncharacterized protein At4g14450, chloroplastic	4e-17	AT4G14450.1	unknown protein; LOCATED IN: chloroplast; BEST Arabidopsis thaliana protein match is: unknown protein (TAIR:AT3G23170.1); Has 74 Blast hits to 74 proteins in 6 species: Archae -0; Bacteria -0; Metazoa -0; Fungi -0; Plants -74; Viruses -0; Other Eukaryotes -0 (source: NCBI BLink).	2e-18	no hits & (original description: none)	1
AryANE_v1_00018350	0.99	0.29	-0.71	4.96e-05	0.00089294	0.58	0.37	-0.2	0.0843854	0.385933	1.14	0.57	-0.57	0.000656892	0.00745803	0.91	0.41	-0.5	0.000673299	0.0243096	MDP0000206473	1	S				spe1	for	MD17G1179900	sp|Q3SL40|DNLJ_THIDA	DNA ligase	0.93	AT1G51920.1	unknown protein; FUNCTIONS IN: molecular_function unknown; INVOLVED IN: biological_process unknown; LOCATED IN: endomembrane system; EXPRESSED IN: stem, stamen; EXPRESSED DURING: 4 anthesis; Has 22 Blast hits to 22 proteins in 5 species: Archae -0; Bacteria -0; Metazoa -0; Fungi -0; Plants -22; Viruses -0; Other Eukaryotes -0 (source: NCBI BLink).	3e-10	no hits & (original description: none)	1
AryANE_v1_00024108	4.11	3.63	-0.48	0.00089769	0.00802008	2.66	2.02	-0.64	0.00132302	0.06118	3.68	3.29	-0.39	0.0165435	0.0536194	3.48	2.99	-0.5	0.000105662	0.00870679	MDP0000235932	1	S	467	AT5G51030	short-chain dehydrogenase/reductase (SDR) family protein
AryANE_v1_00027056	2.89	2.4	-0.49	0.000421632	0.00458495	2.23	1.86	-0.37	0.0151682	0.181321	2.53	1.85	-0.68	0.000307489	0.00489955	2.55	2.05	-0.5	5.67e-05	0.0064257	MDP0000251516	1	S	182	AT1G61260	unknown protein	spe1	for	MD03G1219300	sp|Q1AT82|PANC_RUBXD	Pantothenate synthetase	2.2	AT1G61260.1	Protein of unknown function (DUF761)	1e-66	no hits & (original description: none)	1
AryANE_v1_00028160	0.98	0.19	-0.79	1.31e-05	0.000321134	0.56	0.41	-0.15	0.169197	0.504866	0.84	0.26	-0.58	0.00267105	0.0169658	0.79	0.29	-0.5	0.00216628	0.0450665	MDP0000256723	1	S	153	AT1G23860	SRZ-21	spe1	for	MD13G1090000	sp|Q47A95|MRAZ_DECAR	Transcriptional regulator MraZ	0.25	AT1G23850.1	unknown protein; BEST Arabidopsis thaliana protein match is: unknown protein (TAIR:AT1G23840.1); Has 47 Blast hits to 40 proteins in 5 species: Archae -0; Bacteria -0; Metazoa -0; Fungi -0; Plants -47; Viruses -0; Other Eukaryotes -0 (source: NCBI BLink).	1e-31	no hits & (original description: none)	1
AryANE_v1_00032502	4.42	4.05	-0.37	0.00318762	0.0210178	3.4	3.06	-0.33	0.0191611	0.202084	3.96	3.21	-0.75	0.00153597	0.01219	3.94	3.44	-0.5	0.000514914	0.0210884	MDP0000278249	2	S	872	AT2G38940	ATPT2 (PHOSPHATE TRANSPORTER 2); carbohydrate transporter/ phosphate transporter/ sugar porter	spe1	for	MD05G1198300	sp|Q494P0|PHT17_ARATH	Probable inorganic phosphate transporter 1-7	0	AT3G54700.1	phosphate transporter 1;7	0	Nutrient uptake.phosphorus assimilation.phosphate uptake.PHT1 phosphate transporter (original description: none)	1
AryANE_v1_00042126	3.4	2.76	-0.64	6.92e-05	0.00114626	2.1	1.98	-0.12	0.41892	0.72279	2.94	2.22	-0.72	0.000307539	0.00489744	2.82	2.33	-0.5	0.00220859	0.0455668	MDP0000329846	1	S
AryANE_v1_00045143	1.63	0.94	-0.7	1.91e-05	0.000425395	1.49	0.98	-0.51	0.00389115	0.0963951	1.28	0.97	-0.31	0.0584576	0.128739	1.46	0.96	-0.5	0.00038516	0.0184769	MDP0000383777	1	S	739	AT1G77380	AAP3 (amino acid permease 3); amino acid permease	spe1	for	MD15G1343900	sp|Q39134|AAP3_ARATH	Amino acid permease 3	0	AT1G77380.1	amino acid permease 3	0	Solute transport.carrier-mediated transport.APC superfamily.AAAP family.amino acid transporter (AAP-type) (original description: none)	1
AryANE_v1_00046920	0.94	0.18	-0.76	2.69e-05	0.000545126	0.73	0.38	-0.35	0.0147985	0.178878	0.8	0.41	-0.39	0.00707243	0.0307094	0.82	0.33	-0.5	0.000388004	0.0184841	MDP0000440151	3	S	89.7	AT3G02850	SKOR (stelar K outward rectifier); cyclic nucleotide binding / outward rectifier potassium channel
AryANE_v1_00048124	4.7	4.22	-0.49	0.000630928	0.00613166	2.95	2.65	-0.3	0.0577966	0.327163	4.12	3.39	-0.73	0.000185048	0.00365154	3.92	3.42	-0.5	0.000380363	0.0182788	MDP0000479856	1	S	213	AT5G62910	protein binding / zinc ion binding	spe1	for	MD06G1182900	sp|O95628|CNOT4_HUMAN	CCR4-NOT transcription complex subunit 4	4e-12	AT5G62910.1	RING/U-box superfamily protein	6e-78	Protein degradation.peptide tagging.Ubiquitin (UBQ)-anchor addition (ubiquitylation).UBQ-ligase E3 activities.RING-domain E3 ligase activities.RING-C2-type E3 ligase (original description: none)	1
AryANE_v1_00048975	2.71	2.03	-0.68	2.48e-05	0.000514661	0.96	0.78	-0.18	0.109169	0.427014	2.16	1.49	-0.67	0.000668311	0.0075398	1.94	1.44	-0.5	0.001118	0.0312084	MDP0000507074	1	S	884	AT1G26850	dehydration-responsive family protein
AryANE_v1_00051892	3.29	2.85	-0.44	0.00134163	0.0109595	1.92	1.52	-0.4	0.00902806	0.141828	2.61	1.93	-0.68	0.00147665	0.0118846	2.6	2.11	-0.5	0.000185974	0.0122084	MDP0000603471	2	S	111	AT1G09140	ATSRP30.1 (ARABIDOPSIS THALIANA SERINE/ARGININE PROTEIN 30.1); RNA binding
AryANE_v1_00052249	8.64	8.18	-0.46	0.000735678	0.00692602	6.7	6.4	-0.3	0.0250135	0.225932	8.19	7.45	-0.75	0.000221101	0.00406951	7.85	7.35	-0.5	0.000233942	0.0138947	MDP0000614851	2	S	907	AT2G28000	CPN60A (chloroplast / 60 kDa chaperonin alpha subunit); ATP binding / protein binding / unfolded protein binding	spe1	for	MD03G1124000	sp|P08926|RUBA_PEA	RuBisCO large subunit-binding protein subunit alpha, chloroplastic	0	AT2G28000.1	chaperonin-60alpha	0	Photosynthesis.photophosphorylation.chlororespiration.NADH dehydrogenase-like (NDH) complex.assembly and stabilization.Cpn60 chaperonin complex.alpha subunit (original description: none)
AryANE_v1_00056077	2.07	1.31	-0.76	5.02e-05	0.000900227	1.4	1	-0.4	0.015959	0.185129	1.75	1.44	-0.31	0.0230225	0.0671884	1.75	1.25	-0.5	0.000922223	0.0285296	MDP0000738777	2	S	471	AT3G28340	GATL10 (Galacturonosyltransferase-like 10); polygalacturonate 4-alpha-galacturonosyltransferase/ transferase, transferring hexosyl groups	spe1_rev	rev	MD09G1041100	sp|A0KJU0|TIG_AERHH	Trigger factor	1.8	AT5G14970.1	unknown protein; BEST Arabidopsis thaliana protein match is: unknown protein (TAIR:AT2G14910.1); Has 579 Blast hits to 397 proteins in 95 species: Archae -0; Bacteria -294; Metazoa -0; Fungi -0; Plants -86; Viruses -0; Other Eukaryotes -199 (source: NCBI BLink).	3e-131	no hits & (original description: none)
AryANE_v1_00061147	3.72	3.06	-0.66	3.8e-05	0.000720776	2.23	1.57	-0.66	0.00216203	0.0744112	3.2	3.05	-0.15	0.129155	0.228376	3.05	2.56	-0.5	0.00104663	0.0301042	MDP0000897373	1	S	651	AT3G08720	ATPK19/ATPK2 (ARABIDOPSIS THALIANA SERINE/THREONINE PROTEIN KINASE 19, ARABIDOPSIS THALIANA SERINE/THREONINE PROTEIN KINASE 2); kinase	spe1	for	MD04G1176100	sp|Q39030|KPK2_ARATH	Serine/threonine-protein kinase AtPK2/AtPK19	0	AT3G08720.1	serine/threonine protein kinase 2	0	Protein modification.phosphorylation.AGC kinase superfamily.AGC-VI/PKA kinase (original description: none)	1				response to heat		Response to cold			response to salt stress	HC
AryANE_v1_00000494	8.77	8.24	-0.53	0.000246405	0.0030321	6.42	5.86	-0.56	0.00258629	0.0807901	8.38	8.01	-0.37	0.00593501	0.0273422	7.86	7.37	-0.49	1.15e-05	0.00277475	MDP0000087841	2	S	431	AT4G02890	.	spe1	for	MD03G1211300	sp|P69322|UBIQP_PEA	Polyubiquitin	0	AT5G20620.1	ubiquitin 4	0	Protein degradation.peptide tagging.Ubiquitin (UBQ)-anchor addition (ubiquitylation).UBQ ubiquitin-fold protein (original description: none)	1
AryANE_v1_00004296	5.66	4.88	-0.79	1.32e-05	0.000322442	2.78	2.74	-0.04	0.65968	0.860862	5.17	4.6	-0.58	0.000801225	0.00837678	4.56	4.07	-0.49	0.00239878	0.0470497	MDP0000136296	1	S	363	AT1G03070	glutamate binding	spe1	for	MD11G1279800	sp|Q94A20|BI1L_ARATH	BI1-like protein	2e-80	AT1G03070.1	Bax inhibitor-1 family protein	8e-139	Protein LIFEGUARD 4 OS=Arabidopsis thaliana (sp|q9sa63|lfg4_arath : 316.0)	1
AryANE_v1_00004315	6.57	6.24	-0.34	0.00589841	0.0335214	5.04	4.33	-0.7	0.000964486	0.0518713	6.06	5.62	-0.44	0.00253498	0.0164522	5.89	5.4	-0.49	7.27e-05	0.00697061	MDP0000136397	4	S	1442	AT2G24520	AHA5 (ARABIDOPSIS H()-ATPASE 5); ATPase	spe1	for	MD15G1108400	sp|Q03194|PMA4_NICPL	Plasma membrane ATPase 4	0	AT2G24520.1	H(+)-ATPase 5	0	Solute transport.primary active transport.P-type ATPase superfamily.P3 family.AHA P3A-type proton-translocating ATPase (original description: none)	1
AryANE_v1_00012889	1.96	1.28	-0.69	6.38e-05	0.00108032	1.79	1.49	-0.3	0.0295391	0.244595	1.69	1.23	-0.47	0.00351455	0.0199808	1.82	1.33	-0.49	0.000391489	0.0185215	MDP0000179033	4	S	117	AT1G12740	CYP87A2 (cytochrome P450, family 87, subfamily A, polypeptide 2); oxygen binding	spe1	for	MD05G1133200	sp|Q7XU38|C87A3_ORYSJ	Cytochrome P450 87A3	3e-30	AT1G12740.2	cytochrome P450, family 87, subfamily A, polypeptide 2	2e-31	Cytochrome P450 87A3 OS=Oryza sativa subsp. japonica (sp|q7xu38|c87a3_orysj : 118.0)	1
AryANE_v1_00015952	4.83	4.33	-0.51	0.000295075	0.00347416	2.67	2.33	-0.34	0.0205654	0.208054	4.46	3.86	-0.61	0.000527487	0.00658855	3.99	3.51	-0.49	3.92e-05	0.00506788	MDP0000194397	1	S	1031	AT1G77550	protein binding / tubulin-tyrosine ligase	spe1	for	MD15G1217600	sp|Q3UDE2|TTL12_MOUSE	Tubulin--tyrosine ligase-like protein 12	5e-91	AT1G77550.1	tubulin-tyrosine ligases;tubulin-tyrosine ligases	0	no hits & (original description: none)	1
AryANE_v1_00018337	0.76	0.08	-0.68	2.6e-05	0.000532043	0.4	0.18	-0.21	0.115616	1	0.67	0.08	-0.59	0.0015999	0.0125196	0.61	0.12	-0.49	0.000863631	0.0275558	MDP0000206386	4	S	384	AT1G74310	ATHSP101 (HEAT SHOCK PROTEIN 101); ATP binding / ATPase, esterase/lipase/thioesterase family protein														AT1G74310
AryANE_v1_00020176	2.02	1.4	-0.62	6.19e-05	0.00105623	1.05	0.76	-0.29	0.0306306	0.248089	1.61	1.02	-0.59	0.000803656	0.00838586	1.56	1.07	-0.49	0.000165543	0.011216	MDP0000215747	1	S	800	AT2G03890	phosphatidylinositol 3- and 4-kinase family protein	spe1	for	MD17G1066800	sp|Q9SI52|P4KG7_ARATH	Phosphatidylinositol 4-kinase gamma 7	0	AT2G03890.1	phosphoinositide 4-kinase gamma 7	0	Phosphatidylinositol 4-kinase gamma 7 OS=Arabidopsis thaliana (sp|q9si52|p4kg7_arath : 795.0)	1
AryANE_v1_00022987	4.64	3.85	-0.8	9.62e-06	0.000251067	2.26	1.84	-0.42	0.0134693	0.171066	4.05	3.79	-0.26	0.0348837	0.089408	3.65	3.16	-0.49	0.00105914	0.0302739	MDP0000230534	2	S	558	AT2G27950	unknown protein	spe1	for	MD03G1127700	sp|Q24746|NEUR_DROVI	Protein neuralized	9e-09	AT2G27950.1	Ring/U-Box superfamily protein	0	no hits & (original description: none)	1
AryANE_v1_00025708	6.36	5.98	-0.39	0.00278218	0.0190217	4.81	4.06	-0.74	0.00348593	0.0923619	5.84	5.5	-0.34	0.00841872	0.034489	5.67	5.18	-0.49	0.000481857	0.0204677	MDP0000244591	1	S	403	AT5G64210	AOX2 (alternative oxidase 2); alternative oxidase	spe1	for	MD13G1231500	sp|Q40294|AOX1_MANIN	Ubiquinol oxidase, mitochondrial	9e-164	AT5G64210.1	alternative oxidase 2	4e-152	Cellular respiration.oxidative phosphorylation.alternative NAD(P)H dehydrogenase activities.alternative oxidase (original description: none)	1
AryANE_v1_00030020	1.05	0.5	-0.55	0.000223386	0.00281601	1.29	0.81	-0.47	0.00759658	0.132925	0.7	0.25	-0.45	0.00425628	0.0223674	1.01	0.52	-0.49	2.84e-05	0.00461315	MDP0000265644	1	S	305	AT1G52800	oxidoreductase, 2OG-Fe(II) oxygenase family protein	spe1	for	MD10G1195200	sp|Q945B6|AOP1L_ARATH	Probable 2-oxoglutarate-dependent dioxygenase AOP1.2	2e-62	AT1G52800.1	2-oxoglutarate (2OG) and Fe(II)-dependent oxygenase superfamily protein	8e-102	Probable 2-oxoglutarate-dependent dioxygenase AOP1.2 OS=Arabidopsis thaliana (sp|q945b6|aop1l_arath : 203.0)	1
AryANE_v1_00045483	4.11	3.58	-0.54	0.000199113	0.00256829	1.95	1.77	-0.17	0.120599	0.442546	3.68	3	-0.68	0.000314085	0.00494006	3.27	2.78	-0.49	0.000194438	0.0124368	MDP0000394840	1	S	169	AT4G29430	RPS15AE (ribosomal protein S15A E); structural constituent of ribosome	spe1	for	MD03G1189800	sp|Q9M0E0|R15A5_ARATH	40S ribosomal protein S15a-5	4e-77	AT4G29430.1	ribosomal protein S15A E	2e-78	Protein biosynthesis.cytosolic ribosome.small subunit (SSU).SSU proteome.RPS15a component (original description: none)	1
AryANE_v1_00049146	3.81	3.11	-0.7	1.88e-05	0.000422723	2.62	2.02	-0.6	0.00521305	0.110868	3.37	3.24	-0.13	0.199155	0.312524	3.28	2.79	-0.49	0.00164032	0.0383068	MDP0000512591	1	S	54.3	AT5G43150	unknown protein	spe1	for	MD17G1229300	sp|Q54U49|MED12_DICDI	Putative mediator of RNA polymerase II transcription subunit 12	1.5	AT5G43150.1	unknown protein; FUNCTIONS IN: molecular_function unknown; INVOLVED IN: biological_process unknown; LOCATED IN: mitochondrion; EXPRESSED IN: 22 plant structures; EXPRESSED DURING: 13 growth stages; Has 1807 Blast hits to 1807 proteins in 277 species: Archae -0; Bacteria -0; Metazoa -736; Fungi -347; Plants -385; Viruses -0; Other Eukaryotes -339 (source: NCBI BLink).	1e-10	no hits & (original description: none)	1
AryANE_v1_00055483	1.95	1.53	-0.42	0.00209361	0.0152293	1.18	0.92	-0.26	0.169071	0.504714	1.61	0.86	-0.75	0.000790755	0.00833229	1.59	1.1	-0.49	0.00113442	0.0314748	MDP0000718790	2	S	874	AT2G23420	nicotinate phosphoribosyltransferase family protein / NAPRTase family protein	spe1	for	MD02G1174500	sp|Q84WV8|NPRT2_ARATH	Nicotinate phosphoribosyltransferase 2	0	AT2G23420.1	nicotinate phosphoribosyltransferase 2	0	Coenzyme metabolism.NAD/NADP biosynthesis.Preiss-Handler salvage pathway.nicotinate phosphoribosyltransferase (original description: none)	1
AryANE_v1_00056894	3.98	3.29	-0.69	3.66e-05	0.000699815	3.07	2.55	-0.52	0.00340929	0.0914054	3.47	3.24	-0.23	0.0582819	0.128511	3.51	3.02	-0.49	0.000430868	0.0195099	MDP0000765050	2	S	211	AT4G01070	UDP-glucoronosyl/UDP-glucosyl transferase family protein	spe1	for	MD06G1103500	sp|Q9AR73|HQGT_RAUSE	Hydroquinone glucosyltransferase	2e-94	AT4G01070.1	UDP-Glycosyltransferase superfamily protein	4e-88	Enzyme classification.EC_2 transferases.EC_2.4 glycosyltransferase(50.2.4 : 288.7) & Hydroquinone glucosyltransferase OS=Rauvolfia serpentina (sp|q9ar73|hqgt_rause : 229.0) (original description: none)	1
AryANE_v1_00105174	4.29	3.79	-0.5	0.00125685	0.0325428	2.47	2.08	-0.39	0.0192718	0.656835	3.9	3.32	-0.58	0.000571961	0.0157118	3.55	3.06	-0.49	3.81e-05	0.0290176	MDP0000330535	1	AS				spe1_rev	for	MD13G1154800	sp|Q8RWG2|CF107_ARATH	Protein high chlorophyll fluorescent 107	0	AT3G17040.1	high chlorophyll fluorescent 107	0	RNA processing.organelle machineries.RNA splicing.plastidial RNA splicing.HCF107 transcript stability factor (original description: none)
AryANE_v1_00053753	5.03	4.44	-0.6	0.000166375	0.00223377	3.55	2.93	-0.62	0.00341981	0.0913255	4.57	4.3	-0.27	0.0584986	0.128819	4.38	3.89	-0.49	0.000529131	0.021415	MDP0000664576	2	S	259	AT1G06040	STO (SALT TOLERANCE); transcription factor/ zinc ion binding	spe1	for	MD09G1251100	sp|Q96288|BBX24_ARATH	B-box zinc finger protein 24	7e-89	AT1G06040.1	B-box zinc finger family protein	4e-90	RNA biosynthesis.transcriptional activation.C2C2 superfamily.BBX/DBB transcription factor (original description: none)	1					response to light stimulus / photomorphogenesis / photoperiodism, flowering				response to salt stress	L
AryANE_v1_00017121	1.65	0.96	-0.69	0.000147639	0.00204298	1.34	0.95	-0.39	0.0559296	0.323707	1.08	0.7	-0.38	0.00576567	0.0268527	1.35	0.88	-0.48	0.00118584	0.0322493	MDP0000200306	1	S	545	AT5G40010	AATP1 (AAA-ATPASE 1); ATP binding / ATPase
AryANE_v1_00026569	2.43	1.87	-0.56	0.00017673	0.00233375	1.13	0.97	-0.15	0.167366	0.502618	2.04	1.3	-0.75	0.000192204	0.00373503	1.86	1.38	-0.48	0.00147723	0.0356198	MDP0000249122	1	S	243	AT1G08370	DCP1 (DECAPPING 1)	spe1	for	MD03G1149600	sp|Q9SJF3|DCP1_ARATH	mRNA-decapping enzyme-like protein	1e-117	AT1G08370.1	decapping 1	6e-119	RNA processing.RNA decay.deadenylation-dependent mechanism.mRNA decapping complex.DCP1 regulatory component (original description: none)	1
AryANE_v1_00032195	3.04	2.37	-0.67	3.66e-05	0.000700264	1.48	1.09	-0.39	0.0172569	0.191718	2.67	2.3	-0.37	0.00869241	0.0351962	2.4	1.92	-0.48	0.000180773	0.0120691	MDP0000276711	2	S	1503	AT2G17820	ATHK1 (HISTIDINE KINASE 1)	spe1	for	MD15G1243500	sp|Q9SXL4|AHK1_ARATH	Histidine kinase 1	0	AT2G17820.1	histidine kinase 1	0	Histidine kinase 1 OS=Arabidopsis thaliana (sp|q9sxl4|ahk1_arath : 1466.0)	1
AryANE_v1_00036284	2.79	2.43	-0.36	0.00400113	0.0249094	1.94	1.45	-0.49	0.00408793	0.0988263	2.15	1.57	-0.58	0.000805908	0.00839629	2.29	1.81	-0.48	1.65e-05	0.00334546	MDP0000296695	2	S	830	AT3G50530	CRK (CDPK-related kinase); calcium ion binding / calcium-dependent protein serine/threonine phosphatase/ kinase
AryANE_v1_00042590	5.01	4.33	-0.69	2.18e-05	0.000467608	2.45	2.25	-0.2	0.0862808	0.389076	4.42	3.82	-0.6	0.000587046	0.00696584	3.95	3.47	-0.48	0.000745451	0.0254734	MDP0000338002	1	S				spe1	for	MD00G1051300	sp|Q56XP4|NHX2_ARATH	Sodium/hydrogen exchanger 2	0	AT3G05030.1	sodium hydrogen exchanger 2	0	Solute transport.carrier-mediated transport.CPA superfamily.CPA-1 family.proton:sodium cation antiporter (NHX-type) (original description: none)	1
AryANE_v1_00050863	5.1	4.38	-0.72	2.8e-05	0.000561785	3.45	3.19	-0.26	0.0910564	0.396788	4.6	4.13	-0.47	0.00184031	0.0135992	4.38	3.9	-0.48	0.000774609	0.025858	MDP0000568913	1	S	368	AT5G67150	transferase family protein	spe1	for	MD02G1175500	sp|Q9SND9|Y3028_ARATH	Uncharacterized acetyltransferase At3g50280	2e-110	AT5G67150.1	HXXXD-type acyl-transferase family protein	3e-123	Uncharacterized acetyltransferase At3g50280 OS=Arabidopsis thaliana (sp|q9snd9|y3028_arath : 342.0) & Enzyme classification.EC_2 transferases.EC_2.3 acyltransferase(50.2.3 : 22.9) (original description: none)	1
AryANE_v1_00061459	4.64	4.14	-0.5	0.00038302	0.00424332	2.17	1.94	-0.22	0.248018	0.588026	4.06	3.36	-0.71	0.000431567	0.00591986	3.63	3.15	-0.48	0.00112291	0.0312501	MDP0000906703	1	S	229	AT3G59400	GUN4 (Genomes uncoupled 4)	spe1	for	MD04G1040300	sp|Q9LX31|GUN4C_ARATH	Tetrapyrrole-binding protein, chloroplastic	3e-77	AT3G59400.1	enzyme binding;tetrapyrrole binding	2e-78	Coenzyme metabolism.tetrapyrrol biosynthesis.chlorophyll metabolism.magnesium-chelatase complex.GUN4 cofactor (original description: none)	1
AryANE_v1_00045579	7.88	7.26	-0.62	5.85e-05	0.00101239	5.72	5.14	-0.58	0.00551863	0.113615	7.4	7.14	-0.26	0.026759	0.0743469	6.99	6.51	-0.48	0.000224116	0.0136661	MDP0000398010	1	S	187	AT1G06040	STO (SALT TOLERANCE); transcription factor/ zinc ion binding	spe1	for	MD17G1243400	sp|Q96288|BBX24_ARATH	B-box zinc finger protein 24	6e-95	AT1G06040.1	B-box zinc finger family protein	3e-96	RNA biosynthesis.transcriptional activation.C2C2 superfamily.BBX/DBB transcription factor (original description: none)	1					response to light stimulus / photomorphogenesis / photoperiodism, flowering				response to salt stress	L
AryANE_v1_00000576	5.12	4.64	-0.48	0.000793239	0.0073341	3.04	2.72	-0.32	0.0572672	0.32642	4.59	4	-0.59	0.00055282	0.00678799	4.25	3.79	-0.47	0.000193382	0.0123981	MDP0000106455	2	S	492	AT1G05170	galactosyltransferase family protein	spe1	for	MD03G1199500	sp|A8MRC7|B3GT2_ARATH	Probable beta-1,3-galactosyltransferase 2	0	AT1G05170.2	Galactosyltransferase family protein	0	Cell wall.cell wall proteins.hydroxyproline-rich glycoproteins.arabinogalactan proteins (AGPs).glycosylation.AGP beta-1,3-galactosyltransferase (original description: none)	1
AryANE_v1_00004075	2.21	1.55	-0.66	0.000115314	0.00169902	1	0.71	-0.28	0.0469864	0.298655	1.98	1.52	-0.47	0.00187702	0.0137832	1.73	1.27	-0.47	0.000398688	0.0186371	MDP0000135207	2	S	547	AT5G54160	ATOMT1 (O-METHYLTRANSFERASE 1)	spe1	for	MD07G1300700	sp|Q43609|COMT1_PRUDU	Caffeic acid 3-O-methyltransferase	0	AT5G54160.1	O-methyltransferase 1	0	Cell wall.lignin.monolignol synthesis.caffeic acid O-methyltransferase (COMT) (original description: none)	1
AryANE_v1_00020582	8.14	7.59	-0.55	0.000377433	0.00419752	6.69	6.19	-0.5	0.0134054	0.170977	7.64	7.26	-0.39	0.00442607	0.022936	7.49	7.02	-0.47	0.000134272	0.010012	MDP0000217803	4	S	330	AT5G24090	acidic endochitinase (CHIB1)	spe1	for	MD01G1213300	sp|P29024|CHIA_PHAAN	Acidic endochitinase	2e-135	AT5G24090.1	chitinase A	8e-119	Acidic endochitinase OS=Phaseolus angularis (sp|p29024|chia_phaan : 369.0)	1
AryANE_v1_00026350	7.68	7.2	-0.48	0.000536601	0.00546878	5.36	4.81	-0.55	0.0111329	0.156613	7.17	6.77	-0.4	0.00412182	0.0219228	6.73	6.26	-0.47	6.05e-05	0.00656482	MDP0000248082	2	S	826	AT2G32240	unknown protein	spe1	for	MD17G1128600	sp|A8MQR0|WIT2_ARATH	WPP domain-interacting tail-anchored protein 2	5e-05	AT2G32240.1	FUNCTIONS IN: molecular_function unknown; INVOLVED IN: response to cadmium ion; LOCATED IN: plasma membrane; EXPRESSED IN: 25 plant structures; EXPRESSED DURING: 13 growth stages; CONTAINS InterPro DOMAIN/s: Prefoldin (InterPro:IPR009053); BEST Arabidopsis thaliana protein match is: unknown protein (TAIR:AT1G05320.3); Has 470429 Blast hits to 168274 proteins in 4282 species: Archae -6896; Bacteri…	0	no hits & (original description: none)	1
AryANE_v1_00034637	4.44	3.92	-0.52	0.000523576	0.00536633	2.42	2.14	-0.27	0.155297	0.487367	3.97	3.36	-0.62	0.00286469	0.0177378	3.62	3.15	-0.47	0.00189743	0.041619	MDP0000288943	1	S	447	AT3G27260	GTE8 (GLOBAL TRANSCRIPTION FACTOR GROUP E8); DNA binding	spe1	for	MD17G1016700	sp|Q8GYK7|Y5285_ARATH	TLC domain-containing protein At5g14285	3e-107	AT5G14280.1	DNA-binding storekeeper protein-related	2e-106	TLC domain-containing protein At5g14285 OS=Arabidopsis thaliana (sp|q8gyk7|y5285_arath : 277.0)	1
AryANE_v1_00038332	3.66	3.14	-0.53	0.00024256	0.00299372	1.85	1.44	-0.4	0.0112221	0.157377	3.22	2.75	-0.47	0.0023116	0.0155286	2.91	2.45	-0.47	1.48e-05	0.00315162	MDP0000306704	1	S	214	AT3G59920	ATGDI2 (RAB GDP DISSOCIATION INHIBITOR 2); RAB GDP-dissociation inhibitor	spe1	for	MD11G1203000	sp|Q8GXC7|FBK50_ARATH	F-box/kelch-repeat protein At3g06240	7e-52	AT3G06240.1	F-box family protein	4e-53	Protein degradation.peptide tagging.Ubiquitin (UBQ)-anchor addition (ubiquitylation).UBQ-ligase E3 activities.Cullin-based ubiquitylation complexes.SKP1-CUL1-FBX (SCF) E3 ligase complexes.F-BOX substrate adaptor components.FBX component (original description: none)	1
AryANE_v1_00051530	2.89	2.55	-0.34	0.00578478	0.033012	2.61	2.06	-0.55	0.00547924	0.113582	2.38	1.86	-0.52	0.0013806	0.0113779	2.63	2.16	-0.47	5.84e-05	0.00646274	MDP0000591068	4	S	309	AT5G38280	PR5K (PR5-like receptor kinase); kinase/ transmembrane receptor protein serine/threonine kinase	spe1	for	MD02G1247400	sp|P93604|LRK10_WHEAT	Rust resistance kinase Lr10	1e-120	AT5G38280.1	PR5-like receptor kinase	3e-103	Rust resistance kinase Lr10 OS=Triticum aestivum (sp|p93604|lrk10_wheat : 378.0) & Enzyme classification.EC_2 transferases.EC_2.7 transferase transferring phosphorus-containing group(50.2.7 : 119.6) (original description: none)	1
AryANE_v1_00051728	5.91	5.4	-0.51	0.000521979	0.00535186	4.76	4.25	-0.51	0.00465234	0.105583	5.55	5.14	-0.41	0.00467001	0.0236294	5.4	4.93	-0.47	2.1e-05	0.00376523	MDP0000598183	2	S	103	AT1G06040	STO (SALT TOLERANCE); transcription factor/ zinc ion binding	spe1	for	MD17G1243400	sp|Q96288|BBX24_ARATH	B-box zinc finger protein 24	6e-95	AT1G06040.1	B-box zinc finger family protein	3e-96	RNA biosynthesis.transcriptional activation.C2C2 superfamily.BBX/DBB transcription factor (original description: none)						response to light stimulus / photomorphogenesis / photoperiodism, flowering				response to salt stress	L
AryANE_v1_00061912	4.12	3.99	-0.13	0.233559	0.439537	2.89	2.24	-0.65	0.00171151	0.0659539	3.62	2.98	-0.64	0.000471114	0.00615686	3.54	3.07	-0.47	0.00131718	0.0340333	MDP0000920189	1	S	625	AT3G23150	ETR2 (ETHYLENE RESPONSE 2); receptor
AryANE_v1_00105333	5.98	5.57	-0.42	0.00205043	0.042374	4.01	3.44	-0.57	0.00171116	0.381451	5.48	5.05	-0.43	0.00249766	0.0326781	5.15	4.68	-0.47	5.09e-06	0.0193846	MDP0000333394	1	AS				spe1_rev	for	MD01G1076400	sp|Q9SYX2|SPA1_ARATH	Protein SUPPRESSOR OF PHYA-105 1	0	AT2G46340.1	SPA (suppressor of phyA-105) protein family	0	Protein modification.phosphorylation.PEK kinase (original description: none)
AryANE_v1_00010613	3.84	3.25	-0.6	9.74e-05	0.00148878	2.44	2.03	-0.4	0.0289208	0.242744	3.42	3.04	-0.38	0.00712214	0.0308404	3.23	2.78	-0.46	0.00013916	0.0101828	MDP0000167354	4	S	436	AT3G57120	protein kinase family protein	spe1	for	MD03G1123700	sp|F4IB81|LYK3_ARATH	LysM domain receptor-like kinase 3	3e-37	AT3G57120.1	Protein kinase superfamily protein	7e-156	Protein modification.phosphorylation.TKL kinase superfamily.LysM kinase (original description: none)	1
AryANE_v1_00010920	8.39	7.69	-0.7	1.9e-05	0.000424685	5.53	5.24	-0.28	0.0323567	0.254896	7.88	7.45	-0.43	0.00503116	0.0247379	7.26	6.8	-0.46	0.00035186	0.017491	MDP0000168972	4	S	66.6	AT1G68440	unknown protein	spe1	for	MD13G1040500	sp|P22700|ATC1_DROME	Calcium-transporting ATPase sarcoplasmic/endoplasmic reticulum type	1.3	AT1G68440.1	unknown protein; BEST Arabidopsis thaliana protein match is: unknown protein (TAIR:AT1G25400.2); Has 86 Blast hits to 86 proteins in 29 species: Archae -0; Bacteria -6; Metazoa -27; Fungi -11; Plants -24; Viruses -0; Other Eukaryotes -18 (source: NCBI BLink).	2e-35	no hits & (original description: none)	1
AryANE_v1_00025233	1.61	0.96	-0.66	4.34e-05	0.00080177	0.93	0.71	-0.21	0.130153	0.453723	1.46	0.93	-0.53	0.00380746	0.0208888	1.33	0.88	-0.46	0.0013252	0.0341762	MDP0000242255	4	S	369	AT2G24540	kelch repeat-containing F-box family protein	spe1	for	MD08G1127900	sp|Q8LAW2|AFR_ARATH	F-box protein AFR	6e-138	AT2G24540.1	Galactose oxidase/kelch repeat superfamily protein	3e-139	F-box protein AFR OS=Arabidopsis thaliana (sp|q8law2|afr_arath : 368.0)	1
AryANE_v1_00031416	1.86	1.42	-0.44	0.00160164	0.0124969	1.3	0.66	-0.64	0.00330884	0.0905062	1.65	1.31	-0.35	0.012057	0.0434705	1.6	1.14	-0.46	0.000189951	0.0123221	MDP0000272708	1	S	741	AT2G27040	AGO4 (ARGONAUTE 4)	spe1	for	MD11G1182000	sp|Q39131|LAML_ARATH	Lamin-like protein	2e-31	AT2G27035.1	early nodulin-like protein 20	3e-49	Lamin-like protein OS=Arabidopsis thaliana (sp|q39131|laml_arath : 115.0)	1
AryANE_v1_00040942	7.35	6.81	-0.54	0.00019861	0.00256524	5.16	4.99	-0.17	0.126581	0.450324	6.92	6.26	-0.66	0.00105965	0.00981913	6.48	6.03	-0.46	0.000710983	0.0249162	MDP0000319522	1	S	517	AT3G63010	ATGID1B/GID1B (GA INSENSITIVE DWARF1B)	spe1	for	MD11G1296000	sp|Q9LYC1|GID1B_ARATH	Gibberellin receptor GID1B	0	AT3G63010.1	alpha/beta-Hydrolases superfamily protein	0	Phytohormones.gibberellin.perception and signal transduction.GID1-type receptor (original description: none)	1
AryANE_v1_00050653	4.26	3.99	-0.28	0.0395163	0.133459	3.08	2.59	-0.49	0.0176981	0.194859	3.84	3.27	-0.58	0.000617589	0.0071852	3.73	3.28	-0.46	0.000822971	0.0266301	MDP0000561875	1	S
AryANE_v1_00053620	4.98	4.53	-0.45	0.00150113	0.0119285	3.28	2.6	-0.67	0.00218994	0.0747066	4.56	4.3	-0.26	0.0318413	0.0839696	4.27	3.82	-0.46	0.000491894	0.0207975	MDP0000660436	2	S	886	AT2G19130	S-locus lectin protein kinase family protein	spe1	for	MD17G1087200	sp|O64477|Y2913_ARATH	G-type lectin S-receptor-like serine/threonine-protein kinase At2g19130	0	AT2G19130.1	S-locus lectin protein kinase family protein	0	Protein modification.phosphorylation.TKL kinase superfamily.G-Lectin kinase families.SD-2 kinase (original description: none)	1
AryANE_v1_00055232	0.72	0.07	-0.66	4.21e-05	0.000784996	0.21	0.13	-0.08	0.426791	1	0.64	0.11	-0.53	0.000949403	0.00918475	0.55	0.1	-0.46	0.000681885	0.0244268	MDP0000710349	4	S	390	AT3G12500	ATHCHIB (BASIC CHITINASE); chitinase	spe1	for	MD02G1120200	sp|P36907|CHIX_PEA	Endochitinase	4e-171	AT3G12500.1	basic chitinase	8e-142	Endochitinase OS=Pisum sativum (sp|p36907|chix_pea : 441.0)	1
AryANE_v1_00057698	6.51	5.95	-0.57	0.0001297	0.00185058	5.44	5.1	-0.34	0.0456077	0.295021	5.7	5.21	-0.49	0.0015482	0.0122544	5.89	5.43	-0.46	0.000147761	0.0105863	MDP0000789304	2	S	346	AT5G24090	acidic endochitinase (CHIB1)
AryANE_v1_00061413	3.25	2.55	-0.71	1.74e-05	0.000397903	2.19	1.83	-0.35	0.0211495	0.210112	2.7	2.42	-0.29	0.022638	0.0663988	2.72	2.27	-0.46	0.000511523	0.0211388	MDP0000905316	1	S	241	AT2G47140	short-chain dehydrogenase/reductase (SDR) family protein	spe1	for	MD14G1193800	sp|Q5C9I9|ISPD_MENPI	(-)-isopiperitenol/(-)-carveol dehydrogenase, mitochondrial	2e-92	AT2G47140.1	NAD(P)-binding Rossmann-fold superfamily protein	9e-77	(-)-isopiperitenol/(-)-carveol dehydrogenase, mitochondrial OS=Mentha piperita (sp|q5c9i9|ispd_menpi : 258.0)	1
AryANE_v1_00062546	3.78	3.45	-0.33	0.0196809	0.0814204	2.18	1.79	-0.39	0.0114936	0.159204	3.34	2.67	-0.67	0.000382	0.00553137	3.1	2.64	-0.46	0.000648175	0.0238737	MDP0000938611	1	S	156	AT4G11480	protein kinase family protein	spe1	for	MD15G1156700	sp|Q9S972|SD16_ARATH	Receptor-like serine/threonine-protein kinase SD1-6	2e-65	AT1G65800.1	receptor kinase 2	1e-66	Receptor-like serine/threonine-protein kinase SD1-6 OS=Arabidopsis thaliana (sp|q9s972|sd16_arath : 209.0) & Enzyme classification.EC_2 transferases.EC_2.7 transferase transferring phosphorus-containing group(50.2.7 : 61.5) (original description: none)	1
AryANE_v1_00105380	6.15	5.82	-0.33	0.0104498	0.106131	4.63	4.11	-0.52	0.00338664	0.358116	5.67	5.21	-0.46	0.00162218	0.0264419	5.5	5.04	-0.46	7.22e-05	0.0366559	MDP0000334065	4	AS				spe1_rev	for	MD06G1212400	sp|P98188|C94A2_VICSA	Cytochrome P450 94A2	2e-138	AT3G56630.1	cytochrome P450, family 94, subfamily D, polypeptide 2	0	Cytochrome P450 94A1 OS=Vicia sativa (sp|o81117|c94a1_vicsa : 411.0) & Enzyme classification.EC_1 oxidoreductases.EC_1.14 oxidoreductase acting on paired donor with incorporation or reduction of molecular oxygen(50.1.13 : 87.3) (original description: none)
AryANE_v1_00050615	5.62	5.24	-0.38	0.0027415	0.0188237	3.63	2.99	-0.63	0.02402	0.222226	5.09	4.7	-0.39	0.0123247	0.0440916	4.77	4.32	-0.46	0.00124628	0.0330735	MDP0000560832	4	S	188	AT1G53090	SPA4 (SPA1-RELATED 4); signal transducer	spe1	for	MD03G1228100	sp|Q9LJR3|SPA3_ARATH	Protein SPA1-RELATED 3	0	AT3G15354.1	SPA1-related 3	0	Protein modification.phosphorylation.PEK kinase (original description: none)	1					red, far-red light phototransduction					L
AryANE_v1_00000530	2.45	1.99	-0.46	0.000991054	0.00864048	1.61	1.21	-0.4	0.0340722	0.259566	2.03	1.52	-0.51	0.00785055	0.0328591	2.03	1.58	-0.45	0.000462255	0.0201338	MDP0000092033	1	S	461	AT2G29730	UDP-glucoronosyl/UDP-glucosyl transferase family protein	spe1	for	MD11G1076800	sp|D3UAG2|U71K2_PYRCO	UDP-glycosyltransferase 71K2	0	AT2G29730.1	UDP-glucosyl transferase 71D1	7e-154	UDP-glycosyltransferase 71K2 OS=Pyrus communis (sp|d3uag2|u71k2_pyrco : 900.0) & Enzyme classification.EC_2 transferases.EC_2.4 glycosyltransferase(50.2.4 : 526.8) (original description: none)	1
AryANE_v1_00007083	4.85	4.42	-0.43	0.00120009	0.0100855	3.36	2.94	-0.42	0.00762393	0.132974	4.45	3.93	-0.52	0.00239016	0.0158303	4.21	3.77	-0.45	2.45e-05	0.00414485	MDP0000149912	1	S	547	AT2G30100	ubiquitin family protein	spe1	for	MD03G1062600	sp|Q0WNN7|PP176_ARATH	Pentatricopeptide repeat-containing protein At2g30100, chloroplastic	0	AT2G30100.1	pentatricopeptide (PPR) repeat-containing protein	0	Pentatricopeptide repeat-containing protein At2g30100, chloroplastic OS=Arabidopsis thaliana (sp|q0wnn7|pp176_arath : 537.0)	1
AryANE_v1_00011193	5.23	4.78	-0.45	0.00326099	0.021399	3.21	2.85	-0.35	0.022324	0.214533	4.85	4.29	-0.56	0.000849138	0.00862224	4.43	3.98	-0.45	0.000254499	0.0146097	MDP0000170418	1	S	513	AT1G04410	malate dehydrogenase, cytosolic, putative	spe1	for	MD16G1219000	sp|Q9FSF0|MDH_TOBAC	Malate dehydrogenase	0	AT1G04410.1	Lactate/malate dehydrogenase family protein	0	Lipid metabolism.fatty acid synthesis.citrate shuttle.cytosolic NAD-dependent malate dehydrogenase (original description: none)	1
AryANE_v1_00019030	0.97	0.37	-0.61	6.59e-05	0.00110613	0.64	0.42	-0.22	0.177589	0.515133	0.91	0.43	-0.48	0.00387064	0.0211145	0.84	0.4	-0.45	0.000743954	0.025454	MDP0000210058	1	S	117	AT5G47610	zinc finger (C3HC4-type RING finger) family protein	spe1	for	MD06G1127400	sp|Q9FGJ6|ATL79_ARATH	RING-H2 finger protein ATL79	2e-43	AT5G47610.1	RING/U-box superfamily protein	1e-44	Protein degradation.peptide tagging.Ubiquitin (UBQ)-anchor addition (ubiquitylation).UBQ-ligase E3 activities.RING-domain E3 ligase activities.RING-H2-type E3 ligase (original description: none)	1
AryANE_v1_00021875	0.72	0.08	-0.65	6.59e-05	0.00110644	0.27	0.15	-0.12	0.255572	1	0.65	0.11	-0.54	0.00112662	0.0101863	0.55	0.1	-0.45	0.0013005	0.0338573	MDP0000224397	4	S	405	AT3G12500	ATHCHIB (BASIC CHITINASE); chitinase	spe1	for	MD02G1120200	sp|P36907|CHIX_PEA	Endochitinase	4e-171	AT3G12500.1	basic chitinase	8e-142	Endochitinase OS=Pisum sativum (sp|p36907|chix_pea : 441.0)
AryANE_v1_00031940	1.99	1.21	-0.79	6.17e-06	0.000179539	1.25	0.86	-0.39	0.0105739	0.15272	1.66	1.5	-0.16	0.175772	0.285609	1.64	1.19	-0.45	0.00249028	0.0479532	MDP0000275440	2	S	812	AT1G11340	S-locus lectin protein kinase family protein	spe1	for	MD02G1260900	sp|Q9ZT07|RKS1_ARATH	G-type lectin S-receptor-like serine/threonine-protein kinase RKS1	0	AT1G11340.1	S-locus lectin protein kinase family protein	0	Protein modification.phosphorylation.TKL kinase superfamily.G-Lectin kinase families.SD-1 kinase (original description: none)	1
AryANE_v1_00037514	4.76	4.26	-0.5	0.000444446	0.00476136	3.02	2.67	-0.35	0.0205192	0.208131	4.13	3.59	-0.54	0.00310948	0.0185758	3.96	3.52	-0.45	0.000116151	0.00923821	MDP0000302753	2	S	592	AT5G26030	ferrochelatase	spe1	for	MD08G1044400	sp|P42044|HEMH_CUCSA	Ferrochelatase-2, chloroplastic	0	AT5G26030.1	ferrochelatase 1	0	Coenzyme metabolism.tetrapyrrol biosynthesis.heme synthesis and modification.ferrochelatase (original description: none)	1
AryANE_v1_00044427	7.83	7.27	-0.56	0.000169906	0.00227063	5.11	4.78	-0.33	0.124535	0.446865	7.42	6.96	-0.46	0.00312413	0.0186343	6.79	6.34	-0.45	0.000897344	0.0280765	MDP0000363191	1	S				spe1	for	MD04G1051800	sp|Q9LD45|BI1_ARATH	Bax inhibitor 1	9e-122	AT5G47120.1	BAX inhibitor 1	5e-123	Bax inhibitor 1 OS=Arabidopsis thaliana (sp|q9ld45|bi1_arath : 341.0)
AryANE_v1_00053808	3.2	2.7	-0.5	0.000427163	0.00463289	2.1	1.53	-0.57	0.00217661	0.074723	2.78	2.5	-0.28	0.0207117	0.0626326	2.7	2.25	-0.45	8.88e-05	0.00773875	MDP0000666465	4	S	338	AT1G66920	serine/threonine protein kinase, putative	spe1	for	MD02G1249800	sp|P93604|LRK10_WHEAT	Rust resistance kinase Lr10	2e-132	AT1G66920.2	Protein kinase superfamily protein	6e-112	Rust resistance kinase Lr10 OS=Triticum aestivum (sp|p93604|lrk10_wheat : 400.0) & Enzyme classification.EC_2 transferases.EC_2.7 transferase transferring phosphorus-containing group(50.2.7 : 122.8) (original description: none)	1
AryANE_v1_00038261	5.91	5.34	-0.57	0.000481362	0.00504278	4.18	3.63	-0.55	0.00579792	0.11644	5.46	5.25	-0.21	0.15657	0.262438	5.18	4.75	-0.44	0.00237973	0.0470121	MDP0000306343	4	S	988	AT5G63190	MA3 domain-containing protein	spe1	for	MD06G1160300	sp|Q61823|PDCD4_MOUSE	Programmed cell death protein 4	8e-39	AT5G63190.1	MA3 domain-containing protein	0	Multi-process regulation.TOR signalling pathway.MRF TOR-dependent protein translation regulator (original description: none)	1					response to absence of light					L
AryANE_v1_00010650	2.3	1.76	-0.54	0.000422793	0.00459585	2.35	2.09	-0.26	0.188496	0.527486	1.72	1.19	-0.53	0.00308961	0.0184983	2.12	1.68	-0.44	0.00196586	0.0424415	MDP0000167560	2	S	102	AT3G47340	ASN1 (DARK INDUCIBLE 6)	spe1	for	MD09G1287600	sp|Q117I5|FBSB_TRIEI	D-fructose 1,6-bisphosphatase class 2/sedoheptulose 1,7-bisphosphatase	2.3	AT2G37710.1	receptor lectin kinase	0.95	no hits & (original description: none)	1
AryANE_v1_00022340	3.46	2.77	-0.7	5.22e-05	0.000928879	1.85	1.54	-0.31	0.0228769	0.216918	2.94	2.65	-0.29	0.0172743	0.0552207	2.76	2.32	-0.44	0.000844285	0.0271596	MDP0000226874	1	S	720	AT1G27440	GUT2; catalytic
AryANE_v1_00027492	2.81	2.29	-0.53	0.000285625	0.00339053	1.58	1.3	-0.28	0.0299378	0.246313	2.31	1.78	-0.54	0.000949153	0.00918565	2.23	1.8	-0.44	0.000115246	0.00921965	MDP0000253406	2	S	248	AT3G50520	phosphoglycerate/bisphosphoglycerate mutase family protein	spe1	for	MD15G1280300	sp|Q9SCS3|PGML4_ARATH	Phosphoglycerate mutase-like protein 4	2e-93	AT3G50520.1	Phosphoglycerate mutase family protein	1e-94	Phosphoglycerate mutase-like protein 4 OS=Arabidopsis thaliana (sp|q9scs3|pgml4_arath : 268.0)	1
AryANE_v1_00032014	5.02	4.61	-0.42	0.00174386	0.0133119	2.54	2.35	-0.18	0.107473	0.424492	4.56	3.83	-0.73	0.00021948	0.00405078	4.03	3.6	-0.44	0.00168875	0.0389406	MDP0000275857	2	S	601	AT1G74780	nodulin family protein	spe1	for	MD14G1191700	sp|F4I9E1|NFD4_ARATH	Protein NUCLEAR FUSION DEFECTIVE 4	2e-28	AT1G74780.1	Nodulin-like / Major Facilitator Superfamily protein	0	no hits & (original description: none)	1
AryANE_v1_00038220	3.85	3.44	-0.42	0.00182208	0.0137959	3.15	2.66	-0.48	0.0359629	0.264654	3.52	3.07	-0.45	0.00654616	0.0291463	3.5	3.06	-0.44	0.000750336	0.0254817	MDP0000306121	4	S	460	AT3G21760	UDP-glucoronosyl/UDP-glucosyl transferase family protein	spe1	for	MD09G1140700	sp|D3THI6|U7A15_MALDO	UDP-glycosyltransferase 71A15	0	AT3G21760.1	UDP-Glycosyltransferase superfamily protein	1e-158	UDP-glycosyltransferase 71A15 OS=Malus domestica (sp|d3thi6|u7a15_maldo : 948.0) & Enzyme classification.EC_2 transferases.EC_2.4 glycosyltransferase(50.2.4 : 266.8) (original description: none)	1
AryANE_v1_00039983	8.21	7.78	-0.43	0.00109984	0.00939891	6.38	5.98	-0.39	0.132167	0.456334	7.76	7.27	-0.49	0.00174372	0.0131648	7.46	7.02	-0.44	0.0011687	0.032037	MDP0000314803	1	S	228	AT5G19855	unknown protein	spe1	for	MD11G1193100	sp|Q8L9X2|RBCX2_ARATH	Chaperonin-like RbcX protein 2, chloroplastic	4e-79	AT5G19855.1	Chaperonin-like RbcX protein	2e-80	Photosynthesis.calvin cycle.ribulose-1,5-bisphosphat carboxylase/oxygenase (RuBisCo) activity.RuBisCo assembly.RbcX assembly factor (original description: none)	1
AryANE_v1_00051121	0.95	0.5	-0.46	0.00241016	0.0169721	1.06	0.78	-0.28	0.0646033	0.344636	0.95	0.33	-0.62	0.00488601	0.024296	0.98	0.54	-0.44	0.00259291	0.0492725	MDP0000576682	1	S	711	AT1G66120	acyl-activating enzyme 11 (AAE11)	spe1	for	MD17G1287600	sp|Q9C8D4|AAE11_ARATH	Butyrate--CoA ligase AAE11, peroxisomal	0	AT1G66120.1	AMP-dependent synthetase and ligase family protein	0	Butyrate--CoA ligase AAE11, peroxisomal OS=Arabidopsis thaliana (sp|q9c8d4|aae11_arath : 721.0)	1
AryANE_v1_00057328	1.69	1.16	-0.54	0.000191342	0.00248358	0.36	0.3	-0.06	0.522685	1	1.45	0.82	-0.63	0.00224354	0.0152742	1.18	0.74	-0.44	0.00142596	0.0353144	MDP0000777575	1	S	224	AT1G22360	UDP-glucoronosyl/UDP-glucosyl transferase family protein
AryANE_v1_00062664	1.98	1.5	-0.49	0.000429467	0.00464915	1.16	0.93	-0.23	0.113028	0.432788	1.54	1	-0.54	0.000975039	0.00934511	1.56	1.13	-0.44	6.53e-05	0.00668696	MDP0000942136	4	S	140	AT1G75270	DHAR2; glutathione dehydrogenase (ascorbate)
AryANE_v1_00001402	1.32	0.65	-0.68	2.65e-05	0.000539942	0.44	0.25	-0.19	0.098166	1	1.08	0.6	-0.48	0.00199394	0.0142363	0.94	0.51	-0.43	0.00123866	0.0330631	MDP0000122519	1	S	92.8	AT1G10810	aldo/keto reductase family protein	spe1	for	MD13G1200700	sp|Q3L181|PERR_RAUSE	Perakine reductase	2e-159	AT1G60690.1	NAD(P)-linked oxidoreductase superfamily protein	3e-120	Perakine reductase OS=Rauvolfia serpentina (sp|q3l181|perr_rause : 461.0) & Enzyme classification.EC_1 oxidoreductases.EC_1.1 oxidoreductase acting on CH-OH group of donor(50.1.1 : 410.1) (original description: none)	1
AryANE_v1_00006016	5.53	5.15	-0.39	0.00382404	0.024124	3.78	3.19	-0.59	0.00200148	0.0716191	4.98	4.66	-0.32	0.0224805	0.0660596	4.76	4.34	-0.43	0.000235984	0.0139556	MDP0000144780	2	S	236	AT5G59550	zinc finger (C3HC4-type RING finger) family protein	spe1	for	MD12G1144900	sp|Q9SNB6|RDUF1_ARATH	E3 ubiquitin-protein ligase RDUF1	2e-87	AT3G46620.1	zinc finger (C3HC4-type RING finger) family protein	1e-88	Protein degradation.peptide tagging.Ubiquitin (UBQ)-anchor addition (ubiquitylation).UBQ-ligase E3 activities.RING-domain E3 ligase activities.RING-H2-type E3 ligase (original description: none)	1									response to water deprivation
AryANE_v1_00014685	0.89	0.4	-0.49	0.000435968	0.00469841	0.73	0.41	-0.32	0.0221316	0.214129	0.71	0.23	-0.49	0.00187794	0.0137823	0.77	0.35	-0.43	3.23e-05	0.00468749	MDP0000188157	1	S	591	AT5G59010	ATP binding / binding / protein kinase	spe1	for	MD03G1080800	sp|B9FDE0|BSK3_ORYSJ	Probable serine/threonine-protein kinase BSK3	0	AT5G59010.1	Protein kinase protein with tetratricopeptide repeat domain	0	Protein modification.phosphorylation.TKL kinase superfamily.RLCK-XII kinase (original description: none)	1
AryANE_v1_00034652	3.31	2.93	-0.39	0.00253951	0.0177317	1.82	1.31	-0.5	0.00501239	0.108476	2.81	2.39	-0.42	0.00421701	0.0222176	2.65	2.22	-0.43	1.22e-05	0.00275472	MDP0000289005	1	S	125	AT2G29420	ATGSTU7 (GLUTATHIONE S-TRANSFERASE 25); glutathione transferase	spe1	for	MD16G1232900	sp|P32110|GSTX6_SOYBN	Probable glutathione S-transferase	5e-35	AT2G29420.1	glutathione S-transferase tau 7	5e-36	Protein modification.S-glutathionylation and deglutathionylation.glutathione S-transferase activities.class tau (original description: none)	1
AryANE_v1_00036766	7.69	7.17	-0.53	0.000232311	0.00290067	6.06	5.69	-0.37	0.0531649	0.317347	7.2	6.81	-0.39	0.00960716	0.0375124	6.98	6.55	-0.43	0.000574424	0.0225496	MDP0000299015	4	S	178	AT5G49690	UDP-glucoronosyl/UDP-glucosyl transferase family protein
AryANE_v1_00039506	1.28	0.63	-0.66	3.99e-05	0.000751387	0.94	0.6	-0.33	0.0186325	0.199702	1.11	0.79	-0.32	0.0108862	0.0408016	1.1	0.67	-0.43	0.000307294	0.0160307	MDP0000312434	4	S	450	AT3G28580	AAA-type ATPase family protein
AryANE_v1_00039724	3.47	3.29	-0.19	0.0927455	0.240375	2.42	1.96	-0.46	0.00614627	0.119704	3.06	2.41	-0.65	0.000742642	0.00800781	2.98	2.56	-0.43	0.000969799	0.02902	MDP0000313590	1	S
AryANE_v1_00034576	3.73	3.55	-0.18	0.107081	0.264208	2.21	1.76	-0.44	0.00938743	0.144043	3.25	2.63	-0.62	0.000821448	0.0084922	3.07	2.65	-0.42	0.000926972	0.0286121	MDP0000288619	1	S				spe1	for	MD02G1148300	sp|Q8BGR6|ARL15_MOUSE	ADP-ribosylation factor-like protein 15	0.79	AT4G17250.1	unknown protein; BEST Arabidopsis thaliana protein match is: unknown protein (TAIR:AT5G47580.1); Has 31 Blast hits to 31 proteins in 6 species: Archae -0; Bacteria -0; Metazoa -0; Fungi -0; Plants -31; Viruses -0; Other Eukaryotes -0 (source: NCBI BLink).	0.11	no hits & (original description: none)	1				heat acclimation						H
AryANE_v1_00005765	2.01	1.42	-0.59	8.86e-05	0.00138329	1.39	1.19	-0.19	0.100873	0.413959	1.51	1.02	-0.49	0.00198396	0.0141952	1.63	1.21	-0.42	0.00041205	0.0190028	MDP0000143473	2	S	345	AT1G08370	DCP1 (DECAPPING 1)	spe1	for	MD11G1168500	sp|Q9SJF3|DCP1_ARATH	mRNA-decapping enzyme-like protein	2e-121	AT1G08370.1	decapping 1	1e-122	RNA processing.RNA decay.deadenylation-dependent mechanism.mRNA decapping complex.DCP1 regulatory component (original description: none)	1
AryANE_v1_00007125	3.78	3.18	-0.6	0.000158888	0.00216035	2.31	1.96	-0.35	0.0744796	0.365865	3.38	3.08	-0.3	0.020461	0.0621057	3.16	2.74	-0.42	0.00157288	0.0371748	MDP0000150081	1	S	428	AT1G70230	unknown protein	spe1	for	MD13G1087900	sp|O04523|TBL27_ARATH	Protein ALTERED XYLOGLUCAN 4	3e-169	AT1G70230.1	TRICHOME BIREFRINGENCE-LIKE 27	2e-170	Cell wall.hemicellulose.xyloglucan.modification and degradation.xyloglucan O-acetyltransferase (original description: none)	1
AryANE_v1_00016917	2.11	1.62	-0.49	0.000417135	0.00454803	1.02	0.86	-0.16	0.185202	0.524726	1.92	1.31	-0.61	0.000627193	0.00726227	1.69	1.27	-0.42	0.000547558	0.0219343	MDP0000199234	1	S	472	AT1G73480	hydrolase, alpha/beta fold family protein
AryANE_v1_00026966	2.95	2.52	-0.43	0.00332932	0.0217535	1.76	1.33	-0.43	0.0372979	0.269421	2.69	2.26	-0.43	0.00669183	0.0295886	2.48	2.06	-0.42	0.000584832	0.0227306	MDP0000251025	1	S	75.5	AT5G17230	PSY (PHYTOENE SYNTHASE)	spe1	for	MD17G1133400	sp|Q9SSU8|PSY_DAUCA	Phytoene synthase, chloroplastic	0	AT5G17230.3	PHYTOENE SYNTHASE	0	Secondary metabolism.terpenoids.terpenoid synthesis.carotenoid metabolism.PSY phytoene synthase (original description: none)	1
AryANE_v1_00027776	4.38	4.04	-0.35	0.00902843	0.046088	2.88	2.55	-0.33	0.0251119	0.226442	3.92	3.31	-0.61	0.00239821	0.0158601	3.72	3.3	-0.42	0.00076875	0.0257879	MDP0000254861	1	S	740	AT5G65720	ATNIFS1/NIFS1 (ARABIOPSIS THALIANA NITROGEN FIXATION S HOMOLOG 1)	spe1	for	MD15G1303800	sp|O49543|MNIF1_ARATH	Cysteine desulfurase, mitochondrial	0	AT5G65720.1	nitrogen fixation S (NIFS)-like 1	0	Coenzyme metabolism.iron-sulfur cluster assembly machineries.mitochondrial ISC system.assembly phase.NFS1 cysteine desulfurase component (original description: none)	1
AryANE_v1_00028851	5.54	5.09	-0.46	0.000767369	0.00713601	3.13	2.94	-0.18	0.329928	0.655592	5.03	4.41	-0.62	0.000518843	0.00651701	4.57	4.15	-0.42	0.00260135	0.0492963	MDP0000260150	1	S	234	AT2G47110	UBQ6 (ubiquitin 6); protein binding, unknown protein
AryANE_v1_00029106	1.64	0.98	-0.66	8.64e-05	0.00135869	1.47	1.14	-0.33	0.0297614	0.245534	1.35	1.07	-0.28	0.0187469	0.0585052	1.48	1.06	-0.42	0.000953497	0.0288467	MDP0000261375	3	S	410	AT3G28340	GATL10 (Galacturonosyltransferase-like 10); polygalacturonate 4-alpha-galacturonosyltransferase/ transferase, transferring hexosyl groups	spe1	for	MD17G1042500	sp|Q9LHD2|GATLA_ARATH	Probable galacturonosyltransferase-like 10	4e-169	AT3G28340.1	galacturonosyltransferase-like 10	2e-170	Cell wall.hemicellulose.xylan.synthesis.galacturonosyltransferase (original description: none)	1							Response to oxidative stress			Ox
AryANE_v1_00035897	1.32	0.8	-0.52	0.000272232	0.00326644	0.74	0.47	-0.27	0.0348898	0.262032	0.89	0.42	-0.47	0.00618051	0.0280255	0.98	0.56	-0.42	0.000214588	0.013322	MDP0000294940	3	S	308	AT5G60900	RLK1 (RECEPTOR-LIKE PROTEIN KINASE 1); carbohydrate binding / kinase
AryANE_v1_00037015	4.14	4.02	-0.13	0.221302	0.426301	2.73	2.09	-0.63	0.00248884	0.0798671	3.68	3.19	-0.5	0.00130206	0.0109699	3.52	3.1	-0.42	0.00175294	0.0398845	MDP0000300351	1	S
AryANE_v1_00037458	3.09	2.54	-0.55	0.000155329	0.00212698	2.04	1.67	-0.36	0.0141205	0.175626	2.64	2.28	-0.36	0.00643611	0.0288286	2.59	2.17	-0.42	3.58e-05	0.00491538	MDP0000302512	4	S	301	AT4G16390	chloroplastic RNA-binding protein P67, putative	spe1	for	MD08G1234400	sp|A2XT03|PI21_ORYSI	Protein PYRICULARIA ORYZAE RESISTANCE 21	0.002	AT4G16380.1	Heavy metal transport/detoxification superfamily protein	4e-30	no hits & (original description: none)	1
AryANE_v1_00037958	3.88	3.5	-0.39	0.00480105	0.0285896	2.26	2.03	-0.23	0.0563251	0.324538	3.06	2.43	-0.63	0.000466185	0.00614334	3.07	2.66	-0.42	0.000675955	0.0243096	MDP0000304794	1	S	431	AT5G14060	CARAB-AK-LYS (Lysine-sensitive aspartate kinase); amino acid binding / aspartate kinase	spe1	for	MD17G1007300	sp|O23653|AK2_ARATH	Aspartokinase 2, chloroplastic	0	AT5G14060.1	Aspartate kinase family protein	0	Amino acid metabolism.biosynthesis.aspartate family.aspartate-derived amino acids.aspartate kinase (original description: none)	1
AryANE_v1_00055295	2.85	2.21	-0.64	8.55e-05	0.00134755	1.51	1.38	-0.12	0.273983	0.610879	2.46	2.01	-0.45	0.00804601	0.0334319	2.27	1.86	-0.42	0.0025701	0.0489067	MDP0000712450	1	S	969	AT2G01820	leucine-rich repeat protein kinase, putative	spe1	for	MD13G1017200	sp|P43298|TMK1_ARATH	Receptor protein kinase TMK1	0	AT1G66150.1	transmembrane kinase 1	0	Protein modification.phosphorylation.TKL kinase superfamily.LRR-IX kinase (original description: none)	1
AryANE_v1_00060137	0.76	0.25	-0.51	0.000360423	0.00404416	0.42	0.26	-0.15	0.154479	1	0.74	0.21	-0.53	0.00379195	0.0208592	0.66	0.24	-0.42	0.000453492	0.0201031	MDP0000864575	1	S	238	AT1G47480	unknown protein	spe1	for	MD13G1187400	sp|Q5NUF4|HIDM_GLYEC	2-hydroxyisoflavanone dehydratase	2e-120	AT1G47480.1	alpha/beta-Hydrolases superfamily protein	9e-82	Secondary metabolism.phenolics.flavonoid synthesis and modification.isoflavonoids.2-hydroxyisoflavanone dehydratase (original description: none)	1
AryANE_v1_00001620	7	6.5	-0.5	0.000353073	0.00398335	4.36	4.18	-0.17	0.119404	0.44025	6.53	5.98	-0.55	0.000863902	0.0087259	5.97	5.56	-0.41	0.000416918	0.019195	MDP0000123573	4	S	406	AT3G13110	AtSerat2;2 (SERINE ACETYLTRANSFERASE 1); serine O-acetyltransferase	spe1	for	MD11G1202100	sp|Q39218|SAT3_ARATH	Serine acetyltransferase 3, mitochondrial	3e-148	AT3G13110.1	serine acetyltransferase 2;2	2e-149	Amino acid metabolism.biosynthesis.serine family.cysteine.serine O-acetyltransferase (SAT) (original description: none)	1
AryANE_v1_00001823	3.63	2.97	-0.66	3.46e-05	0.000667417	1.88	1.44	-0.44	0.0120343	0.162451	3.24	3.11	-0.13	0.228573	0.345624	2.92	2.52	-0.41	0.00197471	0.0424323	MDP0000124500	1	S	744	AT3G55950	protein kinase family protein	spe2	for	MD00G1166600	sp|Q9LY50|ACCR3_ARATH	Putative serine/threonine-protein kinase-like protein CCR3	3e-25	AT3G55950.1	CRINKLY4 related 3	2e-26	Putative serine/threonine-protein kinase-like protein CCR3 OS=Arabidopsis thaliana (sp|q9ly50|accr3_arath : 87.4)	1
AryANE_v1_00005696	6.2	5.99	-0.22	0.0489486	0.154565	4.7	4.04	-0.66	0.00148416	0.0637294	5.76	5.43	-0.33	0.0208072	0.0627868	5.56	5.15	-0.41	0.00167783	0.0387212	MDP0000143108	3	S	511	AT5G65720	ATNIFS1/NIFS1 (ARABIOPSIS THALIANA NITROGEN FIXATION S HOMOLOG 1)
AryANE_v1_00021272	7.8	7.57	-0.23	0.0393469	0.133089	5.77	5.19	-0.58	0.00203702	0.072317	7.37	6.95	-0.42	0.0112301	0.0415736	6.98	6.57	-0.41	0.000528958	0.0214396	MDP0000221435	1	S	526	AT4G31940	CYP82C4 (cytochrome P450, family 82, subfamily C, polypeptide 4); oxygen binding	spe1	for	MD15G1033900	sp|O49858|C82A3_SOYBN	Cytochrome P450 82A3	0	AT4G31940.1	cytochrome P450, family 82, subfamily C, polypeptide 4	0	Cytochrome P450 82A3 OS=Glycine max (sp|o49858|c82a3_soybn : 604.0) & Enzyme classification.EC_1 oxidoreductases.EC_1.14 oxidoreductase acting on paired donor with incorporation or reduction of molecular oxygen(50.1.13 : 341.1) (original description: none)	1
AryANE_v1_00021994	1.52	0.87	-0.66	4.51e-05	0.000826126	0.32	0.12	-0.2	0.1492	1	1.13	0.67	-0.46	0.00252306	0.0164185	0.99	0.58	-0.41	0.00211557	0.0445521	MDP0000225033	1	S	236	AT1G58120	.	spe1	for	MD13G1155200	sp|Q9A1Z0|PUR5_STRP1	Phosphoribosylformylglycinamidine cyclo-ligase	0.66	AT1G58120.1	BEST Arabidopsis thaliana protein match is: methyltransferases (TAIR:AT5G01710.1); Has 93 Blast hits to 93 proteins in 15 species: Archae -0; Bacteria -0; Metazoa -1; Fungi -0; Plants -92; Viruses -0; Other Eukaryotes -0 (source: NCBI BLink).	5e-74	no hits & (original description: none)	1
AryANE_v1_00023107	4.91	4.69	-0.22	0.0501374	0.156964	2.84	2.37	-0.47	0.0270145	0.234681	4.45	3.94	-0.51	0.00155876	0.0122945	4.08	3.67	-0.41	0.00132863	0.0341683	MDP0000231034	1	S	279	AT1G09140	ATSRP30.1 (ARABIDOPSIS THALIANA SERINE/ARGININE PROTEIN 30.1); RNA binding
AryANE_v1_00023697	5.28	4.7	-0.58	0.000155636	0.00212916	2.84	2.69	-0.14	0.208539	0.550059	4.73	4.22	-0.51	0.00136622	0.011308	4.28	3.88	-0.41	0.000979928	0.0290694	MDP0000233661	2	S	339	AT1G69870	proton-dependent oligopeptide transport (POT) family protein	spe1	for	MD16G1080100	sp|Q8RX77|PTR21_ARATH	Protein NRT1/ PTR FAMILY 2.13	0	AT1G69870.1	nitrate transporter 1.7	0	Solute transport.carrier-mediated transport.MFS superfamily.NRT1/PTR anion transporter (original description: none)	1
AryANE_v1_00024052	6.92	6.49	-0.43	0.00117163	0.00989529	4.2	3.81	-0.39	0.12973	0.453184	6.36	5.95	-0.41	0.00358883	0.0201722	5.82	5.42	-0.41	0.00196805	0.0423556	MDP0000235597	2	S	386	AT5G52570	BETA-OHASE 2 (BETA-CAROTENE HYDROXYLASE 2); beta-carotene hydroxylase	spe1	for	MD01G1208300	sp|O49814|BCH2_CAPAN	Beta-carotene hydroxylase 2, chloroplastic (Fragment)	3e-145	AT4G25700.1	beta-hydroxylase 1	4e-146	Secondary metabolism.terpenoids.terpenoid synthesis.carotenoid metabolism.xanthophyll synthesis.carotenoid beta ring hydroxylase (original description: none)	1
AryANE_v1_00027569	2.15	1.64	-0.52	0.000561552	0.00565328	1.26	0.8	-0.46	0.0086633	0.140251	1.82	1.55	-0.27	0.0257865	0.0725088	1.75	1.34	-0.41	0.000509483	0.0211501	MDP0000253785	1	S	70.5	AT1G70950	unknown protein	spe1	for	MD15G1395700	sp|Q67Y69|WDL7_ARATH	Protein WVD2-like 7	6e-12	AT1G70950.1	TPX2 (targeting protein for Xklp2) protein family	3e-13	no hits & (original description: none)	1
AryANE_v1_00028356	0.93	0.45	-0.48	0.000508869	0.00525474	0.4	0.09	-0.3	0.089488	1	0.76	0.33	-0.43	0.00371285	0.0206059	0.69	0.29	-0.41	5.94e-05	0.00649305	MDP0000257774	1	S	369	AT4G26690	MRH5/SHV3 (morphogenesis of root hair 5); glycerophosphodiester phosphodiesterase/ kinase, pentatricopeptide (PPR) repeat-containing protein
AryANE_v1_00033546	3.12	2.86	-0.26	0.0303308	0.110538	2.23	1.73	-0.5	0.00479734	0.106288	2.8	2.31	-0.49	0.00158282	0.0124186	2.71	2.3	-0.41	0.000159526	0.0111954	MDP0000283456	2	S	673	AT5G42220	ubiquitin family protein	spe1	for	MD15G1004200	sp|Q9Z1R2|BAG6_MOUSE	Large proline-rich protein BAG6	3e-16	AT5G42220.1	Ubiquitin-like superfamily protein	0	no hits & (original description: none)	1
AryANE_v1_00043013	3.3	2.78	-0.52	0.000377184	0.00419799	1.27	1.09	-0.18	0.164558	0.498781	2.82	2.31	-0.51	0.00328319	0.0192029	2.46	2.06	-0.41	0.00065995	0.0240492	MDP0000345210	1	S
AryANE_v1_00048494	4.69	4.27	-0.43	0.00132585	0.0108767	3.59	3.06	-0.53	0.0184141	0.198858	4.07	3.8	-0.28	0.0195636	0.0602271	4.12	3.71	-0.41	0.000600782	0.0230566	MDP0000491277	2	S	954	AT3G61150	HDG1 (HOMEODOMAIN GLABROUS1); DNA binding / transcription factor	spe1	for	MD07G1127600	sp|Q0WV12|ANL2_ARATH	Homeobox-leucine zipper protein ANTHOCYANINLESS 2	0	AT4G00730.1	Homeobox-leucine zipper family protein / lipid-binding START domain-containing protein	0	RNA biosynthesis.transcriptional activation.HB (Homeobox) superfamily.HD-ZIP IV transcription factor (original description: none)	1
AryANE_v1_00058314	4.39	3.98	-0.41	0.00159745	0.0124743	2.17	1.96	-0.21	0.165836	0.500804	3.95	3.39	-0.56	0.000754326	0.00808504	3.51	3.1	-0.41	0.000470407	0.0202319	MDP0000808631	1	S	114	AT2G28060	protein kinase-related	spe1	for	MD03G1124800	sp|Q9ZUU8|KINB3_ARATH	SNF1-related protein kinase regulatory subunit beta-3	9e-43	AT2G28060.1	5'-AMP-activated protein kinase beta-2 subunit protein	5e-44	Multi-process regulation.SnRK1 metabolic regulator system.SnRK1 kinase complex.beta regulatory subunit (original description: none)	1
AryANE_v1_00059546	3	2.38	-0.63	0.000240068	0.00297184	1.7	1.51	-0.18	0.123217	0.445446	2.48	2.05	-0.43	0.00301157	0.0182305	2.39	1.98	-0.41	0.00184735	0.040913	MDP0000847211	2	S	225	AT1G27760	interferon-related developmental regulator family protein / IFRD protein family	spe1	for	MD08G1085500	sp|Q9QZN9|CNR2_RAT	Cannabinoid receptor 2	3.2	AT1G27760.3	interferon-related developmental regulator family protein / IFRD protein family	3e-15	no hits & (original description: none)	1
AryANE_v1_00006404	1.99	1.48	-0.51	0.000299898	0.0035095	1.25	0.92	-0.33	0.0174128	0.192896	1.65	1.22	-0.43	0.00574198	0.0267936	1.62	1.23	-0.4	0.000132519	0.00998988	MDP0000146703	2	S	609	AT4G01070	UDP-glucoronosyl/UDP-glucosyl transferase family protein	spe1	for	MD01G1077200	sp|Q9AR73|HQGT_RAUSE	Hydroquinone glucosyltransferase	0	AT4G01070.1	UDP-Glycosyltransferase superfamily protein	0	Hydroquinone glucosyltransferase OS=Rauvolfia serpentina (sp|q9ar73|hqgt_rause : 645.0) & Enzyme classification.EC_2 transferases.EC_2.4 glycosyltransferase(50.2.4 : 542.3) (original description: none)	1
AryANE_v1_00018118	1.16	0.74	-0.42	0.00148122	0.0118093	0.81	0.6	-0.21	0.100194	0.412927	1.05	0.44	-0.61	0.00194685	0.0140384	1.01	0.61	-0.4	0.00245102	0.0475643	MDP0000205216	1	S	174	AT4G03510	RMA1 (Ring finger protein with Membrane Anchor 1); protein binding / ubiquitin-protein ligase/ zinc ion binding, unknown protein
AryANE_v1_00018705	0.68	0.2	-0.48	0.000907122	0.00808186	0.58	0.26	-0.32	0.0197199	0.204236	0.83	0.52	-0.31	0.023828	0.0688277	0.71	0.31	-0.4	0.000129867	0.00984406	MDP0000208234	1	S	389	AT1G48910	flavin-containing monooxygenase family protein / FMO family protein
AryANE_v1_00033980	1.7	1.14	-0.57	0.000125941	0.00181126	0.67	0.58	-0.09	0.39443	0.704344	1.29	0.75	-0.54	0.00171903	0.0130334	1.21	0.81	-0.4	0.0025122	0.0482399	MDP0000285668	2	S	850	AT5G40200	DEGP9 (DEGP PROTEASE 9); serine-type peptidase/ trypsin	spe1	for	MD17G1038500	sp|Q9FL12|DEGP9_ARATH	Protease Do-like 9	0	AT5G40200.1	DegP protease 9	0	Protein degradation.peptidase families.serine-type peptidase activities.Deg protease (original description: none)	1
AryANE_v1_00041236	2.17	1.58	-0.6	0.000119033	0.0017361	1.03	0.85	-0.18	0.104218	0.419477	1.85	1.45	-0.41	0.00521251	0.02525	1.69	1.3	-0.4	0.000952287	0.0288419	MDP0000320615	1	S	1626	AT5G60040	NRPC1 (nuclear RNA polymerase C 1); DNA binding / DNA-directed RNA polymerase	spe1	for	MD03G1106800	sp|F4JXF9|NRPC1_ARATH	DNA-directed RNA polymerase III subunit 1	0	AT5G60040.2	nuclear RNA polymerase C1	0	RNA biosynthesis.DNA-dependent RNA polymerase (Pol) complexes.Pol III catalytic subunits.subunit 1 (original description: none)	1
AryANE_v1_00042938	6.13	5.85	-0.28	0.0170059	0.0733579	4.36	3.83	-0.53	0.0424402	0.285311	5.64	5.25	-0.39	0.00575454	0.0268335	5.38	4.98	-0.4	0.0024188	0.0472062	MDP0000344085	1	S	94.7	AT1G76530	auxin efflux carrier family protein	spe2	for	MD06G1002600	sp|Q9C9K5|PILS3_ARATH	Protein PIN-LIKES 3	1e-172	AT1G76520.1	Auxin efflux carrier family protein	7e-174	Solute transport.carrier-mediated transport.BART superfamily.AEC family.auxin transporter (PILS-type) (original description: none)	1
AryANE_v1_00051965	6.55	6.24	-0.31	0.00927026	0.0469493	4.74	4.36	-0.37	0.0115512	0.15943	5.82	5.29	-0.53	0.00117868	0.010425	5.7	5.3	-0.4	6.23e-05	0.00667909	MDP0000606453	1	S	872	AT1G68570	proton-dependent oligopeptide transport (POT) family protein	spe1	for	MD16G1044000	sp|Q9SX20|PTR18_ARATH	Protein NRT1/ PTR FAMILY 3.1	0	AT1G68570.1	Major facilitator superfamily protein	0	Solute transport.carrier-mediated transport.MFS superfamily.NRT1/PTR anion transporter (original description: none)	1
AryANE_v1_00052533	0.74	0.29	-0.45	0.00102837	0.00890672	0.52	0.17	-0.35	0.0154062	0.182393	0.7	0.28	-0.42	0.00357886	0.0201373	0.66	0.26	-0.4	2.92e-05	0.00457908	MDP0000624279	4	S	102	B9SCE1_RICCO	Putative uncharacterized protein
AryANE_v1_00055803	0.94	0.28	-0.67	2.72e-05	0.000549826	0.81	0.55	-0.26	0.0542404	0.319815	0.67	0.41	-0.26	0.0876679	0.172715	0.81	0.42	-0.4	0.00225915	0.0460558	MDP0000729533	1	S	272	AT3G26040	transferase family protein	spe1	for	MD05G1219000	sp|Q9FI40|BAHD1_ARATH	BAHD acyltransferase At5g47980	4e-75	AT3G26040.1	HXXXD-type acyl-transferase family protein	7e-98	BAHD acyltransferase At5g47980 OS=Arabidopsis thaliana (sp|q9fi40|bahd1_arath : 234.0) & Enzyme classification.EC_2 transferases.EC_2.3 acyltransferase(50.2.3 : 71.2) (original description: none)
AryANE_v1_00002966	5.1	4.66	-0.45	0.00130964	0.0107713	2.81	2.39	-0.42	0.0102229	0.150217	4.57	4.28	-0.29	0.0172322	0.0551386	4.17	3.78	-0.39	0.000105445	0.00871507	MDP0000129865	1	S	337	AT3G21640	TWD1 (TWISTED DWARF 1); FK506 binding / peptidyl-prolyl cis-trans isomerase	spe1	for	MD07G1015600	sp|Q9LDC0|FKB42_ARATH	Peptidyl-prolyl cis-trans isomerase FKBP42	1e-113	AT3G21640.1	FKBP-type peptidyl-prolyl cis-trans isomerase family protein	7e-115	Protein modification.protein folding and quality control.protein folding catalyst activities.FKBP protein folding catalyst (original description: none)	1
AryANE_v1_00005991	2.85	2.3	-0.56	0.000140494	0.00196958	2.29	1.78	-0.51	0.00378735	0.0951305	2.46	2.32	-0.14	0.153632	0.259116	2.53	2.14	-0.39	0.000893352	0.0280797	MDP0000144652	3	S	751	AT1G22930	T-complex protein 11	spe1	for	MD15G1428100	sp|Q8WWU5|TCP11_HUMAN	T-complex protein 11 homolog	3e-08	AT1G22930.1	T-complex protein 11	0	no hits & (original description: none)	1
AryANE_v1_00013977	5.29	4.85	-0.44	0.000928056	0.00822778	3.35	3	-0.35	0.0184776	0.19875	4.84	4.47	-0.37	0.00745399	0.0317392	4.49	4.1	-0.39	2e-05	0.00365544	MDP0000184606	3	S	155	AT4G13720	inosine triphosphate pyrophosphatase, putative / HAM1 family protein
AryANE_v1_00017038	3.86	3.38	-0.48	0.000576896	0.0057596	2.12	1.96	-0.16	0.147145	0.476487	3.46	2.95	-0.51	0.00133512	0.0111435	3.15	2.76	-0.39	0.000450583	0.0201041	MDP0000199885	1	S	557	AT1G48110	ECT7 (evolutionarily conserved C-terminal region 7)	spe1	for	MD13G1146000	sp|Q0VCZ3|YTHD2_BOVIN	YTH domain-containing family protein 2	5e-56	AT1G48110.1	evolutionarily conserved C-terminal region 7	0	no hits & (original description: none)	1
AryANE_v1_00017439	1.16	0.83	-0.34	0.00607968	0.034322	0.74	0.38	-0.36	0.0133616	0.17066	0.91	0.49	-0.42	0.00849734	0.0346997	0.95	0.56	-0.39	6.76e-05	0.00674668	MDP0000201775	1	S	61.6	AT3G56240	CCH (COPPER CHAPERONE)
AryANE_v1_00020411	3.73	3.29	-0.44	0.00195874	0.0145411	2.26	2.12	-0.14	0.184009	0.523044	3.34	2.77	-0.58	0.00064251	0.00736648	3.12	2.73	-0.39	0.00138952	0.0346938	MDP0000216840	2	S	66.6	AT4G28390	AAC3 (ADP/ATP CARRIER 3); ATP:ADP antiporter/ binding
AryANE_v1_00025894	5.75	5.31	-0.44	0.00115109	0.00975323	3.43	3.15	-0.28	0.0406837	0.280258	5.35	4.89	-0.46	0.0042521	0.0223498	4.84	4.46	-0.39	0.000196627	0.0124895	MDP0000245483	1	S	597	AT1G08450	CRT3 (CALRETICULIN 3); calcium ion binding	spe1	for	MD04G1045300	sp|O04153|CALR3_ARATH	Calreticulin-3	0	AT1G08450.1	calreticulin 3	0	Protein modification.protein folding and quality control.N-glycan-dependent machinery.CNX-CRT cycle.CRT lectin chaperone (original description: none)	1
AryANE_v1_00030989	3.72	3.34	-0.39	0.00399751	0.0248922	2.11	1.65	-0.45	0.00607332	0.119141	3.29	2.95	-0.34	0.00869736	0.0352003	3.04	2.65	-0.39	5.81e-05	0.00645136	MDP0000270440	3	S	176	AT4G15040	.	spe1	for	MD07G1206400	sp|Q39547|CUCM1_CUCME	Cucumisin	0	AT5G59190.1	subtilase family protein	1e-177	Protein degradation.peptidase families.serine-type peptidase activities.subtilisin-type protease families.SBT4 protease (original description: none)	1
AryANE_v1_00033032	1.21	0.74	-0.47	0.000658825	0.00634726	0.75	0.67	-0.08	0.448408	0.743553	0.98	0.43	-0.55	0.00117959	0.0104262	0.99	0.61	-0.39	0.00106402	0.0303185	MDP0000280903	1	S	138	AT1G61040	VIP5 (VERNALIZATION INDEPENDENCE 5)
AryANE_v1_00036050	2.02	1.43	-0.6	0.000177814	0.00234592	1.21	1.07	-0.14	0.193602	0.534148	1.71	1.29	-0.42	0.00349845	0.0199231	1.65	1.26	-0.39	0.00129689	0.0338276	MDP0000295689	4	S	194	AT2G45550	CYP76C4 (cytochrome P450, family 76, subfamily C, polypeptide 4); oxygen binding	spe2	for	MD16G1116200	sp|Q8VWZ7|C76B6_CATRO	Geraniol 8-hydroxylase	0	AT2G45550.1	cytochrome P450, family 76, subfamily C, polypeptide 4	3e-164	Geraniol 8-hydroxylase OS=Catharanthus roseus (sp|q8vwz7|c76b6_catro : 557.0) & Enzyme classification.EC_1 oxidoreductases.EC_1.14 oxidoreductase acting on paired donor with incorporation or reduction of molecular oxygen(50.1.13 : 359.9) (original description: none)	1
AryANE_v1_00037586	0.86	0.37	-0.49	0.000531047	0.00541791	0.2	0.17	-0.03	0.75737	1	0.73	0.18	-0.56	0.00103486	0.00969322	0.61	0.22	-0.39	0.00124578	0.0331243	MDP0000303078	1	S	295	AT2G21940	ATP binding / shikimate kinase
AryANE_v1_00056933	3.64	3.17	-0.48	0.00057589	0.00575154	2.01	1.57	-0.43	0.00841301	0.13852	3.04	2.76	-0.29	0.0500677	0.115191	2.9	2.51	-0.39	0.000303794	0.015939	MDP0000766223	2	S	117	AT3G09270	ATGSTU8 (Arabidopsis thaliana Glutathione S-transferase (class tau) 8); glutathione transferase
AryANE_v1_00059164	4.26	3.9	-0.36	0.00401265	0.0249596	3.61	3.3	-0.3	0.0263998	0.232099	3.78	3.25	-0.53	0.00103578	0.00969846	3.88	3.49	-0.39	6.75e-05	0.00676389	MDP0000835211	1	S	605	AT5G01210	transferase family protein	spe1	for	MD12G1161300	sp|Q9FF86|DCR_ARATH	BAHD acyltransferase DCR	4e-68	AT5G01210.1	HXXXD-type acyl-transferase family protein	0	BAHD acyltransferase DCR OS=Arabidopsis thaliana (sp|q9ff86|dcr_arath : 212.0)
AryANE_v1_00059441	4.46	4.17	-0.3	0.0199217	0.0820994	3.32	2.92	-0.4	0.0670164	0.35046	3.91	3.44	-0.47	0.00184735	0.0136363	3.9	3.51	-0.39	0.00198808	0.042553	MDP0000843913	1	S	218	AT2G36690	oxidoreductase, 2OG-Fe(II) oxygenase family protein	spe1	for	MD05G1046000	sp|Q9ZSA7|DLO2_ARATH	Protein DMR6-LIKE OXYGENASE 2	5e-68	AT2G36690.1	2-oxoglutarate (2OG) and Fe(II)-dependent oxygenase superfamily protein	5e-74	Protein DMR6-LIKE OXYGENASE 2 OS=Arabidopsis thaliana (sp|q9zsa7|dlo2_arath : 211.0) & Enzyme classification.EC_1 oxidoreductases.EC_1.14 oxidoreductase acting on paired donor with incorporation or reduction of molecular oxygen(50.1.13 : 152.9) (original description: none)	1
AryANE_v1_00017988	1.4	0.77	-0.64	0.000172366	0.00229501	1.16	0.76	-0.39	0.0100638	0.148363	1.14	0.91	-0.23	0.0602974	0.131228	1.23	0.84	-0.39	0.00254835	0.0486955	MDP0000204569	2	S	99.4	AT5G20230	ATBCB (ARABIDOPSIS BLUE-COPPER-BINDING PROTEIN); copper ion binding	spe1	for	MD02G1028700	sp|Q07488|BCB1_ARATH	Blue copper protein	2e-28	AT5G20230.1	blue-copper-binding protein	9e-30	Umecyanin OS=Armoracia rusticana (sp|p42849|umec_armru : 95.5)	1					response to absence of light	Cellular response to cold	response to oxidative stress	defense response to fungus		LCOx
AryANE_v1_00007200	3.45	3.19	-0.26	0.0430821	0.141387	2.5	2.28	-0.22	0.0655792	0.347104	2.98	2.34	-0.64	0.0003715	0.00543806	2.98	2.6	-0.38	0.002379	0.0470315	MDP0000150458	2	S	229	AT3G14940	ATPPC3 (PHOSPHOENOLPYRUVATE CARBOXYLASE 3); phosphoenolpyruvate carboxylase
AryANE_v1_00009276	2.44	2.06	-0.38	0.00275327	0.0188911	1.3	1.03	-0.27	0.0504834	0.309677	1.91	1.38	-0.53	0.00170078	0.0129758	1.88	1.5	-0.38	0.000421874	0.0192937	MDP0000160744	2	S	300	AT3G61620	RRP41 (Ribosomal RNA Processing 41); 3p-5p-exoribonuclease/ RNA binding
AryANE_v1_00027117	4.05	3.67	-0.38	0.00268168	0.0185186	2.43	1.9	-0.53	0.00507474	0.109301	3.62	3.37	-0.25	0.0755192	0.154867	3.36	2.98	-0.38	0.000628501	0.0234322	MDP0000251786	4	S	643	AT5G58160	actin binding	spe1	for	MD15G1153000	sp|Q9LVN1|FH13_ARATH	Formin-like protein 13	0	AT5G58160.1	actin binding	0	Cytoskeleton.microfilament network.actin polymerisation.formin actin filament elongation factor activities.group-II formin (original description: none)	1
AryANE_v1_00033684	3.6	3.34	-0.26	0.0225789	0.089587	2.08	1.75	-0.33	0.0344604	0.260834	3.24	2.71	-0.53	0.00120915	0.0105313	2.98	2.6	-0.38	0.000316508	0.0163252	MDP0000284154	1	S
AryANE_v1_00040990	6.94	6.33	-0.61	8.25e-05	0.00131183	4.28	4	-0.28	0.0494613	0.306465	6.46	6.22	-0.24	0.0347514	0.0891797	5.9	5.52	-0.38	0.000974569	0.0290045	MDP0000319744	1	S	1919	AT3G60160	.
AryANE_v1_00042715	2.44	2.1	-0.34	0.00706631	0.0385949	1.22	0.93	-0.29	0.0320953	0.25402	1.86	1.39	-0.47	0.00453309	0.0232081	1.85	1.47	-0.38	0.000169197	0.0114073	MDP0000340416	2	S				spe1	for	MD07G1270600	NA	NA	NA	AT2G07020.1	Protein kinase protein with adenine nucleotide alpha hydrolases-like domain	1.7	no hits & (original description: none)	1
AryANE_v1_00044583	2.57	2.28	-0.29	0.0140904	0.0637809	1.5	1.21	-0.29	0.0324515	0.254901	2.19	1.58	-0.61	0.0024197	0.015955	2.08	1.71	-0.38	0.00134841	0.0343232	MDP0000366710	1	S				spe1	for	MD01G1231200	sp|O43889|CREB3_HUMAN	Cyclic AMP-responsive element-binding protein 3	0.23	AT3G49550.1	unknown protein; FUNCTIONS IN: molecular_function unknown; INVOLVED IN: biological_process unknown; LOCATED IN: endomembrane system; BEST Arabidopsis thaliana protein match is: unknown protein (TAIR:AT5G24610.1); Has 55 Blast hits to 55 proteins in 14 species: Archae -0; Bacteria -0; Metazoa -0; Fungi -0; Plants -55; Viruses -0; Other Eukaryotes -0 (source: NCBI BLink).	5e-66	no hits & (original description: none)	1
AryANE_v1_00045457	2.98	2.67	-0.31	0.0143009	0.0645116	1.73	1.28	-0.45	0.0242051	0.223251	2.55	2.15	-0.4	0.00997556	0.0385357	2.42	2.04	-0.38	0.000722461	0.0250624	MDP0000394035	1	S	82.4	B9MUP0_POPTR	Predicted protein
AryANE_v1_00045854	1.39	0.93	-0.46	0.000716728	0.0068008	1.18	0.85	-0.33	0.0242083	0.223205	1.08	0.72	-0.36	0.00680343	0.0298898	1.21	0.83	-0.38	4.87e-05	0.00584125	MDP0000406216	2	S	119	AT5G38240	serine/threonine protein kinase, putative
AryANE_v1_00048478	5.07	4.51	-0.56	0.000267096	0.00321818	2.89	2.7	-0.18	0.138089	0.464046	4.59	4.18	-0.41	0.00376329	0.0207826	4.18	3.8	-0.38	0.00124625	0.0331047	MDP0000490749	4	S	159	AT2G29420	ATGSTU7 (GLUTATHIONE S-TRANSFERASE 25); glutathione transferase	spe2	for	MD02G1236000	sp|Q9FQA3|GST23_MAIZE	Glutathione transferase GST 23	1e-66	AT3G09270.1	glutathione S-transferase TAU 8	2e-63	Protein modification.S-glutathionylation and deglutathionylation.glutathione S-transferase activities.class tau (original description: none)	1							Glutathione metabolic process			Ox
AryANE_v1_00052246	0.66	0.14	-0.52	0.000504555	0.00522139	0.65	0.48	-0.17	0.147702	0.477035	0.59	0.16	-0.43	0.00382518	0.0209475	0.63	0.25	-0.38	0.000645824	0.0238191	MDP0000614645	1	S	64.7	B9SEG6_RICCO	Putative uncharacterized protein
AryANE_v1_00059008	0.65	0.09	-0.56	0.00027923	0.00332829	0.71	0.36	-0.34	0.0170913	0.19074	0.25	0.05	-0.2	0.138598	1	0.54	0.16	-0.38	0.00167724	0.0387403	MDP0000830088	4	S	63.9	AT1G22340	UDP-glucoronosyl/UDP-glucosyl transferase family protein	spe1	for	MD17G1125700	sp|F8WKW1|UGT2_GARJA	7-deoxyloganetin glucosyltransferase	5e-105	AT1G22380.1	UDP-glucosyl transferase 85A3	2e-87	7-deoxyloganetin glucosyltransferase OS=Gardenia jasminoides (sp|f8wkw1|ugt2_garja : 325.0) & Enzyme classification.EC_2 transferases.EC_2.4 glycosyltransferase(50.2.4 : 96.2) (original description: none)	1
AryANE_v1_00001021	2.8	2.3	-0.5	0.000539419	0.00548976	1.35	1.23	-0.11	0.327748	0.653804	2.33	1.82	-0.51	0.00141815	0.0115911	2.15	1.79	-0.37	0.00202966	0.043207	MDP0000120592	4	S	702	AT3G02210	phytochelatin synthetase family protein / COBRA cell expansion protein COBL3	spe1	for	MD17G1064200	sp|Q6Z4G8|COBL1_ORYSJ	COBRA-like protein 1	0	AT3G02210.1	COBRA-like protein 1 precursor	0	Cell wall.cellulose.synthesis.cellulose microfibrils and hemicellulose interaction.COB-type protein (original description: none)	1
AryANE_v1_00010803	2.5	1.87	-0.63	9.39e-05	0.00144768	1.2	1	-0.2	0.100069	0.412727	2.13	1.83	-0.31	0.0132826	0.0463378	1.94	1.57	-0.37	0.00240208	0.0470135	MDP0000168407	2	S	257	AT1G58250	SAB (SABRE)
AryANE_v1_00027074	2.97	2.59	-0.38	0.00262942	0.0182405	2.19	1.75	-0.44	0.0259669	0.230238	2.39	2.16	-0.23	0.0538812	0.121658	2.52	2.16	-0.37	0.000990781	0.0291706	MDP0000251583	4	S	419	AT1G71697	ATCK1 (CHOLINE KINASE)	spe1	for	MD10G1036100	sp|Q9M9H6|CK1_ARATH	Probable choline kinase 1	3e-177	AT1G71697.1	choline kinase 1	2e-178	Lipid metabolism.glycerolipid synthesis.phosphatidylcholine.CDP-choline pathway.choline kinase (original description: none)	1
AryANE_v1_00030815	5.76	5.44	-0.32	0.00881223	0.0452885	4.86	4.55	-0.3	0.0551435	0.321982	5.05	4.54	-0.51	0.00119742	0.0105076	5.22	4.85	-0.37	0.000352044	0.0174685	MDP0000269671	1	S	62.8	AT2G02100	LCR69/PDF2.2 (Low-molecular-weight cysteine-rich 69); protease inhibitor	spe1	for	MD13G1012400	sp|Q39182|DEF02_ARATH	Defensin-like protein 2	1e-30	AT2G02100.1	low-molecular-weight cysteine-rich 69	8e-32	no hits & (original description: none)	1
AryANE_v1_00031055	1.53	1.01	-0.52	0.000444557	0.00476078	0.53	0.39	-0.14	0.205927	0.548354	1.2	0.81	-0.39	0.00462457	0.0234614	1.09	0.72	-0.37	0.000510208	0.0211163	MDP0000270759	2	S	65.9	AT4G21215	unknown protein	spe1	for	MD05G1340800	sp|P10038|MAB5_CAEEL	Homeobox protein mab-5	2.2	AT4G21215.2	unknown protein; Has 35333 Blast hits to 34131 proteins in 2444 species: Archae -798; Bacteria -22429; Metazoa -974; Fungi -991; Plants -531; Viruses -0; Other Eukaryotes -9610 (source: NCBI BLink).	2e-22	no hits & (original description: none)	1
AryANE_v1_00049790	3.36	2.83	-0.54	0.000180626	0.00237543	1.9	1.57	-0.33	0.0184987	0.198819	2.64	2.41	-0.24	0.0372401	0.0936925	2.64	2.27	-0.37	0.000266187	0.0149065	MDP0000534175	2	S	115	AT1G76650	calcium-binding EF hand family protein
AryANE_v1_00050324	3.55	3.42	-0.13	0.22905	0.434561	2.66	2.1	-0.56	0.00231522	0.0765663	3.15	2.75	-0.4	0.0129537	0.0455282	3.13	2.76	-0.37	0.00265207	0.0497762	MDP0000552080	2	S	824	AT4G34740	ATASE2/ATD2 (GLN PHOSPHORIBOSYL PYROPHOSPHATE AMIDOTRANSFERASE 2); amidophosphoribosyltransferase	spe1	for	MD00G1066600	sp|Q9STG9|ASE2_ARATH	Amidophosphoribosyltransferase 2, chloroplastic	0	AT4G34740.1	GLN phosphoribosyl pyrophosphate amidotransferase 2	0	Nucleotide metabolism.purines.ribonucleotide (RN) anabolism.phosphoribosyldiphosphate 5-amidotransferase (original description: none)	1
AryANE_v1_00054742	1.55	1.08	-0.48	0.000540644	0.00549642	0.91	0.76	-0.15	0.173776	0.510311	1.3	0.97	-0.33	0.012382	0.044214	1.29	0.92	-0.37	7.87e-05	0.00731793	MDP0000695326	1	S	327	AT1G66920	serine/threonine protein kinase, putative	spe1	for	MD02G1253800	sp|P93604|LRK10_WHEAT	Rust resistance kinase Lr10	3e-131	AT1G66920.2	Protein kinase superfamily protein	2e-110	Rust resistance kinase Lr10 OS=Triticum aestivum (sp|p93604|lrk10_wheat : 398.0) & Enzyme classification.EC_2 transferases.EC_2.7 transferase transferring phosphorus-containing group(50.2.7 : 123.5) (original description: none)	1
AryANE_v1_00058223	3.58	3.06	-0.52	0.000346672	0.00393571	2.83	2.64	-0.19	0.127464	0.450977	2.87	2.45	-0.42	0.0031591	0.0187511	3.09	2.72	-0.37	0.000817322	0.0266358	MDP0000805630	1	S	79.7	AT1G67360	rubber elongation factor (REF) family protein
AryANE_v1_00062343	0.56	0.13	-0.44	0.0010048	0.00872347	0.66	0.35	-0.31	0.0242868	0.223319	0.56	0.1	-0.46	0.00221939	0.0151985	0.58	0.22	-0.37	0.000275936	0.0152042	MDP0000932292	2	S	124	AT1G22810	AP2 domain-containing transcription factor, putative	spe1	for	MD15G1397400	sp|O80542|ERF19_ARATH	Ethylene-responsive transcription factor ERF019	7e-42	AT1G22810.1	Integrase-type DNA-binding superfamily protein	4e-43	RNA biosynthesis.transcriptional activation.AP2/ERF superfamily.DREB-type transcription factor (original description: none)	1
AryANE_v1_00005602	0.9	0.65	-0.25	0.0276923	0.103763	0.55	0.34	-0.2	0.105123	0.421051	0.87	0.33	-0.54	0.00111268	0.010108	0.79	0.44	-0.36	0.000465751	0.0201899	MDP0000142642	1	S	493	AT4G37890	EDA40 (embryo sac development arrest 40); protein binding / ubiquitin-protein ligase/ zinc ion binding	spe1	for	MD01G1045900	sp|Q8BJD1|ITIH5_MOUSE	Inter-alpha-trypsin inhibitor heavy chain H5	6e-07	AT2G22680.1	Zinc finger (C3HC4-type RING finger) family protein	0	E3 ubiquitin-protein ligase WAVH1 OS=Arabidopsis thaliana (sp|q9zq46|wavh1_arath : 475.0)	1
AryANE_v1_00007600	0.71	0.29	-0.42	0.00165299	0.0127837	0.42	0.21	-0.21	0.226767	1	0.74	0.26	-0.48	0.00176687	0.0132835	0.61	0.26	-0.36	0.00175028	0.0398569	MDP0000152448	4	S	393	AT1G79990	coatomer protein complex, subunit beta 2 (beta prime), putative	spe1	for	MD06G1184200	sp|Q9CAA0|COB21_ARATH	Coatomer subunit beta'-1	5e-156	AT1G79990.1	structural molecules	8e-155	Coatomer subunit beta-1 OS=Arabidopsis thaliana (sp|q9caa0|cob21_arath : 471.0)	1
AryANE_v1_00016517	1.43	0.83	-0.6	7.91e-05	0.00127285	0.8	0.57	-0.23	0.0819088	0.380264	1.11	0.86	-0.25	0.055119	0.123631	1.11	0.75	-0.36	0.00170593	0.0390741	MDP0000197292	1	S	434	AT4G21410	protein kinase family protein	spe1	for	MD05G1337500	sp|Q8S9L6|CRK29_ARATH	Cysteine-rich receptor-like protein kinase 29	0	AT4G21410.1	cysteine-rich RLK (RECEPTOR-like protein kinase) 29	0	Protein modification.phosphorylation.TKL kinase superfamily.G-Lectin kinase families.SD-1 kinase (original description: none)	1
AryANE_v1_00022676	4.19	3.81	-0.38	0.00313552	0.0207548	2.74	2.18	-0.56	0.00243066	0.0785595	3.73	3.58	-0.15	0.184843	0.296219	3.55	3.2	-0.36	0.00133101	0.0341975	MDP0000228800	2	S	230	AT2G37790	aldo/keto reductase family protein	spe1	for	MD13G1009500	sp|Q84TF0|AKRCA_ARATH	Aldo-keto reductase family 4 member C10	2e-78	AT2G37790.1	NAD(P)-linked oxidoreductase superfamily protein	9e-80	Aldo-keto reductase family 4 member C10 OS=Arabidopsis thaliana (sp|q84tf0|akrca_arath : 244.0) & Enzyme classification.EC_1 oxidoreductases.EC_1.1 oxidoreductase acting on CH-OH group of donor(50.1.1 : 241.4) (original description: none)	1
AryANE_v1_00027860	4.06	3.61	-0.46	0.00071064	0.00675189	2.32	1.99	-0.33	0.12577	0.448799	3.66	3.42	-0.24	0.0378513	0.0947502	3.35	2.99	-0.36	0.00176697	0.0400046	MDP0000255267	1	S
AryANE_v1_00030801	0.8	0.26	-0.54	0.000205234	0.00263431	0.54	0.41	-0.13	0.221816	0.56354	0.64	0.22	-0.42	0.00330809	0.0192729	0.66	0.3	-0.36	0.00150362	0.0360659	MDP0000269604	1	S	496	AT1G71697	ATCK1 (CHOLINE KINASE)	spe1	for	MD05G1034200	sp|Q9M9H6|CK1_ARATH	Probable choline kinase 1	1e-174	AT1G71697.1	choline kinase 1	6e-176	Lipid metabolism.glycerolipid synthesis.phosphatidylcholine.CDP-choline pathway.choline kinase (original description: none)	1
AryANE_v1_00035576	5.45	5.08	-0.37	0.00337189	0.0219374	3.34	2.96	-0.38	0.0263921	0.232106	4.89	4.54	-0.35	0.00809755	0.0335941	4.56	4.2	-0.36	9.03e-05	0.00776699	MDP0000293451	2	S
AryANE_v1_00038368	2.25	1.74	-0.51	0.00196082	0.0145528	1.16	0.85	-0.31	0.0313281	0.251108	1.77	1.51	-0.26	0.0350952	0.0897613	1.73	1.37	-0.36	0.00213721	0.0448356	MDP0000306861	4	S	211	AT3G43120	auxin-responsive protein-related	spe1	for	MD02G1100000	sp|P32295|ARG7_VIGRR	Indole-3-acetic acid-induced protein ARG7	1e-19	AT3G43120.1	SAUR-like auxin-responsive protein family	2e-69	Indole-3-acetic acid-induced protein ARG7 OS=Vigna radiata var. radiata (sp|p32295|arg7_vigrr : 84.0)	1
AryANE_v1_00043171	1.78	1.2	-0.58	0.000138962	0.00195474	0.65	0.38	-0.27	0.0423344	0.285096	1.57	1.31	-0.26	0.0333454	0.0866495	1.33	0.97	-0.36	0.00106959	0.0304456	MDP0000347796	1	S
AryANE_v1_00047186	5.09	4.71	-0.39	0.00228773	0.0162846	3.79	3.44	-0.34	0.0531705	0.31731	4.56	4.21	-0.35	0.00850892	0.0347153	4.48	4.12	-0.36	0.000296288	0.0156952	MDP0000449352	1	S	410	AT1G67340	zinc finger (MYND type) family protein / F-box family protein	spe1	for	MD13G1119000	sp|Q9FYF9|FB76_ARATH	F-box protein At1g67340	2e-165	AT1G67340.1	HCP-like superfamily protein with MYND-type zinc finger	1e-166	F-box protein At1g67340 OS=Arabidopsis thaliana (sp|q9fyf9|fb76_arath : 412.0)	1
AryANE_v1_00001561	3.29	2.84	-0.45	0.00109626	0.0093794	1.69	1.46	-0.23	0.0918079	0.397819	2.77	2.4	-0.37	0.00579497	0.0269331	2.6	2.25	-0.35	0.000457114	0.0200691	MDP0000123252	2	S	319	AT5G10260	AtRABH1e (Arabidopsis Rab GTPase homolog H1e); GTP binding	spe1	for	MD01G1030600	sp|Q9LFT9|RAH1E_ARATH	Ras-related protein RABH1e	3e-140	AT5G10260.1	RAB GTPase homolog H1E	2e-141	Vesicle trafficking.regulation of membrane tethering and fusion.RAB-GTPase activities.H-class RAB GTPase (original description: none)	1
AryANE_v1_00003874	0.98	0.56	-0.42	0.00342593	0.0221841	0.37	0.18	-0.18	0.128843	1	0.61	0.23	-0.38	0.00808809	0.0335704	0.66	0.32	-0.35	0.000793485	0.0262328	MDP0000134325	4	S	238	AT2G38310	unknown protein	spe1	for	MD01G1158500	sp|O80920|PYL4_ARATH	Abscisic acid receptor PYL4	7e-79	AT2G38310.1	PYR1-like 4	4e-80	Phytohormones.abscisic acid.perception and signalling.PYR/PYL-receptor.cytoplasm-localized receptor complex.PYL/RCAR-type receptor component (original description: none)	1
AryANE_v1_00004502	5.32	5.14	-0.18	0.13117	0.303531	3.59	3.1	-0.49	0.0163249	0.187287	4.68	4.29	-0.39	0.00437964	0.0228012	4.53	4.18	-0.35	0.00234232	0.0466423	MDP0000137231	2	S	1260	AT5G19820	EMB2734 (EMBRYO DEFECTIVE 2734); lyase	spe1	for	MD11G1005800	sp|Q8BKC5|IPO5_MOUSE	Importin-5	0	AT5G19820.1	ARM repeat superfamily protein	0	Protein translocation.nucleus.nucleocytoplasmic transport.karyopherin beta transport receptors.IMB3 import karyopherin (original description: none)	1
AryANE_v1_00005031	4.88	4.4	-0.49	0.000477015	0.00500995	2.74	2.36	-0.38	0.0110805	0.156527	4.35	4.17	-0.18	0.130647	0.230241	3.99	3.65	-0.35	0.000625608	0.0235483	MDP0000139624	2	S	551	AT3G16810	APUM24 (ARABIDOPSIS PUMILIO 24); RNA binding	spe1	for	MD13G1162200	sp|Q9LRZ3|PUM24_ARATH	Pumilio homolog 24	0	AT3G16810.1	pumilio 24	0	Protein biosynthesis.cytosolic ribosome.large subunit (LSU).LSU processome component.ITS2 rRNA removal.APUM24 rRNA processing factor (original description: none)	1
AryANE_v1_00005375	2.8	2.5	-0.3	0.0277521	0.103879	2.01	1.68	-0.32	0.0272838	0.235733	2.37	1.93	-0.44	0.00408967	0.0218211	2.4	2.05	-0.35	0.00101283	0.029472	MDP0000141410	2	S	180	AT1G04710	acetyl-CoA C-acyltransferase, putative / 3-ketoacyl-CoA thiolase, putative	spe1	for	MD06G1074100	sp|Q8LF48|THIK1_ARATH	3-ketoacyl-CoA thiolase 1, peroxisomal	0	AT1G04710.1	peroxisomal 3-ketoacyl-CoA thiolase 4	0	Lipid metabolism.lipid degradation.fatty acid degradation.core beta-oxidation.KAT 3-ketoacyl-CoA thiolase (original description: none)	1
AryANE_v1_00008155	3.84	3.61	-0.23	0.0441977	0.143888	2.17	1.73	-0.44	0.00605027	0.118861	3.43	3.09	-0.35	0.012545	0.0445706	3.16	2.81	-0.35	0.000328912	0.0167757	MDP0000155204	1	S	457	AT5G42760	unknown protein
AryANE_v1_00009069	0.82	0.38	-0.44	0.00109394	0.00936508	0.4	0.33	-0.07	0.53542	1	0.48	0.04	-0.44	0.00255059	1	0.59	0.24	-0.35	0.000499034	0.0209701	MDP0000159635	2	S	339	AT1G22380	transcription factor/ transferase, transferring glycosyl groups	spe1	for	MD17G1126900	sp|F8WKW1|UGT2_GARJA	7-deoxyloganetin glucosyltransferase	4e-124	AT1G22380.1	UDP-glucosyl transferase 85A3	2e-113	7-deoxyloganetin glucosyltransferase OS=Gardenia jasminoides (sp|f8wkw1|ugt2_garja : 373.0) & Enzyme classification.EC_2 transferases.EC_2.4 glycosyltransferase(50.2.4 : 147.5) (original description: none)	1
AryANE_v1_00010610	5.43	5.21	-0.22	0.0563037	0.170522	3.65	3.12	-0.53	0.00817625	0.137041	5.05	4.78	-0.27	0.0241221	0.0693782	4.72	4.37	-0.35	0.00203428	0.0432717	MDP0000167338	1	S	257	AT5G11000	unknown protein	spe1	for	MD15G1036800	sp|B7GJN4|CINA_ANOFW	Putative competence-damage inducible protein	1.3	AT5G11000.1	Plant protein of unknown function (DUF868)	3e-90	no hits & (original description: none)	1
AryANE_v1_00018814	7.43	7	-0.43	0.0014076	0.011373	4.9	4.68	-0.22	0.105614	0.422018	6.84	6.41	-0.43	0.0028407	0.0176096	6.39	6.05	-0.35	0.000905674	0.0282085	MDP0000208815	2	S	152	AT2G17030	F-box family protein
AryANE_v1_00030288	3.39	3.09	-0.3	0.0158531	0.0696221	2.13	1.8	-0.33	0.0517206	0.313218	2.88	2.44	-0.44	0.00591411	0.0272788	2.8	2.45	-0.35	0.000815947	0.0266543	MDP0000266964	1	S	468	AT2G37860	LCD1 (LOWER CELL DENSITY 1)	spe1	for	MD04G1137400	sp|B9DFK5|RETIC_ARATH	Protein RETICULATA, chloroplastic	6e-177	AT2G37860.3	Protein of unknown function (DUF3411)	4e-178	Protein RETICULATA, chloroplastic OS=Arabidopsis thaliana (sp|b9dfk5|retic_arath : 449.0)	1							Response to reactive oxygen species			Ox
AryANE_v1_00031319	2.51	2.26	-0.25	0.0400716	0.134721	1.73	1.34	-0.39	0.0113227	0.157887	2.02	1.56	-0.46	0.00288999	0.0178327	2.08	1.74	-0.35	0.000408304	0.0189254	MDP0000272113	1	S	1691	AT1G79000	HAC1 (P300/CBP acetyltransferase-related protein 2 gene); transcription cofactor	spe1	for	MD09G1169800	sp|Q9Z213|ALEX_RAT	Protein ALEX	0.34	AT1G78995.1	unknown protein; Has 30201 Blast hits to 17322 proteins in 780 species: Archae -12; Bacteria -1396; Metazoa -17338; Fungi -3422; Plants -5037; Viruses -0; Other Eukaryotes -2996 (source: NCBI BLink).	3e-44	no hits & (original description: none)	1
AryANE_v1_00031800	1.13	0.63	-0.51	0.000292676	0.00345437	0.79	0.44	-0.34	0.0299985	0.246363	0.87	0.66	-0.21	0.0546722	0.122896	0.92	0.58	-0.35	0.000717955	0.0249692	MDP0000274707	2	S
AryANE_v1_00045424	0.92	0.37	-0.55	0.000575182	0.00574645	0.6	0.43	-0.17	0.118613	0.439191	0.38	0.1	-0.28	0.0293828	1	0.64	0.29	-0.35	0.00238724	0.0469576	MDP0000392708	1	S
AryANE_v1_00049659	1.54	1.09	-0.45	0.000873886	0.00787806	0.93	0.59	-0.34	0.0192396	0.202046	1.28	1.03	-0.26	0.0282898	0.0772474	1.25	0.9	-0.35	0.000229677	0.0137906	MDP0000529726	1	S	122	AT3G19500	ethylene-responsive protein -related
AryANE_v1_00051928	2.81	2.36	-0.45	0.00084758	0.00770341	1.45	1.28	-0.17	0.12546	0.448282	2.16	1.72	-0.44	0.00898965	0.035885	2.14	1.79	-0.35	0.00135668	0.0343743	MDP0000604834	2	S	156	AT4G38220	aminoacylase, putative / N-acyl-L-amino-acid amidohydrolase, putative
AryANE_v1_00023309	2.68	2.36	-0.33	0.0105392	0.0516557	1.91	1.67	-0.24	0.096484	0.406555	2.24	1.79	-0.45	0.00379464	0.0208569	2.27	1.93	-0.34	0.00135618	0.0343933	MDP0000231923	4	S	449	AT2G47180	ATGOLS1 (ARABIDOPSIS THALIANA GALACTINOL SYNTHASE 1); transferase, transferring hexosyl groups, ARF1A1c (ADP-RIBOSYLATION FACTOR 1); GTP binding / phospholipase activator/ protein binding	spe1	for	MD04G1190900	sp|C7G304|GOLS2_SOLLC	Galactinol synthase 2	0	AT1G56600.1	galactinol synthase 2	0	Carbohydrate metabolism.raffinose family oligosaccharide biosynthesis.galactinol synthase (original description: none)	1			AT1G56600			Response to cold	Response to oxidative stress		response to water deprivation / response to salt stress	COx
AryANE_v1_00000557	8.7	8.26	-0.44	0.00127336	0.0105601	6.3	6.2	-0.1	0.355088	0.676706	8.23	7.76	-0.47	0.0024528	0.016106	7.76	7.42	-0.34	0.0019528	0.0422927	MDP0000095637	1	S	863	AT1G32900	starch synthase, putative	spe1	for	MD06G1122100	sp|O82627|SSG1_ANTMA	Granule-bound starch synthase 1, chloroplastic/amyloplastic	0	AT1G32900.1	UDP-Glycosyltransferase superfamily protein	0	Carbohydrate metabolism.starch metabolism.synthesis.starch synthase activities.granule-bound starch (amylose) synthase (original description: none)	1
AryANE_v1_00010960	0.83	0.63	-0.2	0.0746278	0.206416	0.97	0.49	-0.48	0.00712953	0.128408	0.71	0.35	-0.36	0.00656176	0.0292109	0.83	0.5	-0.34	0.000454537	0.0200845	MDP0000169163	1	S	340	AT4G11010	NDPK3 (NUCLEOSIDE DIPHOSPHATE KINASE 3); ATP binding / nucleoside diphosphate kinase
AryANE_v1_00011427	2.12	1.69	-0.43	0.00131713	0.0108175	1.31	1.22	-0.09	0.366894	0.685584	1.81	1.36	-0.45	0.00526648	0.0254196	1.75	1.41	-0.34	0.00157638	0.0372253	MDP0000171683	1	S	244	AT2G16030	unknown protein	spe1	for	MD09G1127700	sp|Q89AK7|BIOC_BUCBP	Malonyl-[acyl-carrier protein] O-methyltransferase	0.11	AT2G16030.1	S-adenosyl-L-methionine-dependent methyltransferases superfamily protein	4e-93	no hits & (original description: none)	1
AryANE_v1_00011507	1.97	1.7	-0.28	0.0294576	0.108161	1.14	0.77	-0.37	0.0207	0.211375	1.57	1.22	-0.35	0.0165555	0.0536325	1.56	1.23	-0.34	0.000933037	0.0287024	MDP0000172049	1	S
AryANE_v1_00012368	1.71	1.32	-0.39	0.00259353	0.0180305	1.24	0.87	-0.37	0.0261771	0.230967	1.45	1.19	-0.26	0.0256964	0.0723694	1.47	1.13	-0.34	0.000358178	0.017677	MDP0000176441	3	S	639	AT5G25930	leucine-rich repeat family protein / protein kinase family protein	spe1	for	MD02G1066300	sp|Q9SGP2|HSL1_ARATH	Receptor-like protein kinase HSL1	0	AT5G25930.1	Protein kinase family protein with leucine-rich repeat domain	0	Protein modification.phosphorylation.TKL kinase superfamily.LRR-XV kinase (original description: none)	1
AryANE_v1_00035207	1.57	1.3	-0.28	0.0304112	0.110789	0.86	0.57	-0.29	0.0268633	0.234119	1.39	0.94	-0.45	0.00300288	0.0182026	1.28	0.94	-0.34	0.000493228	0.0208218	MDP0000291733	2	S	109	AT3G27570	unknown protein
AryANE_v1_00041335	6.6	6.08	-0.53	0.000246456	0.00303144	4.23	4.08	-0.15	0.156792	0.48922	6.08	5.73	-0.35	0.00782881	0.0328245	5.63	5.3	-0.34	0.00132026	0.0340809	MDP0000320961	4	S	78.6	AT2G47485	binding	spe1	for	MD03G1298600	sp|A8F5Y1|Y999_PSELT	Nucleoid-associated protein Tlet_0999	4.5	AT2G47485.1	unknown protein; BEST Arabidopsis thaliana protein match is: unknown protein (TAIR:AT3G62650.1); Has 35333 Blast hits to 34131 proteins in 2444 species: Archae -798; Bacteria -22429; Metazoa -974; Fungi -991; Plants -531; Viruses -0; Other Eukaryotes -9610 (source: NCBI BLink).	5e-30	no hits & (original description: none)	1
AryANE_v1_00045380	1.43	1.01	-0.42	0.00210967	0.0152999	0.9	0.76	-0.14	0.176877	0.513951	1.15	0.67	-0.48	0.00170193	0.0129772	1.15	0.81	-0.34	0.00185194	0.0409486	MDP0000391619	4	S	235	AT5G49690	UDP-glucoronosyl/UDP-glucosyl transferase family protein	spe1	for	MD01G1068700	sp|Q66PF2|URT1_FRAAN	Putative UDP-rhamnose:rhamnosyltransferase 1	5e-58	AT5G49690.1	UDP-Glycosyltransferase superfamily protein	5e-54	Putative UDP-rhamnose:rhamnosyltransferase 1 OS=Fragaria ananassa (sp|q66pf2|urt1_fraan : 154.0)	1
AryANE_v1_00046077	0.79	0.6	-0.19	0.130769	0.302967	0.95	0.51	-0.44	0.00970607	0.146441	0.83	0.42	-0.41	0.00569496	0.0266716	0.86	0.52	-0.34	0.00230718	0.0462785	MDP0000412859	4	S	233	AT4G18250	receptor serine/threonine kinase, putative	spe1	for	MD07G1138000	sp|P93604|LRK10_WHEAT	Rust resistance kinase Lr10	2e-93	AT1G67000.1	Protein kinase superfamily protein	5e-75	Rust resistance kinase Lr10 OS=Triticum aestivum (sp|p93604|lrk10_wheat : 299.0) & Enzyme classification.EC_2 transferases.EC_2.7 transferase transferring phosphorus-containing group(50.2.7 : 115.0) (original description: none)
AryANE_v1_00047512	8.06	7.76	-0.3	0.0178217	0.0756904	5.48	5.18	-0.3	0.0760785	0.368633	7.57	7.15	-0.42	0.0041074	0.0218678	7.04	6.7	-0.34	0.00124802	0.0330875	MDP0000459576	4	S	681	AT5G10170	inositol-3-phosphate synthase, putative / myo-inositol-1-phosphate synthase, putative / MI-1-P synthase, putative	spe1	for	MD00G1040900	sp|Q9FYV1|INO1_SESIN	Inositol-3-phosphate synthase	0	AT5G10170.1	myo-inositol-1-phosphate synthase 3	0	Carbohydrate metabolism.nucleotide sugar biosynthesis.UDP-D-glucuronic acid synthesis.myo-inositol oxidation pathway (MIOP).myo-inositol-1-phosphate synthase (original description: none)	1
AryANE_v1_00048227	6.11	5.77	-0.34	0.0100453	0.049929	3.89	3.46	-0.43	0.011	0.158422	5.72	5.46	-0.26	0.0484128	0.112464	5.23	4.9	-0.34	0.0007501	0.0255053	MDP0000482850	1	S	573	AT4G28390	AAC3 (ADP/ATP CARRIER 3); ATP:ADP antiporter/ binding	spe1	for	MD09G1244400	sp|O49447|ADT3_ARATH	ADP,ATP carrier protein 3, mitochondrial	0	AT4G28390.1	ADP/ATP carrier 3	0	Solute transport.carrier-mediated transport.MC-type solute transporter (original description: none)	1
AryANE_v1_00050347	0.62	0.15	-0.47	0.000845322	0.00769984	0.62	0.59	-0.03	0.746843	0.900619	0.54	0.06	-0.48	0.0017228	0.0130473	0.6	0.26	-0.34	0.00268122	0.0499475	MDP0000552625	1	S	357	AT5G54160	ATOMT1 (O-METHYLTRANSFERASE 1)	spe1	for	MD07G1161100	sp|Q43046|COMT1_POPKI	Caffeic acid 3-O-methyltransferase 1	3e-135	AT5G54160.1	O-methyltransferase 1	1e-125	Enzyme classification.EC_2 transferases.EC_2.1 transferase transferring one-carbon group(50.2.1 : 449.0) & Caffeic acid 3-O-methyltransferase 1 OS=Populus kitakamiensis (sp|q43046|comt1_popki : 387.0) (original description: none)	1
AryANE_v1_00060695	4.77	4.52	-0.26	0.0258752	0.0990609	2.76	2.56	-0.2	0.104753	0.420004	4.35	3.78	-0.57	0.00083052	0.00853663	3.96	3.62	-0.34	0.00144694	0.0354184	MDP0000881928	1	S	1026	AT1G24330	armadillo/beta-catenin repeat family protein / U-box domain-containing family protein	spe1_rev	rev	MD16G1116500	ncRNA?	0	0	0	0	0
AryANE_v1_00037171	3.52	3.07	-0.45	0.00254936	0.0177834	1.64	1.45	-0.19	0.16348	0.497858	3.11	2.77	-0.34	0.00922636	0.036547	2.76	2.43	-0.33	0.00192461	0.0419803	MDP0000301101	1	S	461	AT4G13980	AT-HSFA5 (Arabidopsis thaliana heat shock transcription factor A5); DNA binding / transcription factor	spe1	for	MD04G1017400	sp|Q94BZ5|HSFA5_ARATH	Heat stress transcription factor A-5	7e-157	AT4G13980.1	winged-helix DNA-binding transcription factor family protein	4e-158	RNA biosynthesis.transcriptional activation.HSF (heat shock) transcription factor (original description: none)	1	Hsf	HsfA5
AryANE_v1_00032965	2.5	2.15	-0.35	0.00540421	0.0312788	1.77	1.41	-0.36	0.0125637	0.165227	2.06	1.79	-0.27	0.0243017	0.0697378	2.11	1.79	-0.33	7.41e-05	0.00705649	MDP0000280623	1	S	405	AT2G17840	ERD7 (EARLY-RESPONSIVE TO DEHYDRATION 7)	spe1	for	MD10G1123700	sp|O48832|ERD7_ARATH	Protein EARLY-RESPONSIVE TO DEHYDRATION 7, chloroplastic	9e-160	AT2G17840.1	Senescence/dehydration-associated protein-related	5e-161	Protein EARLY-RESPONSIVE TO DEHYDRATION 7, chloroplastic OS=Arabidopsis thaliana (sp|o48832|erd7_arath : 389.0)	1					response to high light intensity	Response to cold			response to water deprivation / response to salt stress	LC
AryANE_v1_00004944	4.44	4.12	-0.32	0.00874489	0.0450385	2.8	2.53	-0.27	0.0628757	0.340523	3.95	3.54	-0.41	0.00436492	0.0227466	3.73	3.4	-0.33	0.000190329	0.0122885	MDP0000139203	4	S	384	AT1G06620	2-oxoglutarate-dependent dioxygenase, putative	spe1	for	MD13G1212100	sp|Q84MB3|ACCH1_ARATH	1-aminocyclopropane-1-carboxylate oxidase homolog 1	9e-130	AT1G06620.1	2-oxoglutarate (2OG) and Fe(II)-dependent oxygenase superfamily protein	5e-131	1-aminocyclopropane-1-carboxylate oxidase homolog 1 OS=Arabidopsis thaliana (sp|q84mb3|acch1_arath : 383.0) & Enzyme classification.EC_1 oxidoreductases.EC_1.14 oxidoreductase acting on paired donor with incorporation or reduction of molecular oxygen(50.1.13 : 136.7) (original description: none)	1
AryANE_v1_00010811	5.82	5.59	-0.24	0.0356819	0.124167	3.6	3.31	-0.29	0.11484	0.435044	5.31	4.83	-0.48	0.00397781	0.0214504	4.91	4.58	-0.33	0.00261455	0.049376	MDP0000168441	4	S	203	AT3G60360	EDA14/UTP11 (U3 SMALL NUCLEOLAR RNA-ASSOCIATED PROTEIN 11, embryo sac development arrest 14)	spe3	for	MD11G1228400	sp|Q8S1Z1|UTP11_ORYSJ	Probable U3 small nucleolar RNA-associated protein 11	4e-33	AT3G60360.1	embryo sac development arrest 14	1e-32	Protein biosynthesis.cytosolic ribosome.small subunit (SSU).SSU processome.UTP11 assembly factor (original description: none)	1
AryANE_v1_00010933	2.75	2.34	-0.41	0.0015527	0.0122107	1.58	1.47	-0.11	0.322665	0.649894	2.55	2.08	-0.48	0.00268781	0.0170319	2.29	1.96	-0.33	0.00229279	0.0462945	MDP0000169047	1	S	450	AT2G23770	protein kinase family protein / peptidoglycan-binding LysM domain-containing protein	spe1	for	MD02G1156000	sp|O64825|LYK4_ARATH	LysM domain receptor-like kinase 4	7e-161	AT2G23770.1	protein kinase family protein / peptidoglycan-binding LysM domain-containing protein	4e-162	External stimuli response.biotic stress.symbiont-associated response.symbiosis signalling pathway.NFR1/LYK3 LysM receptor kinase (original description: none)	1
AryANE_v1_00017396	0.67	0.21	-0.46	0.0012566	0.0104511	0.58	0.48	-0.1	0.362798	0.682505	0.53	0.14	-0.39	0.00469438	0.0236723	0.61	0.28	-0.33	0.00146998	0.0356327	MDP0000201547	4	S	216	AT3G07090	.	spe1	for	MD05G1176100	sp|Q6ICB0|DESI1_HUMAN	Desumoylating isopeptidase 1	6e-41	AT3G07090.1	PPPDE putative thiol peptidase family protein	5e-86	Protein degradation.peptidase families.cysteine-type peptidase activities.PPPDE-type peptidase (original description: none)	1
AryANE_v1_00025583	4.68	4.21	-0.47	0.000597642	0.00590549	2.55	2.38	-0.17	0.134429	0.459743	4.09	3.76	-0.34	0.0089709	0.0358315	3.78	3.45	-0.33	0.000466556	0.0201611	MDP0000243900	4	S	578	AT2G30700	unknown protein
AryANE_v1_00037543	3.11	2.77	-0.35	0.00840295	0.0437769	1.96	1.54	-0.42	0.00926413	0.143126	2.69	2.48	-0.21	0.051613	0.117886	2.59	2.26	-0.33	0.000626244	0.0235077	MDP0000302892	2	S	1759	AT3G19960	ATATM (myosin 1); motor	spe1	for	MD16G1004100	sp|Q9LHE9|MYO1_ARATH	Myosin-1	0	AT1G50360.1	P-loop containing nucleoside triphosphate hydrolases superfamily protein	0	Cytoskeleton.microfilament network.myosin microfilament-based motor protein activities.class VIII myosin (original description: none)	1
AryANE_v1_00037918	3.95	3.59	-0.36	0.00541825	0.0313475	2.27	2.08	-0.18	0.104049	0.419235	3.42	3.01	-0.41	0.00386761	0.0211152	3.22	2.89	-0.33	0.000441016	0.0197092	MDP0000304617	2	S	69.7	AT4G28390	AAC3 (ADP/ATP CARRIER 3); ATP:ADP antiporter/ binding
AryANE_v1_00041646	0.73	0.41	-0.33	0.00645762	0.0359291	0.6	0.32	-0.28	0.0305467	0.24793	0.65	0.25	-0.4	0.0101258	0.0389423	0.65	0.32	-0.33	0.000250394	0.0144345	MDP0000322261	1	S	93.6	AT3G14200	DNAJ heat shock N-terminal domain-containing protein
AryANE_v1_00050165	4.39	4.16	-0.23	0.0435358	0.142439	2.72	2.33	-0.39	0.0622	0.342831	3.83	3.5	-0.33	0.0142408	0.0484026	3.65	3.33	-0.33	0.00211843	0.0445779	MDP0000547069	1	S	693	AT1G64760	glycosyl hydrolase family 17 protein	spe1	for	MD12G1002300	sp|Q6NKW9|E138_ARATH	Glucan endo-1,3-beta-glucosidase 8	0	AT1G64760.1	O-Glycosyl hydrolases family 17 protein	0	Glucan endo-1,3-beta-glucosidase 8 OS=Arabidopsis thaliana (sp|q6nkw9|e138_arath : 680.0) & Enzyme classification.EC_3 hydrolases.EC_3.2 glycosylase(50.3.2 : 251.5) (original description: none)	1
AryANE_v1_00050624	5.96	5.69	-0.28	0.015366	0.0680309	4.34	4.05	-0.29	0.149925	0.4802	5.49	5.07	-0.42	0.00416551	0.0220807	5.26	4.94	-0.33	0.00267602	0.0499184	MDP0000561042	3	S	447	AT5G65720	ATNIFS1/NIFS1 (ARABIOPSIS THALIANA NITROGEN FIXATION S HOMOLOG 1)	spe1_rev	rev	MD02G1193700	sp|Q4R3U8|TYW2_MACFA	tRNA wybutosine-synthesizing protein 2 homolog	0.11	AT3G10230.1	lycopene cyclase	0.57	no hits & (original description: none)
AryANE_v1_00051459	2.86	2.57	-0.3	0.0131626	0.0606937	2.12	1.73	-0.38	0.0423	0.28873	2.41	2	-0.41	0.0146567	0.0493347	2.44	2.12	-0.33	0.00254219	0.0486795	MDP0000588408	4	S	1153	AT1G18900	pentatricopeptide (PPR) repeat-containing protein	spe1	for	MD06G1185900	sp|Q8GYP6|PPR49_ARATH	Pentatricopeptide repeat-containing protein At1g18900	0	AT1G74750.1	Pentatricopeptide repeat (PPR) superfamily protein	0	Pentatricopeptide repeat-containing protein At1g18900 OS=Arabidopsis thaliana (sp|q8gyp6|ppr49_arath : 1150.0)	1
AryANE_v1_00056394	7.57	7.11	-0.47	0.000727418	0.00686839	5.41	5.25	-0.15	0.232524	0.573351	7.04	6.64	-0.4	0.00479372	0.0240017	6.67	6.34	-0.33	0.00178515	0.0402172	MDP0000749719	2	S	868	AT1G22410	2-dehydro-3-deoxyphosphoheptonate aldolase, putative / 3-deoxy-D-arabino-heptulosonate 7-phosphate synthase, putative / DAHP synthetase, putative	spe1	for	MD08G1186700	sp|P27608|AROF_TOBAC	Phospho-2-dehydro-3-deoxyheptonate aldolase 1, chloroplastic	0	AT1G22410.1	Class-II DAHP synthetase family protein	0	Amino acid metabolism.biosynthesis.shikimate family.shikimate pathway.3-deoxy-D-arabino-heptulosonate 7-phosphate (DAHP) synthase (original description: none)	1
AryANE_v1_00058134	8.6	8.19	-0.41	0.00259944	0.0180586	6.38	6.01	-0.37	0.0363909	0.266067	8.02	7.83	-0.19	0.0701453	0.146525	7.67	7.35	-0.33	0.00137842	0.0346055	MDP0000803194	1	S	156	AT1G11700	unknown protein	spe1	for	MD10G1320900	sp|Q6ZRS4|CC129_HUMAN	Coiled-coil domain-containing protein 129	0.83	AT1G11700.1	Protein of unknown function, DUF584	5e-47	no hits & (original description: none)	1
AryANE_v1_00005405	3.8	3.41	-0.39	0.00237345	0.0167873	1.97	1.79	-0.18	0.141444	0.468341	3.39	2.96	-0.43	0.00352358	0.0199983	3.04	2.73	-0.32	0.000794796	0.0261815	MDP0000141595	1	S	496	AT2G17480	MLO8 (MILDEW RESISTANCE LOCUS O 8); calmodulin binding	spe1	for	MD15G1228700	sp|O22757|MLO8_ARATH	MLO-like protein 8	0	AT2G17480.1	Seven transmembrane MLO family protein	0	MLO-like protein 8 OS=Arabidopsis thaliana (sp|o22757|mlo8_arath : 690.0)	1
AryANE_v1_00006080	7.29	6.91	-0.38	0.00287357	0.0194668	5.14	5.02	-0.12	0.272689	0.609854	6.97	6.49	-0.48	0.00162294	0.0126189	6.46	6.15	-0.32	0.00163521	0.0382524	MDP0000145064	4	S	681	AT1G22410	2-dehydro-3-deoxyphosphoheptonate aldolase, putative / 3-deoxy-D-arabino-heptulosonate 7-phosphate synthase, putative / DAHP synthetase, putative	spe1	for	MD15G1372600	sp|P27608|AROF_TOBAC	Phospho-2-dehydro-3-deoxyheptonate aldolase 1, chloroplastic	0	AT1G22410.1	Class-II DAHP synthetase family protein	0	Amino acid metabolism.biosynthesis.shikimate family.shikimate pathway.3-deoxy-D-arabino-heptulosonate 7-phosphate (DAHP) synthase (original description: none)	1
AryANE_v1_00008741	8.06	7.86	-0.2	0.077401	0.211735	5.85	5.53	-0.32	0.0215554	0.21212	7.66	7.23	-0.43	0.00415256	0.0220383	7.19	6.87	-0.32	0.00046615	0.0201753	MDP0000158047	2	S	394	AT4G08950	phosphate-responsive protein, putative (EXO)	spe1	for	MD08G1185900	sp|Q9ZPE7|EXO_ARATH	Protein EXORDIUM	5e-45	AT4G08950.1	Phosphate-responsive 1 family protein	3e-46	Protein EXORDIUM OS=Arabidopsis thaliana (sp|q9zpe7|exo_arath : 143.0)	1
AryANE_v1_00014152	5.67	5.28	-0.4	0.00187017	0.0140753	3.56	3.35	-0.21	0.259157	0.598747	5.3	4.95	-0.35	0.00910801	0.0362173	4.85	4.53	-0.32	0.00214601	0.0448831	MDP0000185457	1	S	216	AT4G13720	inosine triphosphate pyrophosphatase, putative / HAM1 family protein	spe1	for	MD13G1230900	sp|F6HS55|ITPA_VITVI	Inosine triphosphate pyrophosphatase	4e-68	AT4G13720.1	Inosine triphosphate pyrophosphatase family protein	2e-68	Inosine triphosphate pyrophosphatase OS=Vitis vinifera (sp|f6hs55|itpa_vitvi : 212.0) & Enzyme classification.EC_3 hydrolases.EC_3.6 hydrolase acting on acid anhydride(50.3.6 : 171.5) (original description: none)	1
AryANE_v1_00016569	0.85	0.36	-0.49	0.00109728	0.00937984	0.29	0.1	-0.19	0.156902	1	0.46	0.21	-0.25	0.0404972	1	0.53	0.22	-0.32	0.00238643	0.0469754	MDP0000197503	3	S	243	AT4G23180	CRK10 (CYSTEINE-RICH RLK10); kinase
AryANE_v1_00034963	1.28	0.97	-0.31	0.0114976	0.0549454	0.95	0.66	-0.29	0.0279	0.241609	1.1	0.8	-0.3	0.0248858	0.0708152	1.11	0.8	-0.32	0.000154818	0.0109773	MDP0000290600	1	S	454	AT1G09195	unknown protein
AryANE_v1_00037199	2.96	2.73	-0.24	0.0404058	0.135497	2.02	1.63	-0.39	0.0222478	0.214257	2.62	2.26	-0.36	0.00677903	0.0298364	2.53	2.21	-0.32	0.00046149	0.0201645	MDP0000301253	4	S	1061	AT1G18900	pentatricopeptide (PPR) repeat-containing protein
AryANE_v1_00041106	7.67	7.3	-0.37	0.003066	0.0203927	5.47	5.33	-0.14	0.316726	0.645381	7.15	6.68	-0.47	0.0021464	0.0148734	6.76	6.44	-0.32	0.00235816	0.0467881	MDP0000320151	1	S	347	AT2G25110	MIR domain-containing protein	spe1	for	MD08G1057800	sp|Q93ZE8|SDF2_ARATH	Stromal cell-derived factor 2-like protein	2e-106	AT2G25110.1	stromal cell-derived factor 2-like protein precursor	1e-107	Stromal cell-derived factor 2-like protein OS=Arabidopsis thaliana (sp|q93ze8|sdf2_arath : 296.0)	1
AryANE_v1_00046216	1.51	1.21	-0.3	0.0117203	0.0556598	1.16	1.07	-0.08	0.462362	0.752169	1.15	0.65	-0.5	0.00211018	0.0147175	1.29	0.97	-0.32	0.00160006	0.0377196	MDP0000417367	2	S	327	AT4G25160	protein kinase family protein
AryANE_v1_00047342	1.64	1.11	-0.53	0.000252174	0.0030834	1.06	0.78	-0.28	0.0301539	0.246741	1.33	1.19	-0.14	0.196059	0.309386	1.35	1.03	-0.32	0.00265404	0.0497451	MDP0000454192	4	S	72	AT1G55790	ATP binding / phenylalanine-tRNA ligase	spe1	for	MD09G1133300	sp|F4I1X0|HIP41_ARATH	Heavy metal-associated isoprenylated plant protein 41	1e-28	AT1G55790.1	Domain of unknown function (DUF2431)	5e-30	Heavy metal-associated isoprenylated plant protein 41 OS=Arabidopsis thaliana (sp|f4i1x0|hip41_arath : 118.0)	1
AryANE_v1_00057064	0.85	0.42	-0.43	0.001385	0.0112407	0.47	0.24	-0.23	0.0583636	1	0.81	0.4	-0.41	0.00367558	0.0204753	0.67	0.36	-0.32	0.00183544	0.0408472	MDP0000770205	2	S	1377	AT1G44900	ATP binding / DNA binding / DNA-dependent ATPase	spe1	for	MD16G1144700	sp|Q2R482|MCM2_ORYSJ	DNA replication licensing factor MCM2	0	AT1G44900.1	minichromosome maintenance (MCM2/3/5) family protein	0	Cell cycle.interphase.DNA replication.preinitiation.MCM replicative DNA helicase complex.MCM2 component (original description: none)	1
AryANE_v1_00061691	5.8	5.55	-0.25	0.0355315	0.123867	3.79	3.59	-0.2	0.0995574	0.411809	5.33	4.82	-0.51	0.00122835	0.0106055	4.97	4.65	-0.32	0.00149105	0.0358583	MDP0000913491	1	S	191	AT1G80750	60S ribosomal protein L7 (RPL7A)	spe1	for	MD00G1084000	sp|Q9SAI5|RL71_ARATH	60S ribosomal protein L7-1	7e-85	AT1G80750.1	Ribosomal protein L30/L7 family protein	4e-86	Protein biosynthesis.cytosolic ribosome.large subunit (LSU).LSU proteome component.RPL7 component (original description: none)	1
AryANE_v1_00057332	3.21	2.77	-0.44	0.0013464	0.0109923	2.02	1.96	-0.06	0.65295	0.857207	2.49	2.13	-0.36	0.0146596	0.0493383	2.6	2.29	-0.31	0.00214647	0.0448585	MDP0000777793	1	S	1632	AT1G56070	LOS1 (Low expression of osmotically responsive genes 1); translation elongation factor/ translation factor, nucleic acid binding	spe1	for	MD10G1203200	sp|Q9ASR1|EF2_ARATH	Elongation factor 2	0	AT1G56070.1	Ribosomal protein S5/Elongation factor G/III/V family protein	0	Protein biosynthesis.translation elongation.eEF2 mRNA-translocation factor (original description: none)	1						Cold acclimation / Response to cold				C
AryANE_v1_00006632	1.88	1.56	-0.32	0.00985561	0.0492661	1.4	1	-0.4	0.0254834	0.228498	1.62	1.39	-0.23	0.0465478	0.10945	1.63	1.32	-0.31	0.000730487	0.0251816	MDP0000147795	1	S	58.2	AT1G24020	Bet v I allergen family protein	spe1	for	MD03G1292500	sp|O50001|PRU1_PRUAR	Major allergen Pru ar 1	9e-58	AT1G24020.1	MLP-like protein 423	3e-11	Major allergen Pru ar 1 OS=Prunus armeniaca (sp|o50001|pru1_pruar : 175.0)	1
AryANE_v1_00008373	3.67	3.32	-0.35	0.00828832	0.0433831	2.03	1.79	-0.24	0.0678315	0.352271	3.16	2.83	-0.33	0.0231467	0.0674334	2.96	2.65	-0.31	0.00115853	0.0318857	MDP0000156219	1	S	115	AT3G44940	unknown protein	spe1	for	MD03G1126900	sp|Q9FKG5|PUB51_ARATH	U-box domain-containing protein 51	0.25	AT5G22930.1	Protein of unknown function (DUF1635)	1e-77	no hits & (original description: none)	1
AryANE_v1_00015832	5.04	4.69	-0.36	0.00385099	0.0242358	3.04	2.66	-0.38	0.0149593	0.180017	4.68	4.46	-0.22	0.0693436	0.145258	4.25	3.94	-0.31	0.000358447	0.0176585	MDP0000193819	1	S	579	AT4G32190	centromeric protein-related	spe1	for	MD15G1126300	sp|Q60675|LAMA2_MOUSE	Laminin subunit alpha-2	4e-06	AT4G32190.1	Myosin heavy chain-related protein	0	no hits & (original description: none)	1
AryANE_v1_00023902	6.53	6.25	-0.28	0.0193278	0.0803972	4.13	3.85	-0.28	0.0635232	0.342316	5.98	5.58	-0.4	0.00543303	0.0258834	5.54	5.24	-0.31	0.000620887	0.023532	MDP0000234809	1	S	723	AT2G22910	GCN5-related N-acetyltransferase (GNAT) family protein / amino acid kinase family protein	spe1	for	MD02G1187100	sp|B5X4Z4|NAGS2_ARATH	Probable amino-acid acetyltransferase NAGS2, chloroplastic	0	AT4G37670.2	N-acetyl-l-glutamate synthase 2	0	Amino acid metabolism.biosynthesis.glutamate family.glutamate-derived amino acids.ornithine.N-acetylglutamate synthase (original description: none)	1
AryANE_v1_00025780	4.89	4.56	-0.34	0.00649233	0.0360875	2.93	2.62	-0.3	0.0271796	0.23536	4.44	4.17	-0.27	0.0214722	0.0641012	4.1	3.79	-0.31	0.000184972	0.0122304	MDP0000244968	2	S	936	AT3G03960	chaperonin, putative
AryANE_v1_00028507	2.35	2.07	-0.29	0.0157005	0.0690886	1.67	1.28	-0.39	0.0213	0.213607	1.9	1.63	-0.27	0.0932405	0.180654	1.96	1.65	-0.31	0.00231453	0.0463582	MDP0000258530	1	S	219	AT1G01720	ATAF1 (Arabidopsis NAC domain containing protein 2); transcription factor	spe1	for	MD15G1344900	sp|Q39013|NAC2_ARATH	NAC domain-containing protein 2	5e-146	AT1G01720.1	NAC (No Apical Meristem) domain transcriptional regulator superfamily protein	3e-147	RNA biosynthesis.transcriptional activation.NAC transcription factor (original description: none)	1
AryANE_v1_00030527	7.37	7.04	-0.34	0.00540223	0.0312736	5.59	5.35	-0.23	0.0776267	0.371674	6.79	6.42	-0.37	0.00567958	0.0266368	6.58	6.27	-0.31	0.000162215	0.0111559	MDP0000268274	2	S	488	AT1G43170	ARP1 (ARABIDOPSIS RIBOSOMAL PROTEIN 1)	spe1	for	MD13G1271300	sp|P35684|RL3_ORYSJ	60S ribosomal protein L3	0	AT1G43170.1	ribosomal protein 1	0	Protein biosynthesis.cytosolic ribosome.large subunit (LSU).LSU proteome component.RPL3 component (original description: none)	1
AryANE_v1_00030785	1	0.53	-0.48	0.00059761	0.0059072	0.41	0.2	-0.21	0.104437	1	0.72	0.46	-0.26	0.0318399	0.0839743	0.71	0.41	-0.31	0.00137969	0.034574	MDP0000269522	4	S	884	AT1G14790	RDR1 (RNA-DEPENDENT RNA POLYMERASE 1); RNA-directed RNA polymerase/ nucleic acid binding	spe1	for	MD13G1019300	sp|Q9LQV2|RDR1_ARATH	RNA-dependent RNA polymerase 1	0	AT1G14790.1	RNA-dependent RNA polymerase 1	0	RNA-dependent RNA polymerase 1 OS=Arabidopsis thaliana (sp|q9lqv2|rdr1_arath : 1330.0)	1								response to virus
AryANE_v1_00034245	1.78	1.38	-0.4	0.00258928	0.0180096	1.55	1.4	-0.15	0.168395	0.50403	1.3	0.88	-0.42	0.00415221	0.0220407	1.54	1.24	-0.31	0.0017648	0.0399886	MDP0000286868	2	S
AryANE_v1_00035739	3.38	3.01	-0.37	0.00349615	0.0225378	1.96	1.83	-0.13	0.248661	0.588828	2.85	2.42	-0.43	0.00612243	0.0278469	2.73	2.42	-0.31	0.00142683	0.0353042	MDP0000294178	2	S	690	AT5G60640	ATPDIL1-4 (PDI-LIKE 1-4); thiol-disulfide exchange intermediate	spe1	for	MD03G1117500	sp|Q9FF55|PDI14_ARATH	Protein disulfide isomerase-like 1-4	0	AT5G60640.1	PDI-like 1-4	0	Protein disulfide isomerase-like 1-4 OS=Arabidopsis thaliana (sp|q9ff55|pdi14_arath : 665.0) & Enzyme classification.EC_5 isomerases.EC_5.3 intramolecular oxidoreductase(50.5.3 : 338.3) (original description: none)	1							Response to oxidative stress / Cell redox homeostasis			Ox
AryANE_v1_00041834	0.85	0.61	-0.24	0.0334639	0.118547	0.77	0.52	-0.25	0.0803882	0.377546	0.65	0.18	-0.47	0.00253354	0.0164509	0.76	0.45	-0.31	0.00192093	0.0420337	MDP0000324162	1	S
AryANE_v1_00009011	6.52	6.31	-0.22	0.046417	0.149064	3.95	3.64	-0.31	0.0327	0.259173	5.97	5.64	-0.33	0.0253927	0.0717702	5.48	5.19	-0.3	0.000789832	0.0261751	MDP0000159289	3	S	70.1	AT3G60360	EDA14/UTP11 (U3 SMALL NUCLEOLAR RNA-ASSOCIATED PROTEIN 11, embryo sac development arrest 14)	spe2	for	MD11G1228500	sp|Q8S1Z1|UTP11_ORYSJ	Probable U3 small nucleolar RNA-associated protein 11	2e-101	AT3G60360.1	embryo sac development arrest 14	3e-95	Protein biosynthesis.cytosolic ribosome.small subunit (SSU).SSU processome.UTP11 assembly factor (original description: none)	1
AryANE_v1_00013829	2.68	2.53	-0.15	0.163663	0.350978	1.45	1.03	-0.42	0.00707738	0.128151	2.26	1.99	-0.27	0.0253286	0.0716419	2.14	1.84	-0.3	0.00171591	0.0392045	MDP0000183868	1	S
AryANE_v1_00027156	0.8	0.49	-0.31	0.0113653	0.0544665	0.79	0.32	-0.47	0.00517637	0.110609	0.59	0.42	-0.17	0.0978499	0.187071	0.72	0.42	-0.3	0.000658904	0.024043	MDP0000251943	4	S	615	AT4G23740	leucine-rich repeat transmembrane protein kinase, putative	spe1	for	MD01G1214100	sp|Q9SUQ3|Y4374_ARATH	Probable inactive receptor kinase At4g23740	0	AT4G23740.1	Leucine-rich repeat protein kinase family protein	0	Protein modification.phosphorylation.TKL kinase superfamily.LRR-III kinase (original description: none)	1
AryANE_v1_00036171	3.22	2.88	-0.35	0.00450182	0.0271434	2.24	1.92	-0.32	0.0359288	0.264619	2.69	2.52	-0.17	0.132314	0.232308	2.72	2.43	-0.3	0.00230075	0.0462849	MDP0000296243	4	S	553	AT4G24220	VEP1 (VEIN PATTERNING 1)	spe1	for	MD15G1073000	sp|Q946Y7|SYP61_ARATH	Syntaxin-61	2e-05	AT1G27700.1	Syntaxin/t-SNARE family protein	1e-112	no hits & (original description: none)	1
AryANE_v1_00038359	0.99	0.64	-0.35	0.00858171	0.0444278	0.56	0.49	-0.06	0.526068	0.789876	0.64	0.28	-0.36	0.00724831	0.0312003	0.75	0.45	-0.3	0.00111732	0.0312213	MDP0000306824	1	S	145	AT5G67460	glycosyl hydrolase family protein 17	spe1	for	MD02G1183900	sp|O65399|E131_ARATH	Glucan endo-1,3-beta-glucosidase 1	1e-29	AT5G67460.1	O-Glycosyl hydrolases family 17 protein	2e-70	Glucan endo-1,3-beta-glucosidase 3 OS=Arabidopsis thaliana (sp|q9zu91|e133_arath : 96.7) & Enzyme classification.EC_3 hydrolases.EC_3.2 glycosylase(50.3.2 : 35.0) (original description: none)	1
AryANE_v1_00047582	2.93	2.61	-0.33	0.00858184	0.0444205	1.64	1.39	-0.25	0.0926392	0.399184	2.59	2.25	-0.34	0.0120531	0.0434621	2.39	2.09	-0.3	0.000853092	0.0273149	MDP0000461780	1	S	69.3	AT2G18660	expansin family protein (EXPR3)	spe1	for	MD12G1175700	sp|Q9ZV52|EGC2_ARATH	EG45-like domain containing protein 2	4e-20	AT2G18660.1	plant natriuretic peptide A	2e-21	EG45-like domain containing protein 2 OS=Arabidopsis thaliana (sp|q9zv52|egc2_arath : 82.4)	1
AryANE_v1_00054035	7.49	7.18	-0.32	0.00785132	0.0417154	5.14	4.88	-0.26	0.116778	0.437365	7.18	6.85	-0.33	0.0218544	0.0648811	6.61	6.31	-0.3	0.00141884	0.0352334	MDP0000672871	2	S	76.3	AT5G59720	HSP18.2 (HEAT SHOCK PROTEIN 18.2)
AryANE_v1_00062184	0.91	0.63	-0.28	0.0199236	0.0820954	0.76	0.61	-0.15	0.287961	0.622696	0.67	0.22	-0.45	0.00256912	0.0165935	0.78	0.48	-0.3	0.00238987	0.0469085	MDP0000927926	1	S	530	AT4G18550	lipase class 3 family protein	spe1	for	MD10G1282800	sp|O49523|DSEL_ARATH	Phospholipase A1-IIgamma	0	AT4G18550.1	alpha/beta-Hydrolases superfamily protein	0	Lipid metabolism.lipid degradation.phospholipase activities.phospholipase A1 activities.PC-PLA1-type phospholipase A1 (original description: none)	1
AryANE_v1_00002794	1.01	0.67	-0.35	0.0113364	0.054346	0.87	0.67	-0.2	0.0847	0.391086	0.77	0.53	-0.25	0.0567551	0.126255	0.89	0.61	-0.29	0.00229463	0.0462634	MDP0000129053	1	S	414	AT4G01070	UDP-glucoronosyl/UDP-glucosyl transferase family protein
AryANE_v1_00002843	0.96	0.65	-0.32	0.00852705	0.0442081	0.6	0.41	-0.19	0.101092	0.414542	0.88	0.53	-0.35	0.0423883	0.102546	0.81	0.53	-0.29	0.00226034	0.0460457	MDP0000129310	2	S	271	AT3G50520	phosphoglycerate/bisphosphoglycerate mutase family protein	spe1	for	MD15G1280400	sp|Q9SCS3|PGML4_ARATH	Phosphoglycerate mutase-like protein 4	4e-91	AT3G50520.1	Phosphoglycerate mutase family protein	2e-92	Phosphoglycerate mutase-like protein 4 OS=Arabidopsis thaliana (sp|q9scs3|pgml4_arath : 262.0)	1
AryANE_v1_00015726	2.81	2.59	-0.22	0.0599492	0.177981	1.72	1.36	-0.36	0.026	0.233481	2.46	2.15	-0.31	0.0143661	0.0486681	2.32	2.03	-0.29	0.000967137	0.0289719	MDP0000193309	1	S	85.1	B9MUP0_POPTR	Predicted protein	spe1	for	MD04G1064000	sp|Q8H1R3|TBL24_ARATH	Protein trichome birefringence-like 24	0.7	AT4G23790.1	TRICHOME BIREFRINGENCE-LIKE 24	0.039	no hits & (original description: none)	1
AryANE_v1_00015915	0.98	0.61	-0.37	0.00395215	0.0246896	0.98	0.6	-0.38	0.0107062	0.154137	0.56	0.39	-0.17	0.102712	0.19366	0.84	0.56	-0.29	0.000501144	0.0209945	MDP0000194203	2	S	107	AT5G38280	PR5K (PR5-like receptor kinase); kinase/ transmembrane receptor protein serine/threonine kinase
AryANE_v1_00021422	0.74	0.33	-0.41	0.0024945	0.0174554	0.49	0.31	-0.18	0.10699	1	0.55	0.22	-0.33	0.010742	0.0404421	0.58	0.29	-0.29	0.00164645	0.0383519	MDP0000222212	1	S	265	AT5G08380	ATAGAL1 (ARABIDOPSIS THALIANA ALPHA-GALACTOSIDASE 1); alpha-galactosidase	spe1	for	MD05G1321500	sp|Q8RX86|AGAL2_ARATH	Alpha-galactosidase 2	0	AT5G08370.1	alpha-galactosidase 2	0	Alpha-galactosidase 2 OS=Arabidopsis thaliana (sp|q8rx86|agal2_arath : 517.0) & Enzyme classification.EC_3 hydrolases.EC_3.2 glycosylase(50.3.2 : 196.9) (original description: none)	1								response to fungus
AryANE_v1_00029418	4.93	4.47	-0.46	0.000692573	0.00659978	2.58	2.28	-0.3	0.028069	0.239232	4.36	4.26	-0.1	0.287066	0.409155	3.96	3.67	-0.29	0.00223906	0.0458164	MDP0000262910	1	S	976	AT3G23940	dehydratase family	spe1	for	MD04G1003600	sp|Q9LIR4|ILVD_ARATH	Dihydroxy-acid dehydratase, chloroplastic	0	AT3G23940.1	dehydratase family	0	Amino acid metabolism.biosynthesis.pyruvate family.pyruvate-derived amino acids.dihydroxy-acid dehydratase (original description: none)	1									response to salt stress
AryANE_v1_00030950	5.69	5.44	-0.25	0.0302519	0.110376	3.54	3.39	-0.14	0.2039	0.551592	5.15	4.75	-0.4	0.0113489	0.0418745	4.8	4.51	-0.29	0.00127502	0.0335764	MDP0000270233	1	S	498	AT2G39760	ATBPM3; protein binding	spe1	for	MD01G1139500	sp|O22286|BPM3_ARATH	BTB/POZ and MATH domain-containing protein 3	0	AT2G39760.1	BTB/POZ/MATH-domains containing protein	0	BTB/POZ and MATH domain-containing protein 3 OS=Arabidopsis thaliana (sp|o22286|bpm3_arath : 498.0)	1									response to osmotic stress / cellular response to salt stress
AryANE_v1_00031543	3.06	2.82	-0.24	0.0362917	0.125593	1.93	1.56	-0.37	0.0129127	0.167457	2.62	2.26	-0.36	0.00875113	0.0353219	2.51	2.23	-0.29	0.00072012	0.0250128	MDP0000273321	1	S	571	AT3G22890	APS1 (ATP sulfurylase 3)	spe1	for	MD13G1201500	sp|Q9LIK9|APS1_ARATH	ATP sulfurylase 1, chloroplastic	0	AT3G22890.1	ATP sulfurylase 1	0	Nutrient uptake.sulfur assimilation.sulfate assimilation.ATP sulfurylase (original description: none)	1
AryANE_v1_00032970	4.48	4.09	-0.39	0.00341963	0.0221483	2.59	2.33	-0.25	0.0591428	0.331043	3.97	3.74	-0.23	0.0444162	0.106008	3.68	3.39	-0.29	0.000749162	0.025505	MDP0000280632	1	S	783	AT2G40360	transducin family protein / WD-40 repeat family protein
AryANE_v1_00040889	3.4	3.04	-0.36	0.00586478	0.0333696	1.83	1.64	-0.19	0.104463	0.419775	2.66	2.33	-0.33	0.00982256	0.0380653	2.63	2.34	-0.29	0.000649154	0.0238777	MDP0000319344	1	S	333	AT1G55110	ARABIDOPSIS THALIANA INDETERMINATE(ID)-DOMAIN 7/ATIDD7; nucleic acid binding / transcription factor/ zinc ion binding	spe1	for	MD11G1278800	sp|O22759|IDD12_ARATH	Protein indeterminate-domain 12	3e-124	AT4G02670.1	indeterminate(ID)-domain 12	2e-125	RNA biosynthesis.transcriptional activation.C2H2 zinc finger transcription factor (original description: none)	1
AryANE_v1_00045367	1.28	0.87	-0.41	0.0017289	0.0132221	0.87	0.59	-0.28	0.0351382	0.262657	1	0.79	-0.22	0.0607201	0.131923	1.04	0.76	-0.29	0.000537811	0.0217022	MDP0000391210	1	S	53.5	AT5G06320	NHL3 (NDR1/HIN1-like 3)
AryANE_v1_00054588	0.53	0.25	-0.28	0.0297381	0.109011	0.99	0.74	-0.25	0.0474	0.303676	0.51	0.14	-0.37	0.0119725	0.0432996	0.65	0.37	-0.29	0.00195756	0.0423623	MDP0000690110	4	S	320	AT1G76690	OPR2 (12-oxophytodienoate reductase 2); 12-oxophytodienoate reductase, DNAJ heat shock N-terminal domain-containing protein	spe1	for	MD15G1400600	sp|B9FSC8|OPR11_ORYSJ	Putative 12-oxophytodienoate reductase 11	0	AT1G76690.1	12-oxophytodienoate reductase 2	0	Enzyme classification.EC_1 oxidoreductases.EC_1.3 oxidoreductase acting on CH-CH group of donor(50.1.3 : 715.1) & Putative 12-oxophytodienoate reductase 11 OS=Oryza sativa subsp. japonica (sp|b9fsc8|opr11_orysj : 598.0) (original description: none)	1
AryANE_v1_00001050	1.01	0.82	-0.19	0.076584	0.210317	0.97	0.82	-0.15	0.180196	0.51869	0.92	0.46	-0.46	0.00308069	0.0184779	0.96	0.68	-0.28	0.00228085	0.0461212	MDP0000120738	4	S	355	AT4G32400	mitochondrial substrate carrier family protein	spe1	for	MD02G1034100	sp|Q9SUV1|BRT1_ARATH	Adenine nucleotide transporter BT1, chloroplastic/mitochondrial	1e-133	AT4G32400.1	Mitochondrial substrate carrier family protein	7e-135	Solute transport.carrier-mediated transport.MC-type solute transporter (original description: none)
AryANE_v1_00005187	6.95	6.71	-0.25	0.0294974	0.108293	4.71	4.35	-0.36	0.015	0.18275	6.48	6.26	-0.22	0.053195	0.120616	6.05	5.77	-0.28	0.000349478	0.0174358	MDP0000140343	2	S	97.1	AT1G43170	ARP1 (ARABIDOPSIS RIBOSOMAL PROTEIN 1)
AryANE_v1_00014362	1.51	1.12	-0.39	0.00247485	0.0173473	1.01	0.91	-0.1	0.336969	0.662236	1.13	0.78	-0.35	0.00787888	0.0329417	1.21	0.94	-0.28	0.00166568	0.0386359	MDP0000186547	2	S	79.3	AT1G35510	unknown protein
AryANE_v1_00015852	2.67	2.39	-0.28	0.018082	0.0764811	1.87	1.51	-0.35	0.0231	0.22123	2.24	2.04	-0.2	0.0870701	0.171992	2.25	1.97	-0.28	0.000974502	0.029034	MDP0000193902	1	S	165	AT2G36800	.	spe1_rev	rev	MD07G1079100	sp|P46531|NOTC1_HUMAN	Neurogenic locus notch homolog protein 1	1.1	AT5G27870.1	Plant invertase/pectin methylesterase inhibitor superfamily	4.5	no hits & (original description: none)
AryANE_v1_00018559	4.57	4.2	-0.37	0.00420851	0.0258331	2.72	2.42	-0.3	0.0246028	0.224168	4.23	4.06	-0.17	0.161008	0.267734	3.84	3.56	-0.28	0.00128289	0.0336222	MDP0000207588	4	S	1710	AT1G71010	phosphatidylinositol-4-phosphate 5-kinase family protein	spe1	for	MD13G1026200	sp|Q9SSJ8|FAB1C_ARATH	Putative 1-phosphatidylinositol-3-phosphate 5-kinase FAB1C	0	AT1G71010.1	FORMS APLOID AND BINUCLEATE CELLS 1C	0	Enzyme classification.EC_2 transferases.EC_2.7 transferase transferring phosphorus-containing group(50.2.7 : 1870.5) & Putative 1-phosphatidylinositol-3-phosphate 5-kinase FAB1C OS=Arabidopsis thaliana (sp|q9ssj8|fab1c_arath : 1695.0) (original description: none)	1
AryANE_v1_00028224	5.54	5.38	-0.17	0.111499	0.271723	2.92	2.73	-0.19	0.0930648	0.400443	4.98	4.53	-0.45	0.00419291	0.0221341	4.49	4.21	-0.28	0.00260229	0.0492801	MDP0000257010	1	S	317	AT2G37210	unknown protein	spe1	for	MD08G1014400	sp|B9F166|LOGL2_ORYSJ	Probable cytokinin riboside 5'-monophosphate phosphoribohydrolase LOGL2	6e-107	AT5G06300.1	Putative lysine decarboxylase family protein	4e-106	Phytohormones.cytokinin.synthesis.cytokinin phosphoribohydrolase (original description: none)	1
AryANE_v1_00061997	6.52	6.26	-0.27	0.0220917	0.0882719	4.63	4.37	-0.26	0.0364	0.269688	6.03	5.72	-0.31	0.0194938	0.0600881	5.72	5.44	-0.28	0.000399807	0.018626	MDP0000922600	2	S	552	AT3G02350	GAUT9 (Galacturonosyltransferase 9); polygalacturonate 4-alpha-galacturonosyltransferase/ transferase, transferring glycosyl groups / transferase, transferring hexosyl groups	spe1	for	MD09G1078600	sp|Q9FWA4|GAUT9_ARATH	Probable galacturonosyltransferase 9	0	AT3G02350.1	galacturonosyltransferase 9	0	Probable galacturonosyltransferase 9 OS=Arabidopsis thaliana (sp|q9fwa4|gaut9_arath : 793.0)	1
AryANE_v1_00030169	2.41	2.18	-0.23	0.0447871	0.14525	1.6	1.44	-0.16	0.149115	0.479022	1.98	1.53	-0.45	0.00243687	0.0160406	1.99	1.72	-0.27	0.00243379	0.0474312	MDP0000266330	2	S	917	AT3G05420	ACBP4 (ACYL-COA BINDING PROTEIN 4, ACYL-COA-BINDING DOMAIN 4); acyl-CoA binding	spe1	for	MD12G1216500	sp|Q9MA55|ACBP4_ARATH	Acyl-CoA-binding domain-containing protein 4	0	AT3G05420.2	acyl-CoA binding protein 4	0	Acyl-CoA-binding domain-containing protein 4 OS=Arabidopsis thaliana (sp|q9ma55|acbp4_arath : 905.0)	1					response to light stimulus					L
AryANE_v1_00002744	2.19	1.74	-0.46	0.0007238	0.0068499	1.06	0.89	-0.17	0.155398	0.487399	1.66	1.46	-0.2	0.0605343	0.131594	1.64	1.38	-0.27	0.00195157	0.0422993	MDP0000128857	2	S	54.7	AT1G17930	unknown protein
AryANE_v1_00003279	2.2	1.83	-0.37	0.0039012	0.02444	0.92	0.79	-0.13	0.220023	0.562153	1.76	1.49	-0.27	0.0260819	0.0730559	1.64	1.37	-0.27	0.00125303	0.0331882	MDP0000131288	4	S	505	AT5G57100	transporter-related	spe1	for	MD13G1241400	sp|Q9LU76|NSTU1_ARATH	Nucleotide-sugar uncharacterized transporter 1	0	AT5G57100.1	Nucleotide/sugar transporter family protein	0	Nucleotide-sugar uncharacterized transporter 1 OS=Arabidopsis thaliana (sp|q9lu76|nstu1_arath : 487.0)	1
AryANE_v1_00006520	2.12	1.83	-0.29	0.0181746	0.0767494	1.63	1.24	-0.39	0.0212	0.213345	1.61	1.43	-0.18	0.0842268	0.167846	1.77	1.5	-0.27	0.00134229	0.0343266	MDP0000147242	4	S	72	AT3G60190	ADL4/ADLP2/DRP1E/EDR3 (DYNAMIN-LIKE PROTEIN 4); GTP binding / GTPase
AryANE_v1_00017931	7.6	7.41	-0.19	0.0845205	0.225219	5.01	4.65	-0.35	0.02	0.208732	7.06	6.83	-0.23	0.0557003	0.124611	6.56	6.3	-0.27	0.00124007	0.0330686	MDP0000204316	4	S	88.2	AT1G60870	MEE9 (maternal effect embryo arrest 9)	spe1	for	MD15G1423100	sp|Q13753|LAMC2_HUMAN	Laminin subunit gamma-2	0.073	AT1G60870.1	maternal effect embryo arrest 9	3e-29	no hits & (original description: none)	1
AryANE_v1_00025971	1.88	1.55	-0.34	0.00580034	0.0330616	0.9	0.76	-0.14	0.191908	0.532024	1.23	0.85	-0.38	0.00528977	0.0254999	1.33	1.07	-0.27	0.00143757	0.0353467	MDP0000245830	1	S	380	AT5G64260	phosphate-responsive protein, putative	spe1	for	MD08G1186400	sp|Q9FE06|EXOL2_ARATH	Protein EXORDIUM-like 2	3e-130	AT5G64260.1	EXORDIUM like 2	2e-131	Protein EXORDIUM-like 2 OS=Arabidopsis thaliana (sp|q9fe06|exol2_arath : 364.0)	1
AryANE_v1_00031214	3.46	3.13	-0.33	0.00691012	0.0379498	1.69	1.6	-0.09	0.491643	0.769049	2.95	2.65	-0.3	0.013808	0.0474487	2.72	2.45	-0.27	0.000997283	0.0292054	MDP0000271561	4	S	211	AT3G49640	FAD binding / oxidoreductase	spe1	for	MD06G1013700	sp|Q9NX74|DUS2L_HUMAN	tRNA-dihydrouridine(20) synthase [NAD(P)+]-like	4e-103	AT3G49640.1	Aldolase-type TIM barrel family protein	0	RNA processing.RNA modification.dihydrouridylation.tRNA dihydrouridine synthase (original description: none)	1
AryANE_v1_00037666	5.31	4.94	-0.38	0.00267948	0.0185078	3.29	3.07	-0.21	0.0995698	0.411797	4.69	4.51	-0.18	0.101617	0.192231	4.44	4.17	-0.27	0.00100217	0.0292548	MDP0000303431	2	S	233	AT5G52660	myb family transcription factor	spe1	for	MD07G1279300	sp|Q8H0W3|RVE6_ARATH	Protein REVEILLE 6	9e-116	AT5G52660.2	Homeodomain-like superfamily protein	5e-117	Multi-process regulation.circadian clock.evening element regulation.REVEILLE clock factor (original description: none)	1									response to salt stress
AryANE_v1_00040145	5.36	5.11	-0.25	0.0277057	0.103759	3.52	3.34	-0.18	0.108081	0.425156	5	4.65	-0.35	0.00789554	0.0329702	4.64	4.37	-0.27	0.000247275	0.0143148	MDP0000315543	4	S	936	AT3G03960	chaperonin, putative	spe1	for	MD17G1264600	sp|Q94K05|TCPQ_ARATH	T-complex protein 1 subunit theta	0	AT3G03960.1	TCP-1/cpn60 chaperonin family protein	0	Cytoskeleton.actin and tubulin folding.CCT chaperonin folding complex.CCT8 theta subunit (original description: none)	1
AryANE_v1_00041981	8.86	8.72	-0.15	0.154513	0.337467	6.66	6.22	-0.44	0.00646661	0.122418	8.4	8.18	-0.22	0.0448774	0.106738	7.98	7.71	-0.27	0.00149708	0.0359404	MDP0000327126	2	S	264	AT3G02080	40S ribosomal protein S19 (RPS19A)	spe1	for	MD17G1057300	sp|Q9SGA6|RS191_ARATH	40S ribosomal protein S19-1	6e-90	AT3G02080.1	Ribosomal protein S19e family protein	4e-91	Protein biosynthesis.cytosolic ribosome.small subunit (SSU).SSU proteome.RPS19 component (original description: none)	1
AryANE_v1_00045403	3.2	3.07	-0.13	0.247983	0.456019	2.15	1.76	-0.39	0.0104	0.153941	2.5	2.24	-0.27	0.0273549	0.0755175	2.61	2.34	-0.27	0.0026437	0.0496871	MDP0000392201	1	S	479	AT3G20820	leucine-rich repeat family protein
AryANE_v1_00045668	0.76	0.45	-0.31	0.0187657	0.0785564	0.77	0.48	-0.29	0.0259	0.233347	0.71	0.47	-0.24	0.0461292	0.108704	0.74	0.47	-0.27	0.00196276	0.0424081	MDP0000400679	2	S	152	AT1G70250	receptor serine/threonine kinase, putative	spe1	for	MD02G1254300	sp|P93604|LRK10_WHEAT	Rust resistance kinase Lr10	2e-130	AT1G66920.2	Protein kinase superfamily protein	2e-108	Rust resistance kinase Lr10 OS=Triticum aestivum (sp|p93604|lrk10_wheat : 400.0) & Enzyme classification.EC_2 transferases.EC_2.7 transferase transferring phosphorus-containing group(50.2.7 : 122.5) (original description: none)	1
AryANE_v1_00050111	1.01	0.72	-0.29	0.0145217	0.0653238	0.9	0.72	-0.18	0.1373	0.467513	0.86	0.56	-0.3	0.0143031	0.0485589	0.93	0.66	-0.27	0.000388807	0.0184902	MDP0000545122	2	S	446	AT4G15550	IAGLU (INDOLE-3-ACETATE BETA-D-GLUCOSYLTRANSFERASE); UDP-glycosyltransferase/ transferase, transferring glycosyl groups, unknown protein	spe1	for	MD04G1019300	sp|F8WKW0|UGT1_GARJA	Crocetin glucosyltransferase, chloroplastic	0	AT4G15550.1	indole-3-acetate beta-D-glucosyltransferase	5e-157	Crocetin glucosyltransferase, chloroplastic OS=Gardenia jasminoides (sp|f8wkw0|ugt1_garja : 564.0) & Enzyme classification.EC_2 transferases.EC_2.4 glycosyltransferase(50.2.4 : 340.5) (original description: none)	1
AryANE_v1_00056098	3.37	3.16	-0.22	0.059631	0.177365	1.96	1.79	-0.17	0.132033	0.456338	2.9	2.49	-0.41	0.00371422	0.0206092	2.75	2.48	-0.27	0.00163833	0.0382928	MDP0000739304	2	S	86.3	AT1G21750	ATPDIL1-1 (PDI-LIKE 1-1); protein disulfide isomerase	spe1	for	MD15G1341900	sp|Q7XSJ6|CCB21_ORYSJ	Cyclin-B2-1	9e-28	AT1G20610.1	Cyclin B2;3	6e-26	Cyclin-B2-1 OS=Oryza sativa subsp. japonica (sp|q7xsj6|ccb21_orysj : 122.0)	1
AryANE_v1_00058678	3.98	3.72	-0.26	0.0274065	0.103066	2.52	2.24	-0.28	0.0314	0.254868	3.46	3.19	-0.27	0.0209914	0.0631365	3.31	3.05	-0.27	0.00020946	0.0130924	MDP0000820058	1	S	1188	AT5G16750	TOZ (TORMOZEMBRYO DEFECTIVE); nucleotide binding	spe1	for	MD07G1309100	sp|Q12788|TBL3_HUMAN	Transducin beta-like protein 3	0	AT5G16750.1	Transducin family protein / WD-40 repeat family protein	0	Protein biosynthesis.cytosolic ribosome.small subunit (SSU).SSU processome.TOZ assembly factor (original description: none)	1
AryANE_v1_00061592	4.42	4.19	-0.23	0.0452634	0.146335	3.1	2.73	-0.37	0.0124	0.166443	4.11	3.85	-0.26	0.0298867	0.0803803	3.87	3.6	-0.27	0.000237644	0.0139934	MDP0000910523	1	S	274	AT5G05320	monooxygenase, putative (MO3)	spe1	for	MD11G1231900	sp|Q6F6Y2|HPXO_ACIAD	FAD-dependent urate hydroxylase	3e-35	AT5G05320.1	FAD/NAD(P)-binding oxidoreductase family protein	5e-98	Monooxygenase 3 OS=Arabidopsis thaliana (sp|q9flc2|mo3_arath : 275.0)	1
AryANE_v1_00013915	6.23	5.97	-0.26	0.0266035	0.100794	4.56	4.36	-0.2	0.1163	0.441686	5.92	5.6	-0.32	0.0119042	0.0431514	5.56	5.31	-0.26	0.000901202	0.0281331	MDP0000184304	4	S	212	AT4G36220	FAH1 (FERULATE-5-HYDROXYLASE 1); ferulate 5-hydroxylase	spe2	for	MD14G1224300	sp|H2DH18|C7A12_PANGI	Cytochrome P450 CYP736A12	0	AT5G07990.1	Cytochrome P450 superfamily protein	9e-131	Cytochrome P450 CYP736A12 OS=Panax ginseng (sp|h2dh18|c7a12_pangi : 611.0) & Enzyme classification.EC_1 oxidoreductases.EC_1.14 oxidoreductase acting on paired donor with incorporation or reduction of molecular oxygen(50.1.13 : 439.8) (original description: none)	1					response to UV					L
AryANE_v1_00002776	1.43	1.08	-0.35	0.00447128	0.0270043	0.47	0.35	-0.11	0.307463	1	1.09	0.83	-0.27	0.0237311	0.0686364	1	0.75	-0.26	0.000794244	0.0262263	MDP0000128997	4	S	145	AT4G15417	ribonuclease III family protein	spe1	for	MD17G1102000	sp|Q69KJ0|RTL3_ORYSJ	Ribonuclease 3-like protein 3	3e-84	AT4G15417.1	RNAse II-like 1	7e-90	Ribonuclease 3-like protein 3 OS=Oryza sativa subsp. japonica (sp|q69kj0|rtl3_orysj : 256.0)	1
AryANE_v1_00003978	4.18	4.03	-0.16	0.146997	0.326532	2.68	2.41	-0.27	0.0452689	0.293884	3.89	3.51	-0.38	0.00561491	0.0264445	3.58	3.32	-0.26	0.00120501	0.0326088	MDP0000134760	2	S	1677	AT5G11700	glycine-rich protein	spe1	for	MD08G1108700	sp|Q94CC0|Y5994_ARATH	Uncharacterized protein At5g49945	2.6	AT5G11700.2	BEST Arabidopsis thaliana protein match is: glycine-rich protein (TAIR:AT4G32920.3); Has 8203 Blast hits to 3102 proteins in 389 species: Archae -3; Bacteria -5624; Metazoa -852; Fungi -139; Plants -704; Viruses -77; Other Eukaryotes -804 (source: NCBI BLink).	0	no hits & (original description: none)	1
AryANE_v1_00016446	0.66	0.32	-0.34	0.00748547	0.0402452	0.3	0.2	-0.1	0.323011	1	0.57	0.25	-0.32	0.0132525	0.046269	0.51	0.26	-0.26	0.00226949	0.0460613	MDP0000196922	1	S	799	AT1G02810	pectinesterase family protein	spe1	for	MD03G1290900	sp|Q9SRX4|PME7_ARATH	Probable pectinesterase/pectinesterase inhibitor 7	0	AT1G02810.1	Plant invertase/pectin methylesterase inhibitor superfamily	0	Cell wall.pectin.homogalacturonan.modification and degradation.pectin methylesterase (original description: none)	1
AryANE_v1_00017604	3.81	3.67	-0.14	0.187567	0.383129	2.66	2.31	-0.35	0.0392	0.27942	3.31	3.01	-0.3	0.0144245	0.0487917	3.26	3	-0.26	0.00213321	0.0448203	MDP0000202577	4	S	1221	AT1G62020	coatomer protein complex, subunit alpha, putative	spe1	for	MD10G1251600	sp|Q94A40|COPA1_ARATH	Coatomer subunit alpha-1	0	AT1G62020.1	Coatomer, alpha subunit	0	Vesicle trafficking.Coat protein I (COPI) coatomer machinery.coat protein complex.alpha subunit (original description: none)	1
AryANE_v1_00020019	7.23	6.96	-0.28	0.0180638	0.0764264	4.95	4.68	-0.27	0.0351	0.266312	6.74	6.52	-0.22	0.0582207	0.128397	6.31	6.05	-0.26	0.00033113	0.0168575	MDP0000215013	2	S	277	AT3G60360	EDA14/UTP11 (U3 SMALL NUCLEOLAR RNA-ASSOCIATED PROTEIN 11, embryo sac development arrest 14)
AryANE_v1_00042540	7.6	7.36	-0.25	0.0309858	0.112077	5.21	4.99	-0.22	0.0683	0.357361	7.11	6.79	-0.32	0.011373	0.0419402	6.63	6.38	-0.26	0.000311481	0.0160961	MDP0000337160	4	S	275	AT3G60360	EDA14/UTP11 (U3 SMALL NUCLEOLAR RNA-ASSOCIATED PROTEIN 11, embryo sac development arrest 14)	spe2	for	MD11G1228500	sp|Q8S1Z1|UTP11_ORYSJ	Probable U3 small nucleolar RNA-associated protein 11	2e-101	AT3G60360.1	embryo sac development arrest 14	3e-95	Protein biosynthesis.cytosolic ribosome.small subunit (SSU).SSU processome.UTP11 assembly factor (original description: none)
AryANE_v1_00050805	6.92	6.64	-0.28	0.0201306	0.08263	4.44	4.14	-0.3	0.0233	0.222292	6.44	6.23	-0.21	0.0611043	0.132511	5.93	5.67	-0.26	0.000580559	0.0226608	MDP0000567216	4	S	696	AT5G60640	ATPDIL1-4 (PDI-LIKE 1-4); thiol-disulfide exchange intermediate	spe1	for	MD11G1135800	sp|Q9FF55|PDI14_ARATH	Protein disulfide isomerase-like 1-4	0	AT5G60640.1	PDI-like 1-4	0	Protein disulfide isomerase-like 1-4 OS=Arabidopsis thaliana (sp|q9ff55|pdi14_arath : 660.0) & Enzyme classification.EC_5 isomerases.EC_5.3 intramolecular oxidoreductase(50.5.3 : 342.4) (original description: none)	1							Response to oxidative stress / Cell redox homeostasis			Ox
AryANE_v1_00055053	0.87	0.56	-0.31	0.00947453	0.0477744	0.8	0.47	-0.33	0.0304479	0.247648	0.74	0.55	-0.19	0.0808789	0.162808	0.8	0.54	-0.26	0.000595793	0.0229615	MDP0000704594	2	S	69.3	AT1G69730	protein kinase family protein
AryANE_v1_00061410	5.51	5.32	-0.2	0.0830834	0.222704	4.02	3.64	-0.38	0.0148	0.181401	4.93	4.71	-0.22	0.0486871	0.112916	4.82	4.56	-0.26	0.00109723	0.0309117	MDP0000905208	2	S
AryANE_v1_00007167	1.96	1.86	-0.1	0.360867	0.573453	1.82	1.47	-0.34	0.0182	0.200467	1.85	1.53	-0.32	0.0110115	0.0410305	1.87	1.62	-0.25	0.0018518	0.0409786	MDP0000150279	1	S	61.6	AT4G02040	unknown protein
AryANE_v1_00023645	5.25	5.07	-0.18	0.0969348	0.247699	3.03	2.79	-0.24	0.0969649	0.407376	4.91	4.56	-0.35	0.00946998	0.0371716	4.39	4.14	-0.25	0.00238394	0.0469937	MDP0000233444	1	S	141	AT3G16110	ATPDIL1-6 (PDI-LIKE 1-6); thiol-disulfide exchange intermediate	spe1	for	MD17G1191800	sp|Q66GQ3|PDI16_ARATH	Protein disulfide isomerase-like 1-6	0	AT3G16110.1	PDI-like 1-6	0	Protein disulfide isomerase-like 1-6 OS=Arabidopsis thaliana (sp|q66gq3|pdi16_arath : 614.0) & Enzyme classification.EC_5 isomerases.EC_5.3 intramolecular oxidoreductase(50.5.3 : 238.3) (original description: none)	1							Cell redox homeostasis			Ox
AryANE_v1_00026626	6.09	5.92	-0.18	0.0984247	0.250135	4.42	4.04	-0.37	0.0118	0.163384	5.59	5.38	-0.21	0.0791717	0.160189	5.36	5.11	-0.25	0.00143049	0.0352991	MDP0000249387	2	S	705	AT5G26751	ATSK11 (Arabidopsis thaliana SHAGGY-related kinase 11); protein kinase	spe1	for	MD17G1279400	sp|P51139|MSK3_MEDSA	Glycogen synthase kinase-3 homolog MsK-3	0	AT5G26751.1	shaggy-related kinase 11	0	Protein modification.phosphorylation.CMGC kinase superfamily.GSK kinase (original description: none)	1									response to salt stress
AryANE_v1_00029342	6.97	6.79	-0.18	0.120995	0.287233	4.85	4.64	-0.21	0.0761063	0.368569	6.52	6.16	-0.36	0.00638252	0.0286748	6.11	5.86	-0.25	0.00237251	0.0469371	MDP0000262625	2	S	479	AT2G40010	60S acidic ribosomal protein P0 (RPP0A)	spe1	for	MD07G1215800	sp|P50346|RLA0_SOYBN	60S acidic ribosomal protein P0	0	AT2G40010.1	Ribosomal protein L10 family protein	0	Protein biosynthesis.cytosolic ribosome.large subunit (LSU).LSU proteome component.RPP0 component (original description: none)	1
AryANE_v1_00046217	7.85	7.72	-0.13	0.247139	0.455191	5.67	5.31	-0.36	0.0131	0.171478	7.38	7.12	-0.26	0.027231	0.0752607	6.96	6.71	-0.25	0.00235915	0.046774	MDP0000417422	4	S	216	AT2G37270	ATRPS5B (RIBOSOMAL PROTEIN 5B); structural constituent of ribosome	spe1	for	MD12G1049500	sp|O65731|RS5_CICAR	40S ribosomal protein S5 (Fragment)	1e-132	AT2G37270.1	ribosomal protein 5B	1e-133	Protein biosynthesis.cytosolic ribosome.small subunit (SSU).SSU proteome.RPS5 component (original description: none)	1
AryANE_v1_00055910	2.35	2.18	-0.18	0.105408	0.261758	0.94	0.65	-0.29	0.029	0.246202	2	1.67	-0.33	0.0164449	0.0533839	1.74	1.49	-0.25	0.00145008	0.0354321	MDP0000733239	1	S	1038	AT3G23670	PAKRP1L; microtubule motor	spe1	for	MD13G1280700	sp|Q8L7Y8|KN12B_ARATH	Kinesin-like protein KIN-12B	0	AT3G23670.1	phragmoplast-associated kinesin-related protein, putative	0	Cytoskeleton.microtubular network.Kinesin microtubule-based motor protein activities.Kinesin-12 motor protein (original description: none)	1
[truncated: 650 more rows]
