# Supplementary material for: Pre-harvest climate and post-harvest acclimation to cold prevent from superficial scald development in Granny Smith apples
Source: Sci Rep. 2020 Apr 10;10:6180. doi: 10.1038/s41598-020-63018-3 (PMC7148358; doi:10.1038/s41598-020-63018-3)
Supplement: Supplementary file 3 — Supplementary File S2. [file 41598_2020_63018_MOESM3_ESM.xlsx]

## Sheet: ScReports
Pre-harvest climate and post-harvest acclimation to cold prevent from superficial scald development in Granny Smith apples.
Mathieu Marc1, Maryline Cournol1, Sylvain Hanteville1, Anne-Sophie Poisson1, Marie-Charlotte Guillou1, Sandra Pelletier1, François Laurens1, Christine Tessier2, Claude Coureau2,3, Jean-Pierre Renou1, Mickaël Delaire1 & Mathilde Orsel1*
1IRHS, Université d’Angers, AgroCampus Ouest, INRAE, SFR 4207 QuaSaV, 42 rue Georges Morel, 49071, Beaucouzé cedex, France
2Station d’expérimentation fruitière La Morinière, 37800 Saint-Epain, France
3Centre technique interprofessionnel des fruits et légumes (CTIFL), France
*Corresponding author: mathilde.orsel-baldwin@inrae.fr

## Sheet: S2
Supplementary File S2: TAIR GO annotation related to biotic and abiotic stimuli
Stimuli	GO ID	cat	GO term
Heat	GO:0009266	proc	response to temperature stimulus
Heat	GO:0009408	proc	response to heat
Heat	GO:0010286	proc	heat acclimation
Heat	GO:0034605	proc	cellular response to heat
Heat	GO:0061408	proc	positive regulation of transcription from RNA polymerase II promoter in response to heat stress
Heat	GO:0070370	proc	cellular heat acclimation
Light	GO:0009411	proc	response to UV
Light	GO:0009416	proc	response to light stimulus
Light	GO:0009585	proc	red, far-red light phototransduction
Light	GO:0009637	proc	response to blue light
Light	GO:0009638	proc	phototropism
Light	GO:0009640	proc	photomorphogenesis
Light	GO:0009641	proc	shade avoidance
Light	GO:0009643	proc	photosynthetic acclimation
Light	GO:0009644	proc	response to high light intensity
Light	GO:0009646	proc	response to absence of light
Light	GO:0009647	proc	skotomorphogenesis
Light	GO:0009650	proc	UV protection
Light	GO:0009704	proc	de-etiolation
Light	GO:0009785	proc	blue light signaling pathway
Light	GO:0010017	proc	red or far-red light signaling pathway
Light	GO:0010099	proc	regulation of photomorphogenesis
Light	GO:0010114	proc	response to red light
Light	GO:0010117	proc	photoprotection
Light	GO:0010196	proc	nonphotochemical quenching
Light	GO:0010205	proc	photoinhibition
Light	GO:0010218	proc	response to far red light
Light	GO:0010224	proc	response to UV-B
Light	GO:0048573	proc	photoperiodism, flowering
Light	GO:0048578	proc	positive regulation of long-day photoperiodism, flowering
Light	GO:0048586	proc	regulation of long-day photoperiodism, flowering
Light	GO:0071483	proc	cellular response to blue light
Light	GO:0071486	proc	cellular response to high light intensity
Light	GO:0071490	proc	cellular response to far red light
Light	GO:0071491	proc	cellular response to red light
Light	GO:0071492	proc	cellular response to UV-A
Light	GO:0071493	proc	cellular response to UV-B
Cold	GO:0009409	proc	response to cold
Cold	GO:0009631	proc	cold acclimation
Cold	GO:0070417	proc	cellular response to cold
Cold	GO:0071497	proc	cellular response to freezing
Redox	GO:0000302	proc	response to reactive oxygen species
Redox	GO:0001666	proc	response to hypoxia
Redox	GO:0006123	proc	mitochondrial electron transport, cytochrome c to oxygen
Redox	GO:0006749	proc	glutathione metabolic process
Redox	GO:0006979	proc	response to oxidative stress
Redox	GO:0010726	proc	positive regulation of hydrogen peroxide metabolic process
Redox	GO:0015671	proc	oxygen transport
Redox	GO:0034599	proc	cellular response to oxidative stress
Redox	GO:0042542	proc	response to hydrogen peroxide
Redox	GO:0042744	proc	hydrogen peroxide catabolic process
Redox	GO:0045454	proc	cell redox homeostasis
Redox	GO:0050665	proc	hydrogen peroxide biosynthetic process
Redox	GO:0070483	proc	detection of hypoxia
Redox	GO:0071456	proc	cellular response to hypoxia
Redox	GO:0072593	proc	reactive oxygen species metabolic process
Redox	GO:0080170	proc	hydrogen peroxide transmembrane transport
Redox	GO:0098869	proc	cellular oxidant detoxification
Redox	GO:1901671	proc	positive regulation of superoxide dismutase activity
Redox	GO:2000377	proc	regulation of reactive oxygen species metabolic process
Redox	GO:2000469	proc	negative regulation of peroxidase activity
Biotic	GO:0002213	proc	defense response to insect
Biotic	GO:0002229	proc	defense response to oomycetes
Biotic	GO:0009607	proc	response to biotic stimulus
Biotic	GO:0009615	proc	response to virus
Biotic	GO:0009617	proc	response to bacterium
Biotic	GO:0009620	proc	response to fungus
Biotic	GO:0009624	proc	response to nematode
Biotic	GO:0009625	proc	response to insect
Biotic	GO:0009816	proc	defense response to bacterium, incompatible interaction
Biotic	GO:0009817	proc	defense response to fungus, incompatible interaction
Biotic	GO:0042742	proc	defense response to bacterium
Biotic	GO:0050832	proc	defense response to fungus
Biotic	GO:0051607	proc	defense response to virus
Biotic	GO:0051707	proc	response to other organism
Biotic	GO:0080027	proc	response to herbivore
Biotic	GO:0098542	proc	defense response to other organism
Biotic	GO:1900425	proc	negative regulation of defense response to bacterium
Other abiotic stress	GO:0006970	proc	response to osmotic stress
Other abiotic stress	GO:0009414	proc	response to water deprivation
Other abiotic stress	GO:0009651	proc	response to salt stress
Other abiotic stress	GO:0042631	proc	cellular response to water deprivation
Other abiotic stress	GO:0071470	proc	cellular response to osmotic stress
Other abiotic stress	GO:0071472	proc	cellular response to salt stress
Other abiotic stress	GO:0080148	proc	negative regulation of response to water deprivation
Other abiotic stress	GO:1901001	proc	negative regulation of response to salt stress
Other abiotic stress	GO:1902584	proc	positive regulation of response to water deprivation
