# Supplementary material for: Pre-harvest climate and post-harvest acclimation to cold prevent from superficial scald development in Granny Smith apples
Source: Sci Rep. 2020 Apr 10;10:6180. doi: 10.1038/s41598-020-63018-3 (PMC7148358; doi:10.1038/s41598-020-63018-3)
Supplement: Supplementary file 4 — Supplementary File S3. [file 41598_2020_63018_MOESM4_ESM.xlsx]

## Sheet: ScReports
Pre-harvest climate and post-harvest acclimation to cold prevent from superficial scald development in Granny Smith apples.
Mathieu Marc1, Maryline Cournol1, Sylvain Hanteville1, Anne-Sophie Poisson1, Marie-Charlotte Guillou1, Sandra Pelletier1, François Laurens1, Christine Tessier2, Claude Coureau2,3, Jean-Pierre Renou1, Mickaël Delaire1 & Mathilde Orsel1*
1IRHS, Université d’Angers, AgroCampus Ouest, INRAE, SFR 4207 QuaSaV, 42 rue Georges Morel, 49071, Beaucouzé cedex, France
2Station d’expérimentation fruitière La Morinière, 37800 Saint-Epain, France
3Centre technique interprofessionnel des fruits et légumes (CTIFL), France
*Corresponding author: mathilde.orsel-baldwin@inrae.fr

## Sheet: S3
Supplementary File S3: GO enrichment analysis
GO enrichment analysis was performed with Mapman software 3.6.0 (Usadel et al., 2009), p-value from Wilcoxon rank sum test with Benjamin-Hochberg-correction.
Bin	Name	Elements	DET (%)	P-value
26.3	External stimuli response.temperature	40	3.80952	3.93363e-17
26.3.2	External stimuli response.temperature.Hsp (heat-shock-responsive protein) families	40	3.80952	3.93363e-17
26	External stimuli response	53	5.04762	8.60641e-14
26.3.2.5	External stimuli response.temperature.Hsp (heat-shock-responsive protein) families.sHsp (small heat-shock-responsive protein) families	14	1.33333	2.807e-07
35.2	not assigned.not annotated	234	22.2857	0.000930408
26.3.2.3	External stimuli response.temperature.Hsp (heat-shock-responsive protein) families.Hsp70 family	8	0.761905	0.0162867
26.3.2.2	External stimuli response.temperature.Hsp (heat-shock-responsive protein) families.Hsp90 family	9	0.857143	0.0223775
26.3.2.5.1	External stimuli response.temperature.Hsp (heat-shock-responsive protein) families.sHsp (small heat-shock-responsive protein) families.class-C-I protein	5	0.47619	0.0254534
26.3.2.2.1	External stimuli response.temperature.Hsp (heat-shock-responsive protein) families.Hsp90 family.Hsp90 protein	8	0.761905	0.0341551
15.7.13	RNA biosynthesis.transcriptional activation.HSF (heat shock) transcription factor	7	0.666667	0.0653236
26.3.2.3.1	External stimuli response.temperature.Hsp (heat-shock-responsive protein) families.Hsp70 family.DnaK protein	5	0.47619	0.0693855
11.10.1.8	Phytohormones.signalling peptides.NCRP (non-cysteine-rich-peptide) category.GLV/RGF/CLEL family	4	0.380952	0.0693855
11.10.1.8.1	Phytohormones.signalling peptides.NCRP (non-cysteine-rich-peptide) category.GLV/RGF/CLEL family.RGF precursor polypeptide	4	0.380952	0.0693855
18.12	Protein modification.S-glutathionylation and deglutathionylation	13	1.2381	0.119402
19.4.1.5.3.2	Protein degradation.peptide tagging.Ubiquitin (UBQ)-anchor addition (ubiquitylation).UBQ-ligase E3 activities.RING-domain E3 ligase activities.RING-HCa-type E3 ligase	5	0.47619	0.156128
26.3.2.5.2	External stimuli response.temperature.Hsp (heat-shock-responsive protein) families.sHsp (small heat-shock-responsive protein) families.class-C-II protein	3	0.285714	0.164101
26.3.2.1	External stimuli response.temperature.Hsp (heat-shock-responsive protein) families.Hsp100 protein	3	0.285714	0.164101
18.12.1.4	Protein modification.S-glutathionylation and deglutathionylation.glutathione S-transferase activities.class tau	10	0.952381	0.164101
21.4.2	Cell wall.cell wall proteins.expansins	4	0.380952	0.164101
21.4.2.1	Cell wall.cell wall proteins.expansins.alpha-type expansin	4	0.380952	0.164101
19.5.5	Protein degradation.peptidase families.metallopeptidase activities	5	0.47619	0.167826
19.5.5.6	Protein degradation.peptidase families.metallopeptidase activities.aminopeptidase activities	5	0.47619	0.167826
26.3.2.4	External stimuli response.temperature.Hsp (heat-shock-responsive protein) families.Hsp60 family	6	0.571429	0.192245
11.10	Phytohormones.signalling peptides	9	0.857143	0.217296
35	not assigned	450	42.8571	0.233985
50.2	Enzyme classification.EC_2 transferases	46	4.38095	0.285345
19.5.5.6.6	Protein degradation.peptidase families.metallopeptidase activities.aminopeptidase activities.M20 IAA-amino acid hydrolase	4	0.380952	0.285345
18.12.1	Protein modification.S-glutathionylation and deglutathionylation.glutathione S-transferase activities	11	1.04762	0.307559
15.7.24	RNA biosynthesis.transcriptional activation.AS2/LOB transcription factor	2	0.190476	0.407564
18.10.1.2	Protein modification.dephosphorylation.serine/threonine protein phosphatase superfamily.PPM/PP2C Mn/Mg-dependent phosphatase families	3	0.285714	0.407564
18.10.1.2.4	Protein modification.dephosphorylation.serine/threonine protein phosphatase superfamily.PPM/PP2C Mn/Mg-dependent phosphatase families.clade D phosphatase	3	0.285714	0.407564
27.3.3	Multi-process regulation.SnRK1 metabolic regulator system.FLZ SnRK1-interacting factor	2	0.190476	0.413566
26.3.2.5.12	External stimuli response.temperature.Hsp (heat-shock-responsive protein) families.sHsp (small heat-shock-responsive protein) families.class-ER protein	2	0.190476	0.413566
11.10.1	Phytohormones.signalling peptides.NCRP (non-cysteine-rich-peptide) category	5	0.47619	0.456281
11.5	Phytohormones.ethylene	4	0.380952	0.462219
18.13.5	Protein modification.protein folding and quality control.protein folding catalyst activities	4	0.380952	0.470181
18.13.5.2	Protein modification.protein folding and quality control.protein folding catalyst activities.FKBP protein folding catalyst	4	0.380952	0.470181
11.10.2.1	Phytohormones.signalling peptides.CRP (cysteine-rich-peptide) category.GASA/GAST family	3	0.285714	0.473907
11.10.2.1.1	Phytohormones.signalling peptides.CRP (cysteine-rich-peptide) category.GASA/GAST family.GASA precursor polypeptide	3	0.285714	0.473907
11.7	Phytohormones.jasmonic acid	4	0.380952	0.496034
11.7.1	Phytohormones.jasmonic acid.synthesis	4	0.380952	0.496034
18.10	Protein modification.dephosphorylation	4	0.380952	0.52839
18.10.1	Protein modification.dephosphorylation.serine/threonine protein phosphatase superfamily	4	0.380952	0.52839
11	Phytohormones	30	2.85714	0.550362
26.3.2.4.1	External stimuli response.temperature.Hsp (heat-shock-responsive protein) families.Hsp60 family.Hsp60 protein	4	0.380952	0.550362
18.13	Protein modification.protein folding and quality control	5	0.47619	0.557424
19	Protein degradation	48	4.57143	0.62214
9.1.3.1	Secondary metabolism.terpenoids.terpenoid synthesis.mono-/sesquiterpene-/diterpene synthase	2	0.190476	0.62214
15.7.2.2	RNA biosynthesis.transcriptional activation.MYB superfamily.MYB-related transcription factor	7	0.666667	0.62214
19.4.1.5.3	Protein degradation.peptide tagging.Ubiquitin (UBQ)-anchor addition (ubiquitylation).UBQ-ligase E3 activities.RING-domain E3 ligase activities	17	1.61905	0.62214
5.9	Lipid metabolism.lipid bodies-associated activities	5	0.47619	0.62214
5.9.5	Lipid metabolism.lipid bodies-associated activities.LDAP protein	5	0.47619	0.62214
4.1.5.3	Amino acid metabolism.biosynthesis.shikimate family.tryptophan	2	0.190476	0.647034
16.4	RNA processing.RNA splicing	4	0.380952	0.647034
17.6	Protein biosynthesis.organelle translation machineries	8	0.761905	0.647034
8	Polyamine metabolism	2	0.190476	0.669649
18	Protein modification	59	5.61905	0.669649
15.7.48	RNA biosynthesis.transcriptional activation.TIFY transcription factor	2	0.190476	0.669649
5.1.9.3	Lipid metabolism.fatty acid synthesis.fatty acid desaturation and elongation.delta 3-trans-hexadecenoic acid phosphatidylglycerol desaturase	2	0.190476	0.669649
27.3	Multi-process regulation.SnRK1 metabolic regulator system	4	0.380952	0.669649
26.3.2.5.8	External stimuli response.temperature.Hsp (heat-shock-responsive protein) families.sHsp (small heat-shock-responsive protein) families.class-M-I protein	2	0.190476	0.669649
50.2.7	Enzyme classification.EC_2 transferases.EC_2.7 transferase transferring phosphorus-containing group	17	1.61905	0.669649
19.5	Protein degradation.peptidase families	17	1.61905	0.669649
2.4.4	Cellular respiration.oxidative phosphorylation.cytochrome c	2	0.190476	0.669649
2.4.4.1	Cellular respiration.oxidative phosphorylation.cytochrome c.cytochrome c protein	2	0.190476	0.669649
7.12.6.7	Coenzyme metabolism.tetrapyrrol biosynthesis.chlorophyll metabolism.chlorophyll breakdown	2	0.190476	0.669649
8.2	Polyamine metabolism.spermidine/spermine	2	0.190476	0.669649
8.2.1	Polyamine metabolism.spermidine/spermine.synthesis	2	0.190476	0.669649
8.2.1.1	Polyamine metabolism.spermidine/spermine.synthesis.S-adenosyl methionine decarboxylase	2	0.190476	0.669649
21.9.1	Cell wall.cutin and suberin.cuticular lipid formation	3	0.285714	0.669649
9.1.3.2	Secondary metabolism.terpenoids.terpenoid synthesis.triterpenoid synthase	2	0.190476	0.669649
17.3	Protein biosynthesis.translation initiation	2	0.190476	0.669649
17.3.1	Protein biosynthesis.translation initiation.pre-initiation complex (PIC)	2	0.190476	0.669649
17.3.1.1	Protein biosynthesis.translation initiation.pre-initiation complex (PIC).eIF1 PIC assembly factor	2	0.190476	0.669649
50.2.4	Enzyme classification.EC_2 transferases.EC_2.4 glycosyltransferase	21	2	0.669649
17.6.2	Protein biosynthesis.organelle translation machineries.plastidial ribosome	7	0.666667	0.669649
18.12.2	Protein modification.S-glutathionylation and deglutathionylation.glutaredoxin	2	0.190476	0.669649
5.1.9.2	Lipid metabolism.fatty acid synthesis.fatty acid desaturation and elongation.omega-3/omega-6 fatty acid desaturase	2	0.190476	0.669649
11.7.1.4	Phytohormones.jasmonic acid.synthesis.allene oxidase cyclase (AOC)	2	0.190476	0.669649
15.9.2	RNA biosynthesis.organelle machineries.transcription	2	0.190476	0.669649
21.9	Cell wall.cutin and suberin	4	0.380952	0.669649
19.4.2.7	Protein degradation.peptide tagging.Small-Ubiquitin-like-Modifier (SUMO)-anchor modification (sumoylation).SUMO deconjugation	3	0.285714	0.669649
19.4.2.7.1	Protein degradation.peptide tagging.Small-Ubiquitin-like-Modifier (SUMO)-anchor modification (sumoylation).SUMO deconjugation.DESI1 peptidase	3	0.285714	0.669649
19.5.1.10	Protein degradation.peptidase families.cysteine-type peptidase activities.PPPDE-type peptidase	3	0.285714	0.669649
21.4	Cell wall.cell wall proteins	6	0.571429	0.669649
3	Carbohydrate metabolism	13	1.2381	0.673338
16	RNA processing	9	0.857143	0.673338
25	Nutrient uptake	11	1.04762	0.673338
21.6.1.4	Cell wall.lignin.monolignol synthesis.caffeoyl-CoA 3-O-methyltransferase (CCoA-OMT)	2	0.190476	0.673338
16.4.1	RNA processing.RNA splicing.U2-type-intron-specific major spliceosome	3	0.285714	0.673338
16.4.1.2	RNA processing.RNA splicing.U2-type-intron-specific major spliceosome.U2 small nuclear ribonucleoprotein particle (snRNP)	3	0.285714	0.673338
23.1	Protein translocation.chloroplast	3	0.285714	0.673338
26.3.2.4.2	External stimuli response.temperature.Hsp (heat-shock-responsive protein) families.Hsp60 family.Hsp10 Hsp60-co-chaperone	2	0.190476	0.673338
25.4.5.1	Nutrient uptake.iron uptake.iron storage.non-haem ferritin	2	0.190476	0.673338
11.2.3	Phytohormones.auxin.conjugation and degradation	1	0.0952381	0.673338
11.2.3.1	Phytohormones.auxin.conjugation and degradation.indole-3-acetic acid-amido synthetase	1	0.0952381	0.673338
50.1.13	Enzyme classification.EC_1 oxidoreductases.EC_1.14 oxidoreductase acting on paired donor with incorporation or reduction of molecular oxygen	22	2.09524	0.673338
3.10	Carbohydrate metabolism.oxidative pentose phosphate pathway	2	0.190476	0.673338
3.10.1	Carbohydrate metabolism.oxidative pentose phosphate pathway.oxidative phase	2	0.190476	0.673338
3.10.1.2	Carbohydrate metabolism.oxidative pentose phosphate pathway.oxidative phase.6-phosphogluconolactonase	2	0.190476	0.673338
7.7	Coenzyme metabolism.pyridoxalphosphate synthesis	2	0.190476	0.673338
7.7.1	Coenzyme metabolism.pyridoxalphosphate synthesis.pyridoxal 5'-phosphate synthase complex	2	0.190476	0.673338
7.7.1.1	Coenzyme metabolism.pyridoxalphosphate synthesis.pyridoxal 5'-phosphate synthase complex.synthase component	2	0.190476	0.673338
15.7.7.1	RNA biosynthesis.transcriptional activation.AP2/ERF superfamily.ERF-type transcription factor	3	0.285714	0.673338
11.5.1	Phytohormones.ethylene.synthesis	2	0.190476	0.673338
11.5.1.2	Phytohormones.ethylene.synthesis.1-aminocyclopropane-1-carboxylate (ACC) oxidase	2	0.190476	0.673338
23.1.2	Protein translocation.chloroplast.outer envelope TOC translocation system	2	0.190476	0.673338
23.1.2.5	Protein translocation.chloroplast.outer envelope TOC translocation system.Toc12 component	2	0.190476	0.673338
11.9	Phytohormones.strigolactone	1	0.0952381	0.673338
11.9.2	Phytohormones.strigolactone.perception and signal transduction	1	0.0952381	0.673338
11.9.2.5	Phytohormones.strigolactone.perception and signal transduction.DLK2 signal transducer	1	0.0952381	0.673338
50.2.8	Enzyme classification.EC_2 transferases.EC_2.8 transferase transferring sulfur-containing group	1	0.0952381	0.673338
15.7.54.2	RNA biosynthesis.transcriptional activation.NF-Y transcription factor complex.NF-YB component	3	0.285714	0.673338
1.1.1.6.3	Photosynthesis.photophosphorylation.photosystem II.LHC-related protein groups.three-helix LHC-related protein group	1	0.0952381	0.673338
1.1.1.6.3.1	Photosynthesis.photophosphorylation.photosystem II.LHC-related protein groups.three-helix LHC-related protein group.ELIP protein	1	0.0952381	0.673338
4.1.5.3.5	Amino acid metabolism.biosynthesis.shikimate family.tryptophan.tryptophan synthase complex	1	0.0952381	0.673338
4.1.5.3.5.1	Amino acid metabolism.biosynthesis.shikimate family.tryptophan.tryptophan synthase complex.alpha subunit	1	0.0952381	0.673338
26.3.2.5.3	External stimuli response.temperature.Hsp (heat-shock-responsive protein) families.sHsp (small heat-shock-responsive protein) families.class-C-III protein	1	0.0952381	0.673338
16.4.1.2.11	RNA processing.RNA splicing.U2-type-intron-specific major spliceosome.U2 small nuclear ribonucleoprotein particle (snRNP).U2AF pre-RNA splicing auxiliary factor complex	2	0.190476	0.673338
16.4.1.2.11.2	RNA processing.RNA splicing.U2-type-intron-specific major spliceosome.U2 small nuclear ribonucleoprotein particle (snRNP).U2AF pre-RNA splicing auxiliary factor complex.small subunit	2	0.190476	0.673338
3.9	Carbohydrate metabolism.fermentation	4	0.380952	0.673338
3.9.1	Carbohydrate metabolism.fermentation.alcoholic fermentation	4	0.380952	0.673338
3.9.1.2	Carbohydrate metabolism.fermentation.alcoholic fermentation.alcohol dehydrogenase	4	0.380952	0.673338
15.7.4.6	RNA biosynthesis.transcriptional activation.bZIP superfamily.HY5 transcription factor	2	0.190476	0.673338
26.1.3	External stimuli response.light.UV-B light	2	0.190476	0.673338
26.1.3.2	External stimuli response.light.UV-B light.UV-B signal transduction transcriptional regulator	2	0.190476	0.673338
11.5.2	Phytohormones.ethylene.perception and signal transduction	2	0.190476	0.673338
11.5.2.6	Phytohormones.ethylene.perception and signal transduction.EBF-type signal transducer	2	0.190476	0.673338
19.4.1.5.4.1.4.2	Protein degradation.peptide tagging.Ubiquitin (UBQ)-anchor addition (ubiquitylation).UBQ-ligase E3 activities.Cullin-based ubiquitylation complexes.SKP1-CUL1-FBX (SCF) E3 ligase complexes.F-BOX substrate adaptor components.EBF component	2	0.190476	0.673338
21	Cell wall	25	2.38095	0.682739
50.1.12	Enzyme classification.EC_1 oxidoreductases.EC_1.13 oxidoreductase acting on single donor with incorporation of molecular oxygen (oxygenase)	1	0.0952381	0.6832
19.4.1.5	Protein degradation.peptide tagging.Ubiquitin (UBQ)-anchor addition (ubiquitylation).UBQ-ligase E3 activities	25	2.38095	0.683448
20.1.1	Cytoskeleton.microtubular network.alpha-beta-Tubulin heterodimer	1	0.0952381	0.683684
20.1.1.2	Cytoskeleton.microtubular network.alpha-beta-Tubulin heterodimer.beta-Tubulin component	1	0.0952381	0.683684
26.3.2.3.3	External stimuli response.temperature.Hsp (heat-shock-responsive protein) families.Hsp70 family.Hsp40 Hsp70-co-chaperone	1	0.0952381	0.683684
15.7.7	RNA biosynthesis.transcriptional activation.AP2/ERF superfamily	6	0.571429	0.683684
19.4.1.5.4.1.4.4	Protein degradation.peptide tagging.Ubiquitin (UBQ)-anchor addition (ubiquitylation).UBQ-ligase E3 activities.Cullin-based ubiquitylation complexes.SKP1-CUL1-FBX (SCF) E3 ligase complexes.F-BOX substrate adaptor components.ADO component	1	0.0952381	0.714965
26.1.2.3.1	External stimuli response.light.UV-A/blue light.zeitlupe-mediated photoperception.ADO-type photoreceptor	1	0.0952381	0.714965
17.6.2.1	Protein biosynthesis.organelle translation machineries.plastidial ribosome.large subunit proteome	5	0.47619	0.714965
20.5.4	Cytoskeleton.cp-actin-dependent plastid movement.THRUMIN cp-actin filament-bundling factor	1	0.0952381	0.714965
24.3.4	Solute transport.channels.AMT family	1	0.0952381	0.714965
24.3.4.2	Solute transport.channels.AMT family.ammonium transporter (AMT2/3-type)	1	0.0952381	0.714965
15.7.3	RNA biosynthesis.transcriptional activation.HB (Homeobox) superfamily	3	0.285714	0.714965
5.7.2	Lipid metabolism.lipid degradation.phospholipase activities	3	0.285714	0.714965
24.3.1	Solute transport.channels.MIP family	1	0.0952381	0.714965
24.3.1.5	Solute transport.channels.MIP family.X-intrinsic protein (XIP-type)	1	0.0952381	0.714965
18.8.3.1	Protein modification.phosphorylation.CMGC kinase superfamily.cyclin-dependent kinase families	1	0.0952381	0.714965
18.8.3.1.8	Protein modification.phosphorylation.CMGC kinase superfamily.cyclin-dependent kinase families.CDK9 kinase	1	0.0952381	0.714965
24.2.10	Solute transport.carrier-mediated transport.OPT family	3	0.285714	0.714965
24.2.10.1	Solute transport.carrier-mediated transport.OPT family.iron chelator transporter (YSL-type)	3	0.285714	0.714965
25.4.3	Nutrient uptake.iron uptake.chelation-based strategy uptake	3	0.285714	0.714965
25.4.3.2	Nutrient uptake.iron uptake.chelation-based strategy uptake.YSL-type Fe(III)-chelator transporter	3	0.285714	0.714965
11.2	Phytohormones.auxin	3	0.285714	0.714965
15.7.3.13	RNA biosynthesis.transcriptional activation.HB (Homeobox) superfamily.zf-HD transcription factor	1	0.0952381	0.714965
26.3.2.5.10	External stimuli response.temperature.Hsp (heat-shock-responsive protein) families.sHsp (small heat-shock-responsive protein) families.class-PX protein	1	0.0952381	0.714965
24.2.1.1	Solute transport.carrier-mediated transport.DMT superfamily.NST-TPT group	1	0.0952381	0.714965
24.2.1.1.1	Solute transport.carrier-mediated transport.DMT superfamily.NST-TPT group.TPT phosphometabolite transporter	1	0.0952381	0.714965
1.1.5	Photosynthesis.photophosphorylation.linear electron flow	1	0.0952381	0.714965
1.1.5.2	Photosynthesis.photophosphorylation.linear electron flow.ferredoxin-NADP reductase (FNR) activity	1	0.0952381	0.714965
1.1.5.2.3	Photosynthesis.photophosphorylation.linear electron flow.ferredoxin-NADP reductase (FNR) activity.FNR regulation	1	0.0952381	0.714965
1.1.5.2.3.1	Photosynthesis.photophosphorylation.linear electron flow.ferredoxin-NADP reductase (FNR) activity.FNR regulation.LIR1 protein	1	0.0952381	0.714965
9.1.1	Secondary metabolism.terpenoids.mevalonate pathway	1	0.0952381	0.717486
9.1.1.7	Secondary metabolism.terpenoids.mevalonate pathway.isopentenyl diphosphate isomerase	1	0.0952381	0.717486
15.7.22	RNA biosynthesis.transcriptional activation.WRKY transcription factor	2	0.190476	0.725223
11.10.2	Phytohormones.signalling peptides.CRP (cysteine-rich-peptide) category	4	0.380952	0.729396
24.3.9	Solute transport.channels.GLR ligand-gated cation channel	1	0.0952381	0.729396
24.2.3.8	Solute transport.carrier-mediated transport.APC superfamily.HAAAP-type aromatic amino acid transporter	1	0.0952381	0.734184
23	Protein translocation	5	0.47619	0.739826
9.3.3.1	Secondary metabolism.nitrogen-containing secondary compounds.glucosinolates.glucosinolate synthesis	1	0.0952381	0.739826
9.3.3.1.7	Secondary metabolism.nitrogen-containing secondary compounds.glucosinolates.glucosinolate synthesis.gamma-glutamyl peptidase	1	0.0952381	0.739826
19.5.1.5	Protein degradation.peptidase families.cysteine-type peptidase activities.gamma-glutamyl peptidase	1	0.0952381	0.739826
21.6	Cell wall.lignin	4	0.380952	0.739826
21.6.1	Cell wall.lignin.monolignol synthesis	4	0.380952	0.739826
15.9.2.1	RNA biosynthesis.organelle machineries.transcription.Sigma-type basal transcription factor	1	0.0952381	0.739826
15.7.3.1	RNA biosynthesis.transcriptional activation.HB (Homeobox) superfamily.HD-ZIP I/II transcription factor	1	0.0952381	0.739826
21.9.1.7	Cell wall.cutin and suberin.cuticular lipid formation.alkane-forming pathway	1	0.0952381	0.739826
21.9.1.7.1	Cell wall.cutin and suberin.cuticular lipid formation.alkane-forming pathway.CER1-CER3 alkane-forming complex	1	0.0952381	0.739826
21.9.1.7.1.1	Cell wall.cutin and suberin.cuticular lipid formation.alkane-forming pathway.CER1-CER3 alkane-forming complex.CER1 aldehyde decarbonylase component	1	0.0952381	0.739826
1.1.4	Photosynthesis.photophosphorylation.photosystem I	2	0.190476	0.742629
19.4.1.7	Protein degradation.peptide tagging.Ubiquitin (UBQ)-anchor addition (ubiquitylation).Lys-63-linked polyubiquitination	1	0.0952381	0.742629
19.4.1.7.2	Protein degradation.peptide tagging.Ubiquitin (UBQ)-anchor addition (ubiquitylation).Lys-63-linked polyubiquitination.RGLG ligating E3 protein	1	0.0952381	0.742629
21.9.1.6	Cell wall.cutin and suberin.cuticular lipid formation.acyl-reduction pathway	1	0.0952381	0.742629
21.9.1.6.1	Cell wall.cutin and suberin.cuticular lipid formation.acyl-reduction pathway.acyl CoA reductase	1	0.0952381	0.742629
19.4.2	Protein degradation.peptide tagging.Small-Ubiquitin-like-Modifier (SUMO)-anchor modification (sumoylation)	5	0.47619	0.742629
35.1	not assigned.annotated	216	20.5714	0.764644
5.7.2.2	Lipid metabolism.lipid degradation.phospholipase activities.phospholipase A2 activities	1	0.0952381	0.764644
5.7.2.2.3	Lipid metabolism.lipid degradation.phospholipase activities.phospholipase A2 activities.pPLA2-II-type phospholipase A2	1	0.0952381	0.764644
15.7.1.2	RNA biosynthesis.transcriptional activation.C2C2 superfamily.BBX/CONSTANS transcription factor	1	0.0952381	0.771562
20.5	Cytoskeleton.cp-actin-dependent plastid movement	3	0.285714	0.771562
7.12.6.7.3	Coenzyme metabolism.tetrapyrrol biosynthesis.chlorophyll metabolism.chlorophyll breakdown.magnesium dechelatase	1	0.0952381	0.771562
7.12.6.7.4	Coenzyme metabolism.tetrapyrrol biosynthesis.chlorophyll metabolism.chlorophyll breakdown.pheophytin pheophorbide hydrolase (PPH)	1	0.0952381	0.771562
26.3.2.3.2	External stimuli response.temperature.Hsp (heat-shock-responsive protein) families.Hsp70 family.Hsp110 protein	2	0.190476	0.771562
11.7.1.2	Phytohormones.jasmonic acid.synthesis.13-lipoxygenase	2	0.190476	0.77523
50.1	Enzyme classification.EC_1 oxidoreductases	37	3.52381	0.77523
15.7.39	RNA biosynthesis.transcriptional activation.OFP transcription factor	1	0.0952381	0.77523
19.4.1.5.3.5	Protein degradation.peptide tagging.Ubiquitin (UBQ)-anchor addition (ubiquitylation).UBQ-ligase E3 activities.RING-domain E3 ligase activities.RING-v-type E3 ligase	1	0.0952381	0.77523
24.3.10	Solute transport.channels.SLAC anion channel	1	0.0952381	0.77523
19.4.1.1	Protein degradation.peptide tagging.Ubiquitin (UBQ)-anchor addition (ubiquitylation).UBQ ubiquitin-fold protein	3	0.285714	0.794594
7.12.6	Coenzyme metabolism.tetrapyrrol biosynthesis.chlorophyll metabolism	3	0.285714	0.794594
4.1.2.1	Amino acid metabolism.biosynthesis.aspartate family.asparagine	2	0.190476	0.794594
4.1.2.1.1	Amino acid metabolism.biosynthesis.aspartate family.asparagine.glutamine-dependent asparagine synthetase	2	0.190476	0.794594
15.7.54	RNA biosynthesis.transcriptional activation.NF-Y transcription factor complex	4	0.380952	0.794594
15.7.17	RNA biosynthesis.transcriptional activation.NAC transcription factor	3	0.285714	0.799695
18.8.1.8.2	Protein modification.phosphorylation.TKL kinase superfamily.LRR-VIII kinase families.LRR-VIII-2 kinase	1	0.0952381	0.802144
15.9	RNA biosynthesis.organelle machineries	3	0.285714	0.802144
25.4	Nutrient uptake.iron uptake	7	0.666667	0.802144
7.4	Coenzyme metabolism.coenzyme A synthesis	1	0.0952381	0.802144
7.4.2	Coenzyme metabolism.coenzyme A synthesis.pantothenate kinase	1	0.0952381	0.802144
18.8.1.26	Protein modification.phosphorylation.TKL kinase superfamily.Crinkly-like kinase	1	0.0952381	0.802144
20.2.2.8	Cytoskeleton.microfilament network.actin polymerisation.cofilin-like actin depolymerizing factor	1	0.0952381	0.802144
11.10.1.1	Phytohormones.signalling peptides.NCRP (non-cysteine-rich-peptide) category.PIP/PIPL family	1	0.0952381	0.802144
11.10.1.1.1	Phytohormones.signalling peptides.NCRP (non-cysteine-rich-peptide) category.PIP/PIPL family.PIP/PIPL precursor polypeptide	1	0.0952381	0.802144
50.4	Enzyme classification.EC_4 lyases	1	0.0952381	0.802144
50.4.2	Enzyme classification.EC_4 lyases.EC_4.2 carbon-oxygen lyase	1	0.0952381	0.802144
22.9.1.1	Vesicle trafficking.regulation of membrane tethering and fusion.RAB-GTPase activities.A-class RAB GTPase	2	0.190476	0.821422
24.2.1.6	Solute transport.carrier-mediated transport.DMT superfamily.PUP organic cation transporter	1	0.0952381	0.8272
15.7.2	RNA biosynthesis.transcriptional activation.MYB superfamily	17	1.61905	0.828619
19.4.2.1	Protein degradation.peptide tagging.Small-Ubiquitin-like-Modifier (SUMO)-anchor modification (sumoylation).SUMO ubiquitin-fold protein	1	0.0952381	0.829554
24.2.3.4.3	Solute transport.carrier-mediated transport.APC superfamily.AAAP family.proline transporter (ProT-type)	1	0.0952381	0.829554
24.2.17	Solute transport.carrier-mediated transport.ENT nucleoside transporter	1	0.0952381	0.829554
18.8.1	Protein modification.phosphorylation.TKL kinase superfamily	24	2.28571	0.829554
9.1.3.4	Secondary metabolism.terpenoids.terpenoid synthesis.carotenoid metabolism	4	0.380952	0.839274
4.1.5.3.1	Amino acid metabolism.biosynthesis.shikimate family.tryptophan.anthranilate synthase complex	1	0.0952381	0.839274
4.1.5.3.1.1	Amino acid metabolism.biosynthesis.shikimate family.tryptophan.anthranilate synthase complex.alpha subunit	1	0.0952381	0.839274
27	Multi-process regulation	8	0.761905	0.84054
20.1	Cytoskeleton.microtubular network	4	0.380952	0.84054
6.1.2	Nucleotide metabolism.purines.catabolism	1	0.0952381	0.84054
6.1.2.7	Nucleotide metabolism.purines.catabolism.allantoinase	1	0.0952381	0.84054
19.5.4	Protein degradation.peptidase families.threonine-type peptidase activities	1	0.0952381	0.84054
19.5.4.1	Protein degradation.peptidase families.threonine-type peptidase activities.GGT gamma-glutamyl transpeptidase	1	0.0952381	0.84054
15.9.2.2	RNA biosynthesis.organelle machineries.transcription.mTERF transcription factor	1	0.0952381	0.855768
19.4.2.4	Protein degradation.peptide tagging.Small-Ubiquitin-like-Modifier (SUMO)-anchor modification (sumoylation).SUMO conjugation E2 enzyme (SCE1)	1	0.0952381	0.855768
18.8.3	Protein modification.phosphorylation.CMGC kinase superfamily	2	0.190476	0.855768
1.1.1.6.2	Photosynthesis.photophosphorylation.photosystem II.LHC-related protein groups.two-helix LHC-related protein group	2	0.190476	0.855768
7.12	Coenzyme metabolism.tetrapyrrol biosynthesis	5	0.47619	0.855768
9.3	Secondary metabolism.nitrogen-containing secondary compounds	2	0.190476	0.855768
9.3.3	Secondary metabolism.nitrogen-containing secondary compounds.glucosinolates	2	0.190476	0.855768
13.3	Cell cycle.mitosis and meiosis	1	0.0952381	0.855768
13.3.4	Cell cycle.mitosis and meiosis.metaphase to anaphase transition	1	0.0952381	0.855768
13.3.4.1	Cell cycle.mitosis and meiosis.metaphase to anaphase transition.Anaphase-Promoting Complex/Cyclosome (APC/C)-dependent ubiquitination	1	0.0952381	0.855768
13.3.4.1.2	Cell cycle.mitosis and meiosis.metaphase to anaphase transition.Anaphase-Promoting Complex/Cyclosome (APC/C)-dependent ubiquitination.APC/C E2 ubiquitin conjugating protein	1	0.0952381	0.855768
15.2	RNA biosynthesis.RNA polymerase I-dependent transcription	1	0.0952381	0.855768
15.2.4	RNA biosynthesis.RNA polymerase I-dependent transcription.CBP CCG-interacting transcriptional regulator	1	0.0952381	0.855768
19.5.5.6.4	Protein degradation.peptidase families.metallopeptidase activities.aminopeptidase activities.M18 aspartyl aminopeptidase (DAP)	1	0.0952381	0.855768
15.7.2.3	RNA biosynthesis.transcriptional activation.MYB superfamily.G2-like GARP transcription factor	2	0.190476	0.868756
10.4	Redox homeostasis.hydrogen peroxide removal	1	0.0952381	0.868756
10.4.1	Redox homeostasis.hydrogen peroxide removal.ascorbate-glutathione cycle	1	0.0952381	0.868756
10.4.1.1	Redox homeostasis.hydrogen peroxide removal.ascorbate-glutathione cycle.ascorbate peroxidase (APX)	1	0.0952381	0.868756
27.2	Multi-process regulation.TOR signalling pathway	2	0.190476	0.868756
27.2.2	Multi-process regulation.TOR signalling pathway.MRF TOR-dependent protein translation regulator	2	0.190476	0.868756
17.5	Protein biosynthesis.translation termination	1	0.0952381	0.868756
17.5.1	Protein biosynthesis.translation termination.eRF1 peptide release factor	1	0.0952381	0.868756
26.3.2.2.2	External stimuli response.temperature.Hsp (heat-shock-responsive protein) families.Hsp90 family.P23 Hsp90-co-chaperone	1	0.0952381	0.868756
5	Lipid metabolism	25	2.38095	0.874424
2	Cellular respiration	4	0.380952	0.874424
14	DNA damage response	1	0.0952381	0.874424
24	Solute transport	39	3.71429	0.874424
6	Nucleotide metabolism	3	0.285714	0.874424
11.2.4.1	Phytohormones.auxin.transport.polar auxin transport	1	0.0952381	0.874424
11.2.4.1.2	Phytohormones.auxin.transport.polar auxin transport.PINOID regulator kinase	1	0.0952381	0.874424
18.8.6.5	Protein modification.phosphorylation.AGC kinase superfamily.AGC-VIII kinase	1	0.0952381	0.874424
24.2.3	Solute transport.carrier-mediated transport.APC superfamily	5	0.47619	0.874424
50	Enzyme classification	93	8.85714	0.874424
19.4.1	Protein degradation.peptide tagging.Ubiquitin (UBQ)-anchor addition (ubiquitylation)	28	2.66667	0.874424
50.2.3	Enzyme classification.EC_2 transferases.EC_2.3 acyltransferase	6	0.571429	0.874424
2.4	Cellular respiration.oxidative phosphorylation	4	0.380952	0.874424
15.7.4.3	RNA biosynthesis.transcriptional activation.bZIP superfamily.bZIP19/23/24 transcription factor	1	0.0952381	0.874424
24.2.3.3	Solute transport.carrier-mediated transport.APC superfamily.NCS-2 family	1	0.0952381	0.874424
24.2.3.3.2	Solute transport.carrier-mediated transport.APC superfamily.NCS-2 family.unknown metabolite transporter (NAT-type)	1	0.0952381	0.874424
24.2.12	Solute transport.carrier-mediated transport.VIT family	1	0.0952381	0.874424
24.2.12.2	Solute transport.carrier-mediated transport.VIT family.metal cation transporter (MEB-type)	1	0.0952381	0.874424
18.8.1.24	Protein modification.phosphorylation.TKL kinase superfamily.G-Lectin kinase families	6	0.571429	0.874424
20.2.2.4	Cytoskeleton.microfilament network.actin polymerisation.fimbrin actin-crosslinking factor	1	0.0952381	0.874424
4.1.2	Amino acid metabolism.biosynthesis.aspartate family	4	0.380952	0.874424
11.10.2.4	Phytohormones.signalling peptides.CRP (cysteine-rich-peptide) category.RALF/RALFL family	1	0.0952381	0.874424
11.10.2.4.2	Phytohormones.signalling peptides.CRP (cysteine-rich-peptide) category.RALF/RALFL family.CrRLK1L peptide receptor	1	0.0952381	0.874424
18.8.1.16	Protein modification.phosphorylation.TKL kinase superfamily.CrlRLK1 kinase	1	0.0952381	0.874424
1.1.4.3	Photosynthesis.photophosphorylation.photosystem I.assembly and maintenance	1	0.0952381	0.874424
1.1.4.3.6	Photosynthesis.photophosphorylation.photosystem I.assembly and maintenance.PYG7 protein	1	0.0952381	0.874424
2.4.1	Cellular respiration.oxidative phosphorylation.NADH dehydrogenase complex	1	0.0952381	0.874424
2.4.1.4	Cellular respiration.oxidative phosphorylation.NADH dehydrogenase complex.non-core components	1	0.0952381	0.874424
2.4.1.4.1	Cellular respiration.oxidative phosphorylation.NADH dehydrogenase complex.non-core components.alpha subcomplex	1	0.0952381	0.874424
2.4.1.4.1.7	Cellular respiration.oxidative phosphorylation.NADH dehydrogenase complex.non-core components.alpha subcomplex.NDUFA13 component	1	0.0952381	0.874424
17.6.2.1.3	Protein biosynthesis.organelle translation machineries.plastidial ribosome.large subunit proteome.psRPL3 component	1	0.0952381	0.874424
1.1.8	Photosynthesis.photophosphorylation.chlororespiration	2	0.190476	0.874424
1.1.8.1	Photosynthesis.photophosphorylation.chlororespiration.NADH dehydrogenase-like (NDH) complex	2	0.190476	0.874424
1.1.8.1.6	Photosynthesis.photophosphorylation.chlororespiration.NADH dehydrogenase-like (NDH) complex.assembly and stabilization	2	0.190476	0.874424
1.1.8.1.6.2	Photosynthesis.photophosphorylation.chlororespiration.NADH dehydrogenase-like (NDH) complex.assembly and stabilization.Cpn60 chaperonin complex	2	0.190476	0.874424
1.2.1.2.1	Photosynthesis.calvin cycle.ribulose-1,5-bisphosphat carboxylase/oxygenase (RuBisCo) activity.RuBisCo assembly.CPN60 assembly chaperone complex	2	0.190476	0.874424
4.1.5	Amino acid metabolism.biosynthesis.shikimate family	6	0.571429	0.874424
14.5	DNA damage response.DNA repair mechanisms	1	0.0952381	0.874424
14.5.3	DNA damage response.DNA repair mechanisms.nucleotide excision repair (NER)	1	0.0952381	0.874424
14.5.3.4	DNA damage response.DNA repair mechanisms.nucleotide excision repair (NER).UV-damaged DNA-binding protein (UV-DDB) heterodimer	1	0.0952381	0.874424
14.5.3.4.2	DNA damage response.DNA repair mechanisms.nucleotide excision repair (NER).UV-damaged DNA-binding protein (UV-DDB) heterodimer.DDB2 component	1	0.0952381	0.874424
15.7.27	RNA biosynthesis.transcriptional activation.ELF3 transcription factor	1	0.0952381	0.874424
18.8.1.40	Protein modification.phosphorylation.TKL kinase superfamily.RLCK-X kinase	1	0.0952381	0.874424
18.8.5.3	Protein modification.phosphorylation.CAMK kinase superfamily.SNF1-related SnRK3 kinase	1	0.0952381	0.874424
27.1.5.3	Multi-process regulation.circadian clock.evening element regulation.Evening complex (EC)	1	0.0952381	0.874424
27.1.5.3.2	Multi-process regulation.circadian clock.evening element regulation.Evening complex (EC).ELF3 component	1	0.0952381	0.874424
25.4.5	Nutrient uptake.iron uptake.iron storage	3	0.285714	0.874424
18.8.1.14	Protein modification.phosphorylation.TKL kinase superfamily.LRR-XIV kinase	1	0.0952381	0.874424
20.5.5	Cytoskeleton.cp-actin-dependent plastid movement.PMI1/PMI15 cp-actin stability factor	1	0.0952381	0.874424
24.2.2	Solute transport.carrier-mediated transport.MFS superfamily	8	0.761905	0.874424
18.8.1.24.1	Protein modification.phosphorylation.TKL kinase superfamily.G-Lectin kinase families.SD-1 kinase	5	0.47619	0.874424
24.2.6	Solute transport.carrier-mediated transport.TOC superfamily	3	0.285714	0.874424
24.2.6.1	Solute transport.carrier-mediated transport.TOC superfamily.SWEET sugar efflux transporter	3	0.285714	0.874424
18.8.1.17	Protein modification.phosphorylation.TKL kinase superfamily.DUF26 kinase	2	0.190476	0.874424
18.8.16	Protein modification.phosphorylation.PEK kinase	3	0.285714	0.874424
15.7.4	RNA biosynthesis.transcriptional activation.bZIP superfamily	8	0.761905	0.874424
15.7.4.1	RNA biosynthesis.transcriptional activation.bZIP superfamily.bZIP transcription factor	8	0.761905	0.874424
9.1.3.4.8.6	Secondary metabolism.terpenoids.terpenoid synthesis.carotenoid metabolism.xanthophyll synthesis.NXD1 neoxanthin synthesis cofactor	1	0.0952381	0.874424
11.1.1	Phytohormones.abscisic acid.synthesis	1	0.0952381	0.874424
11.1.1.3	Phytohormones.abscisic acid.synthesis.NXD1 neoxanthin synthesis cofactor	1	0.0952381	0.874424
26.6.2	External stimuli response.biotic stress.pathogen effector	2	0.190476	0.874424
26.6.2.2	External stimuli response.biotic stress.pathogen effector.ETI (effector-triggered immunity) network	2	0.190476	0.874424
1.1.4.2	Photosynthesis.photophosphorylation.photosystem I.PS-I complex	1	0.0952381	0.874424
1.1.4.2.14	Photosynthesis.photophosphorylation.photosystem I.PS-I complex.component PsaN	1	0.0952381	0.874424
25.4.1	Nutrient uptake.iron uptake.regulation	1	0.0952381	0.874424
25.4.1.5	Nutrient uptake.iron uptake.regulation.IDF1 IRT1-ubiquitin ligase	1	0.0952381	0.874424
4.2	Amino acid metabolism.degradation	1	0.0952381	0.874424
4.2.3	Amino acid metabolism.degradation.proline	1	0.0952381	0.874424
4.2.3.2	Amino acid metabolism.degradation.proline.delta-1-pyrroline-5-carboxylate dehydrogenase	1	0.0952381	0.874424
16.4.5	RNA processing.RNA splicing.spliceosome-associated non-snRNP MOS4-associated complex (MAC)	1	0.0952381	0.874424
16.4.5.2	RNA processing.RNA splicing.spliceosome-associated non-snRNP MOS4-associated complex (MAC).associated components	1	0.0952381	0.874424
16.4.5.2.1	RNA processing.RNA splicing.spliceosome-associated non-snRNP MOS4-associated complex (MAC).associated components.MAC5 component	1	0.0952381	0.874424
1.1.1.6.2.4	Photosynthesis.photophosphorylation.photosystem II.LHC-related protein groups.two-helix LHC-related protein group.SEP4 protein	1	0.0952381	0.874424
22.5	Vesicle trafficking.autophagosome formation	1	0.0952381	0.874424
22.5.2	Vesicle trafficking.autophagosome formation.ATG9-2-18 membrane shuttling complex	1	0.0952381	0.874424
22.5.2.3	Vesicle trafficking.autophagosome formation.ATG9-2-18 membrane shuttling complex.ATG18 component	1	0.0952381	0.874424
9.1.3.4.9	Secondary metabolism.terpenoids.terpenoid synthesis.carotenoid metabolism.NCED carotenoid cleavage dioxygenase	1	0.0952381	0.874424
21.4.1	Cell wall.cell wall proteins.hydroxyproline-rich glycoproteins	2	0.190476	0.874424
21.4.1.1	Cell wall.cell wall proteins.hydroxyproline-rich glycoproteins.arabinogalactan proteins (AGPs)	2	0.190476	0.874424
19.4.1.5.4.3	Protein degradation.peptide tagging.Ubiquitin (UBQ)-anchor addition (ubiquitylation).UBQ-ligase E3 activities.Cullin-based ubiquitylation complexes.CUL4-DDB1 ubiquitination complexes	2	0.190476	0.874424
19.4.1.5.4.3.3	Protein degradation.peptide tagging.Ubiquitin (UBQ)-anchor addition (ubiquitylation).UBQ-ligase E3 activities.Cullin-based ubiquitylation complexes.CUL4-DDB1 ubiquitination complexes.COP1-SPA E3 ligase subcomplex	2	0.190476	0.874424
19.4.1.5.4.3.3.2	Protein degradation.peptide tagging.Ubiquitin (UBQ)-anchor addition (ubiquitylation).UBQ-ligase E3 activities.Cullin-based ubiquitylation complexes.CUL4-DDB1 ubiquitination complexes.COP1-SPA E3 ligase subcomplex.SPA regulator component	2	0.190476	0.874424
26.1.1.3	External stimuli response.light.red/far red light.COP1-SPA light signal transduction ubiquitin E3 ligase complex	2	0.190476	0.874424
26.1.1.3.2	External stimuli response.light.red/far red light.COP1-SPA light signal transduction ubiquitin E3 ligase complex.SPA regulator component	2	0.190476	0.874424
5.7.2.1	Lipid metabolism.lipid degradation.phospholipase activities.phospholipase A1 activities	2	0.190476	0.874424
5.7.2.1.1	Lipid metabolism.lipid degradation.phospholipase activities.phospholipase A1 activities.PC-PLA1-type phospholipase A1	2	0.190476	0.874424
24.3.8	Solute transport.channels.VCCN chloride anion channel	1	0.0952381	0.874424
25.1	Nutrient uptake.nitrogen assimilation	1	0.0952381	0.874424
25.1.4	Nutrient uptake.nitrogen assimilation.nitrate assimilation	1	0.0952381	0.874424
25.1.4.2	Nutrient uptake.nitrogen assimilation.nitrate assimilation.nitrite reductase	1	0.0952381	0.874424
5.4	Lipid metabolism.sphingolipid metabolism	2	0.190476	0.874424
5.4.11	Lipid metabolism.sphingolipid metabolism.ceramide glucosyltransferase	2	0.190476	0.874424
26.4	External stimuli response.drought	1	0.0952381	0.874424
26.4.1	External stimuli response.drought.stomatal closure signalling	1	0.0952381	0.874424
26.4.1.2	External stimuli response.drought.stomatal closure signalling.CAS calcium sensor	1	0.0952381	0.874424
21.4.1.1.2	Cell wall.cell wall proteins.hydroxyproline-rich glycoproteins.arabinogalactan proteins (AGPs).glycoproteins	1	0.0952381	0.874424
21.4.1.1.2.1	Cell wall.cell wall proteins.hydroxyproline-rich glycoproteins.arabinogalactan proteins (AGPs).glycoproteins.classical arabinogalactan protein	1	0.0952381	0.874424
21.4.1.1.2.2	Cell wall.cell wall proteins.hydroxyproline-rich glycoproteins.arabinogalactan proteins (AGPs).glycoproteins.fasciclin-type arabinogalactan protein	1	0.0952381	0.874424
19.4.1.5.4.1.4.6	Protein degradation.peptide tagging.Ubiquitin (UBQ)-anchor addition (ubiquitylation).UBQ-ligase E3 activities.Cullin-based ubiquitylation complexes.SKP1-CUL1-FBX (SCF) E3 ligase complexes.F-BOX substrate adaptor components.FBX component	3	0.285714	0.874424
12.5	Chromatin organisation.DNA methylation	2	0.190476	0.874424
12.5.1	Chromatin organisation.DNA methylation.canonical RNA-directed DNA methylation pathway	2	0.190476	0.874424
12.5.1.1	Chromatin organisation.DNA methylation.canonical RNA-directed DNA methylation pathway.AGO siRNA-integrating factor	2	0.190476	0.874424
10.3.1	Redox homeostasis.low-molecular-weight scavengers.ascorbate biosynthesis	1	0.0952381	0.874424
10.3.1.5	Redox homeostasis.low-molecular-weight scavengers.ascorbate biosynthesis.GDP-L-galactose phosphorylase (VTC2/5)	1	0.0952381	0.874424
5.7	Lipid metabolism.lipid degradation	5	0.47619	0.874424
19.5.1	Protein degradation.peptidase families.cysteine-type peptidase activities	4	0.380952	0.874424
9.1.3.4.8	Secondary metabolism.terpenoids.terpenoid synthesis.carotenoid metabolism.xanthophyll synthesis	2	0.190476	0.874424
18.8.5	Protein modification.phosphorylation.CAMK kinase superfamily	3	0.285714	0.874424
15.7.1	RNA biosynthesis.transcriptional activation.C2C2 superfamily	5	0.47619	0.874424
7.11.2.2	Coenzyme metabolism.iron-sulfur cluster assembly machineries.mitochondrial ISC system.transfer phase	1	0.0952381	0.874424
7.11.2.2.5	Coenzyme metabolism.iron-sulfur cluster assembly machineries.mitochondrial ISC system.transfer phase.HSCA chaperone component	1	0.0952381	0.874424
13.1.1	Cell cycle.regulation.cyclins	1	0.0952381	0.874424
13.1.1.7	Cell cycle.regulation.cyclins.CYCP-type cyclin	1	0.0952381	0.874424
18.8.1.39	Protein modification.phosphorylation.TKL kinase superfamily.RLCK-IX kinase families	1	0.0952381	0.874424
18.8.1.39.2	Protein modification.phosphorylation.TKL kinase superfamily.RLCK-IX kinase families.RLCK-IXb kinase	1	0.0952381	0.874424
26.1.2.3.2	External stimuli response.light.UV-A/blue light.zeitlupe-mediated photoperception.GIGANTEA regulator protein	1	0.0952381	0.874424
24.2.13	Solute transport.carrier-mediated transport.MC-type solute transporter	2	0.190476	0.874424
1.1.6	Photosynthesis.photophosphorylation.cyclic electron flow	2	0.190476	0.874424
1.1.6.1	Photosynthesis.photophosphorylation.cyclic electron flow.PGR5/PGRL1 complex	2	0.190476	0.874424
1.1.6.1.1	Photosynthesis.photophosphorylation.cyclic electron flow.PGR5/PGRL1 complex.PGR5-like component	2	0.190476	0.874424
5.7.3.2.2	Lipid metabolism.lipid degradation.fatty acid degradation.core beta-oxidation.MFP multifunctional enzyme	1	0.0952381	0.874424
17.6.3	Protein biosynthesis.organelle translation machineries.translation initiation	1	0.0952381	0.874424
17.6.3.4	Protein biosynthesis.organelle translation machineries.translation initiation.IF-3 initiation factor	1	0.0952381	0.874424
22.7	Vesicle trafficking.target membrane tethering	1	0.0952381	0.874424
22.7.3	Vesicle trafficking.target membrane tethering.Exocyst complex	1	0.0952381	0.874424
22.7.3.7	Vesicle trafficking.target membrane tethering.Exocyst complex.SEC15 component	1	0.0952381	0.874424
24.2.2.6	Solute transport.carrier-mediated transport.MFS superfamily.PHT1 phosphate transporter	2	0.190476	0.874424
25.3	Nutrient uptake.phosphorus assimilation	2	0.190476	0.874424
25.3.2	Nutrient uptake.phosphorus assimilation.phosphate uptake	2	0.190476	0.874424
25.3.2.1	Nutrient uptake.phosphorus assimilation.phosphate uptake.PHT1 phosphate transporter	2	0.190476	0.874424
50.1.3	Enzyme classification.EC_1 oxidoreductases.EC_1.3 oxidoreductase acting on CH-CH group of donor	4	0.380952	0.874424
7.9	Coenzyme metabolism.NAD/NADP biosynthesis	2	0.190476	0.874424
26.1.2	External stimuli response.light.UV-A/blue light	3	0.285714	0.874424
26.1.1.2	External stimuli response.light.red/far red light.FHY1/FHL PHY-A translocation regulator	2	0.190476	0.874424
26.6	External stimuli response.biotic stress	3	0.285714	0.874424
24.2.3.5	Solute transport.carrier-mediated transport.APC superfamily.APC family	1	0.0952381	0.874424
24.2.3.5.2	Solute transport.carrier-mediated transport.APC superfamily.APC family.cationic amino acid transporter (CAT-type)	1	0.0952381	0.874424
24.3.15	Solute transport.channels.MCU calcium uniporter complex	1	0.0952381	0.874424
24.3.15.1	Solute transport.channels.MCU calcium uniporter complex.MCU channel component	1	0.0952381	0.874424
7.11.2	Coenzyme metabolism.iron-sulfur cluster assembly machineries.mitochondrial ISC system	2	0.190476	0.874424
15.1.6	RNA biosynthesis.DNA-dependent RNA polymerase (Pol) complexes.regulatory subunits	1	0.0952381	0.874424
15.1.6.2	RNA biosynthesis.DNA-dependent RNA polymerase (Pol) complexes.regulatory subunits.subunit 4	1	0.0952381	0.874424
50.1.2	Enzyme classification.EC_1 oxidoreductases.EC_1.2 oxidoreductase acting on aldehyde or oxo group of donor	1	0.0952381	0.874424
4.1.4.1	Amino acid metabolism.biosynthesis.serine family.non-photorespiratory serine	1	0.0952381	0.874424
4.1.4.1.1	Amino acid metabolism.biosynthesis.serine family.non-photorespiratory serine.phosphoglycerate dehydrogenase	1	0.0952381	0.874424
7.3	Coenzyme metabolism.S-adenosyl methionine (SAM) cycle	1	0.0952381	0.874424
7.3.1	Coenzyme metabolism.S-adenosyl methionine (SAM) cycle.S-adenosyl methionine synthetase	1	0.0952381	0.874424
16.4.1.2.5	RNA processing.RNA splicing.U2-type-intron-specific major spliceosome.U2 small nuclear ribonucleoprotein particle (snRNP).PHF5 pre-mRNA splicing factor	1	0.0952381	0.874424
24.2.2.4	Solute transport.carrier-mediated transport.MFS superfamily.SUT/SUC sugar transporter	1	0.0952381	0.874424
5.2.7	Lipid metabolism.glycerolipid synthesis.cardiolipin	1	0.0952381	0.874424
5.2.7.2	Lipid metabolism.glycerolipid synthesis.cardiolipin.cardiolipin deacylase	1	0.0952381	0.874424
27.1	Multi-process regulation.circadian clock	2	0.190476	0.874424
27.1.5	Multi-process regulation.circadian clock.evening element regulation	2	0.190476	0.874424
5.1.1.2	Lipid metabolism.fatty acid synthesis.citrate shuttle.ATP-dependent citrate lyase complex	1	0.0952381	0.874424
5.1.1.2.1	Lipid metabolism.fatty acid synthesis.citrate shuttle.ATP-dependent citrate lyase complex.alpha chain	1	0.0952381	0.874424
17.6.2.3	Protein biosynthesis.organelle translation machineries.plastidial ribosome.plastidial ribosome-associated proteins	1	0.0952381	0.874424
17.6.2.3.1	Protein biosynthesis.organelle translation machineries.plastidial ribosome.plastidial ribosome-associated proteins.hibernation-promoting factor (PSRP1)	1	0.0952381	0.874424
11.4	Phytohormones.cytokinin	3	0.285714	0.874424
9.1.3	Secondary metabolism.terpenoids.terpenoid synthesis	8	0.761905	0.874424
1.1.1.1.1	Photosynthesis.photophosphorylation.photosystem II.LHC-II complex.LHCb1/2/3-type component	1	0.0952381	0.874424
26.6.2.2.3	External stimuli response.biotic stress.pathogen effector.ETI (effector-triggered immunity) network.EDS1 regulator	1	0.0952381	0.874424
11.1	Phytohormones.abscisic acid	2	0.190476	0.874424
24.3	Solute transport.channels	6	0.571429	0.874424
6.1	Nucleotide metabolism.purines	3	0.285714	0.874424
24.1	Solute transport.primary active transport	2	0.190476	0.874424
24.1.2	Solute transport.primary active transport.P-type ATPase superfamily	2	0.190476	0.874424
1.1.8.1.6.2.1	Photosynthesis.photophosphorylation.chlororespiration.NADH dehydrogenase-like (NDH) complex.assembly and stabilization.Cpn60 chaperonin complex.alpha subunit	1	0.0952381	0.874424
1.2.1.2.1.1	Photosynthesis.calvin cycle.ribulose-1,5-bisphosphat carboxylase/oxygenase (RuBisCo) activity.RuBisCo assembly.CPN60 assembly chaperone complex.CPN60a component	1	0.0952381	0.874424
22.8	Vesicle trafficking.SNARE target membrane recognition and fusion complexes	1	0.0952381	0.874424
22.8.1	Vesicle trafficking.SNARE target membrane recognition and fusion complexes.Qa-type SNARE components	1	0.0952381	0.874424
22.8.1.1	Vesicle trafficking.SNARE target membrane recognition and fusion complexes.Qa-type SNARE components.SYP1-group protein	1	0.0952381	0.874424
21.3.2	Cell wall.pectin.rhamnogalacturonan I	6	0.571429	0.874424
4.1.4	Amino acid metabolism.biosynthesis.serine family	2	0.190476	0.874424
1.1.1.2	Photosynthesis.photophosphorylation.photosystem II.PS-II complex	1	0.0952381	0.874424
1.1.1.2.13	Photosynthesis.photophosphorylation.photosystem II.PS-II complex.component PsbX	1	0.0952381	0.874424
1.1.1.6.2.3	Photosynthesis.photophosphorylation.photosystem II.LHC-related protein groups.two-helix LHC-related protein group.SEP3 protein	1	0.0952381	0.874424
5.1.3	Lipid metabolism.fatty acid synthesis.acetyl-CoA generation	1	0.0952381	0.874424
5.1.3.2	Lipid metabolism.fatty acid synthesis.acetyl-CoA generation.plastidial pyruvate dehydrogenase complex	1	0.0952381	0.874424
5.1.3.2.2	Lipid metabolism.fatty acid synthesis.acetyl-CoA generation.plastidial pyruvate dehydrogenase complex.E2 dihydrolipoamide acetyltransferase component	1	0.0952381	0.874424
15.7.40	RNA biosynthesis.transcriptional activation.DBP transcription factor	1	0.0952381	0.874424
18.8.5.1.3	Protein modification.phosphorylation.CAMK kinase superfamily.SNF1-related SnRK1 kinase complex.gamma-type regulatory subunit	1	0.0952381	0.874424
24.2.15	Solute transport.carrier-mediated transport.PIC1 chloroplast iron permease	1	0.0952381	0.874424
25.4.5.2	Nutrient uptake.iron uptake.iron storage.PIC-type iron transporter	1	0.0952381	0.874424
27.3.1.3	Multi-process regulation.SnRK1 metabolic regulator system.SnRK1 kinase complex.gamma regulatory subunit	1	0.0952381	0.874424
21.3.2.2.1	Cell wall.pectin.rhamnogalacturonan I.modification and degradation.beta-galactosidase	4	0.380952	0.874424
5.5	Lipid metabolism.phytosterols	1	0.0952381	0.874424
5.5.2	Lipid metabolism.phytosterols.phytosterol conjugation	1	0.0952381	0.874424
5.5.2.3	Lipid metabolism.phytosterols.phytosterol conjugation.phytosterol esterification	1	0.0952381	0.874424
5.5.2.3.2	Lipid metabolism.phytosterols.phytosterol conjugation.phytosterol esterification.acyl-CoA:cholesterol acyltransferase	1	0.0952381	0.874424
9.2.1	Secondary metabolism.phenolics.p-coumaroyl-CoA synthesis	1	0.0952381	0.874424
9.2.1.1	Secondary metabolism.phenolics.p-coumaroyl-CoA synthesis.phenylalanine ammonia lyase (PAL)	1	0.0952381	0.874424
15.7.1.5	RNA biosynthesis.transcriptional activation.C2C2 superfamily.DOF transcription factor	1	0.0952381	0.874424
18.8.1.25	Protein modification.phosphorylation.TKL kinase superfamily.WAK/WAKL kinase	1	0.0952381	0.874424
9.2	Secondary metabolism.phenolics	2	0.190476	0.874424
15.7.2.1	RNA biosynthesis.transcriptional activation.MYB superfamily.MYB transcription factor	8	0.761905	0.874424
19.5.2	Protein degradation.peptidase families.serine-type peptidase activities	5	0.47619	0.874424
1.1.8.1.6.2.2	Photosynthesis.photophosphorylation.chlororespiration.NADH dehydrogenase-like (NDH) complex.assembly and stabilization.Cpn60 chaperonin complex.beta subunit	1	0.0952381	0.874424
1.2.1.2.1.2	Photosynthesis.calvin cycle.ribulose-1,5-bisphosphat carboxylase/oxygenase (RuBisCo) activity.RuBisCo assembly.CPN60 assembly chaperone complex.CPN60b component	1	0.0952381	0.874424
7.9.1	Coenzyme metabolism.NAD/NADP biosynthesis.de-novo pathway	1	0.0952381	0.874424
7.9.1.2	Coenzyme metabolism.NAD/NADP biosynthesis.de-novo pathway.quinolinate synthase	1	0.0952381	0.874424
7.11.1.1	Coenzyme metabolism.iron-sulfur cluster assembly machineries.plastidial SUF system.assembly phase	1	0.0952381	0.874424
7.11.1.1.6	Coenzyme metabolism.iron-sulfur cluster assembly machineries.plastidial SUF system.assembly phase.SUF-E2/-E3 component	1	0.0952381	0.874424
16.7.9	RNA processing.RNA modification.mRNA demethylation	1	0.0952381	0.874424
16.7.9.1	RNA processing.RNA modification.mRNA demethylation.ALKBH10 N6-methyladenosine demethylase	1	0.0952381	0.874424
7.12.2	Coenzyme metabolism.tetrapyrrol biosynthesis.uroporphyrinogen III formation	1	0.0952381	0.874424
7.12.2.1	Coenzyme metabolism.tetrapyrrol biosynthesis.uroporphyrinogen III formation.porphobilinogen synthase	1	0.0952381	0.874424
11.4.3	Phytohormones.cytokinin.conjugation and degradation	1	0.0952381	0.874424
11.4.3.2	Phytohormones.cytokinin.conjugation and degradation.cytokinin dehydrogenase	1	0.0952381	0.874424
21.6.1.2	Cell wall.lignin.monolignol synthesis.coumarate 3-hydroxylase (C3H)	1	0.0952381	0.874424
23.1.5	Protein translocation.chloroplast.thylakoid membrane Sec1 translocation system	1	0.0952381	0.874424
23.1.5.3	Protein translocation.chloroplast.thylakoid membrane Sec1 translocation system.SecE1 component	1	0.0952381	0.874424
26.1.2.1	External stimuli response.light.UV-A/blue light.cryptochrome-mediated photoperception	1	0.0952381	0.874424
26.1.2.1.2	External stimuli response.light.UV-A/blue light.cryptochrome-mediated photoperception.CIB transcriptional regulator	1	0.0952381	0.874424
18.8.1.3	Protein modification.phosphorylation.TKL kinase superfamily.LRR-III kinase	2	0.190476	0.874424
13	Cell cycle	6	0.571429	0.883249
4.1.5.2	Amino acid metabolism.biosynthesis.shikimate family.phenylalanine and tyrosine	1	0.0952381	0.883249
4.1.5.2.1	Amino acid metabolism.biosynthesis.shikimate family.phenylalanine and tyrosine.chorismate mutase	1	0.0952381	0.883249
10.2.2	Redox homeostasis.enzymatic reactive oxygen species scavengers.superoxide dismutase activities	1	0.0952381	0.883249
10.2.2.3	Redox homeostasis.enzymatic reactive oxygen species scavengers.superoxide dismutase activities.copper/zinc superoxide dismutase	1	0.0952381	0.883249
17.6.2.1.1	Protein biosynthesis.organelle translation machineries.plastidial ribosome.large subunit proteome.psRPL1 component	1	0.0952381	0.883249
18.12.1.5	Protein modification.S-glutathionylation and deglutathionylation.glutathione S-transferase activities.class phi	1	0.0952381	0.883249
1.2.1.2.4	Photosynthesis.calvin cycle.ribulose-1,5-bisphosphat carboxylase/oxygenase (RuBisCo) activity.RuBisCo assembly.RbcX assembly factor	2	0.190476	0.883249
50.3.6	Enzyme classification.EC_3 hydrolases.EC_3.6 hydrolase acting on acid anhydride	2	0.190476	0.883249
7.11	Coenzyme metabolism.iron-sulfur cluster assembly machineries	4	0.380952	0.883249
21.3.2.1	Cell wall.pectin.rhamnogalacturonan I.synthesis	1	0.0952381	0.883249
21.3.2.1.2	Cell wall.pectin.rhamnogalacturonan I.synthesis.beta-1,4-galactosyltransferase	1	0.0952381	0.883249
19.5.2.5	Protein degradation.peptidase families.serine-type peptidase activities.chloroplast Clp-type protease complex	2	0.190476	0.883249
21.2	Cell wall.hemicellulose	3	0.285714	0.883249
21.3	Cell wall.pectin	7	0.666667	0.883249
1.1.2	Photosynthesis.photophosphorylation.cytochrome b6/f complex	1	0.0952381	0.883249
1.1.2.9	Photosynthesis.photophosphorylation.cytochrome b6/f complex.assembly	1	0.0952381	0.883249
1.1.2.9.1	Photosynthesis.photophosphorylation.cytochrome b6/f complex.assembly.CCB cytochrome b6 maturation system (system IV)	1	0.0952381	0.883249
1.1.2.9.1.2	Photosynthesis.photophosphorylation.cytochrome b6/f complex.assembly.CCB cytochrome b6 maturation system (system IV).CCB2 component	1	0.0952381	0.883249
3.2.2	Carbohydrate metabolism.starch metabolism.degradation	1	0.0952381	0.883249
3.2.2.3	Carbohydrate metabolism.starch metabolism.degradation.hydrolysis and phosphorolysis	1	0.0952381	0.883249
3.2.2.3.1	Carbohydrate metabolism.starch metabolism.degradation.hydrolysis and phosphorolysis.amylase activities	1	0.0952381	0.883249
3.2.2.3.1.2	Carbohydrate metabolism.starch metabolism.degradation.hydrolysis and phosphorolysis.amylase activities.beta amylase	1	0.0952381	0.883249
12.3	Chromatin organisation.histone modifications	1	0.0952381	0.883249
12.3.2	Chromatin organisation.histone modifications.histone deacetylation	1	0.0952381	0.883249
12.3.2.1	Chromatin organisation.histone modifications.histone deacetylation.HD1 histone deacetylase family	1	0.0952381	0.883249
12.3.2.1.3	Chromatin organisation.histone modifications.histone deacetylation.HD1 histone deacetylase family.class-III histone deacetylase	1	0.0952381	0.883249
17.6.2.1.13	Protein biosynthesis.organelle translation machineries.plastidial ribosome.large subunit proteome.psRPL15 component	1	0.0952381	0.883249
17.6.2.2	Protein biosynthesis.organelle translation machineries.plastidial ribosome.small subunit proteome	1	0.0952381	0.883249
17.6.2.2.6	Protein biosynthesis.organelle translation machineries.plastidial ribosome.small subunit proteome.psRPS6 component	1	0.0952381	0.883249
24.2.2.9	Solute transport.carrier-mediated transport.MFS superfamily.NRT1/PTR anion transporter	3	0.285714	0.884263
1	Photosynthesis	18	1.71429	0.898054
11.2.4	Phytohormones.auxin.transport	2	0.190476	0.899294
19.5.2.3	Protein degradation.peptidase families.serine-type peptidase activities.Deg protease	2	0.190476	0.899294
17.6.2.1.22	Protein biosynthesis.organelle translation machineries.plastidial ribosome.large subunit proteome.psRPL24 component	1	0.0952381	0.904101
18.1	Protein modification.N-linked glycosylation	1	0.0952381	0.904101
18.1.2	Protein modification.N-linked glycosylation.DPMS dolichol-phosphate-mannose synthase complex	1	0.0952381	0.904101
18.1.2.3	Protein modification.N-linked glycosylation.DPMS dolichol-phosphate-mannose synthase complex.DPMS3 membrane-anchor component	1	0.0952381	0.904101
19.2	Protein degradation.26S proteasome	1	0.0952381	0.904101
19.2.2	Protein degradation.26S proteasome.regulatory particle	1	0.0952381	0.904101
19.2.2.2	Protein degradation.26S proteasome.regulatory particle.non-ATPase subunits	1	0.0952381	0.904101
19.2.2.2.3	Protein degradation.26S proteasome.regulatory particle.non-ATPase subunits.RPN3 regulatory component	1	0.0952381	0.904101
18.8	Protein modification.phosphorylation	35	3.33333	0.904101
24.1.2.2	Solute transport.primary active transport.P-type ATPase superfamily.P2 family	1	0.0952381	0.907425
24.1.2.2.2	Solute transport.primary active transport.P-type ATPase superfamily.P2 family.ACA P2B-type calcium cation-transporting ATPase	1	0.0952381	0.907425
26.6.2.2.1	External stimuli response.biotic stress.pathogen effector.ETI (effector-triggered immunity) network.RIN4-RPM1 immune signalling	1	0.0952381	0.907425
26.6.2.2.1.2	External stimuli response.biotic stress.pathogen effector.ETI (effector-triggered immunity) network.RIN4-RPM1 immune signalling.RIPK RIN4-protein kinase	1	0.0952381	0.907425
21.2.1	Cell wall.hemicellulose.xyloglucan	2	0.190476	0.911883
21.2.1.2	Cell wall.hemicellulose.xyloglucan.modification and degradation	2	0.190476	0.911883
10.5	Redox homeostasis.chloroplast redox homeostasis	2	0.190476	0.911883
15.7.7.2	RNA biosynthesis.transcriptional activation.AP2/ERF superfamily.DREB-type transcription factor	3	0.285714	0.917852
18.8.1.8.1	Protein modification.phosphorylation.TKL kinase superfamily.LRR-VIII kinase families.LRR-VIII-1 kinase	1	0.0952381	0.920275
3.2	Carbohydrate metabolism.starch metabolism	3	0.285714	0.930109
50.1.1	Enzyme classification.EC_1 oxidoreductases.EC_1.1 oxidoreductase acting on CH-OH group of donor	6	0.571429	0.930109
7.11.1.2	Coenzyme metabolism.iron-sulfur cluster assembly machineries.plastidial SUF system.transfer phase	1	0.0952381	0.938715
7.11.1.2.1	Coenzyme metabolism.iron-sulfur cluster assembly machineries.plastidial SUF system.transfer phase.SUF-A component	1	0.0952381	0.938715
13.1.3	Cell cycle.regulation.cyclin-dependent kinase inhibitor activities	1	0.0952381	0.938715
13.1.3.1	Cell cycle.regulation.cyclin-dependent kinase inhibitor activities.KRP/ICK-type inhibitor	1	0.0952381	0.938715
17.6.2.1.29	Protein biosynthesis.organelle translation machineries.plastidial ribosome.large subunit proteome.psRPL34 component	1	0.0952381	0.938715
19.5.2.5.2	Protein degradation.peptidase families.serine-type peptidase activities.chloroplast Clp-type protease complex.ClpR non-proteolytic core component	1	0.0952381	0.938715
22.9.1.2	Vesicle trafficking.regulation of membrane tethering and fusion.RAB-GTPase activities.B-class RAB GTPase	1	0.0952381	0.938715
22.9.1.6	Vesicle trafficking.regulation of membrane tethering and fusion.RAB-GTPase activities.F-class RAB GTPase	1	0.0952381	0.938715
5.1	Lipid metabolism.fatty acid synthesis	8	0.761905	0.939643
21.2.1.2.5	Cell wall.hemicellulose.xyloglucan.modification and degradation.xyloglucan endotransglucosylase/hydrolase	1	0.0952381	0.939643
1.1	Photosynthesis.photophosphorylation	15	1.42857	0.939643
21.3.2.2	Cell wall.pectin.rhamnogalacturonan I.modification and degradation	5	0.47619	0.943101
24.2.3.4	Solute transport.carrier-mediated transport.APC superfamily.AAAP family	2	0.190476	0.943101
16.8	RNA processing.RNA decay	2	0.190476	0.943101
16.8.3	RNA processing.RNA decay.deadenylation-dependent mechanism	2	0.190476	0.943101
16.8.3.2	RNA processing.RNA decay.deadenylation-dependent mechanism.mRNA decapping complex	2	0.190476	0.943101
16.8.3.2.1	RNA processing.RNA decay.deadenylation-dependent mechanism.mRNA decapping complex.DCP1 regulatory component	2	0.190476	0.943101
18.8.1.8	Protein modification.phosphorylation.TKL kinase superfamily.LRR-VIII kinase families	2	0.190476	0.943101
5.7.3	Lipid metabolism.lipid degradation.fatty acid degradation	2	0.190476	0.943101
5.7.3.2	Lipid metabolism.lipid degradation.fatty acid degradation.core beta-oxidation	2	0.190476	0.943101
26.1.2.3	External stimuli response.light.UV-A/blue light.zeitlupe-mediated photoperception	2	0.190476	0.943101
5.1.5	Lipid metabolism.fatty acid synthesis.plastidial Type II fatty acid synthase (ptFAS) system	1	0.0952381	0.943101
5.1.5.3	Lipid metabolism.fatty acid synthesis.plastidial Type II fatty acid synthase (ptFAS) system.hydroxyacyl-ACP dehydratase (ptHD)	1	0.0952381	0.943101
18.8.6.3	Protein modification.phosphorylation.AGC kinase superfamily.AGC-VI/PKA kinase	1	0.0952381	0.943101
19.4.1.5.3.1	Protein degradation.peptide tagging.Ubiquitin (UBQ)-anchor addition (ubiquitylation).UBQ-ligase E3 activities.RING-domain E3 ligase activities.RING-C2-type E3 ligase	1	0.0952381	0.943101
24.2.3.4.1	Solute transport.carrier-mediated transport.APC superfamily.AAAP family.amino acid transporter (AAP-type)	1	0.0952381	0.943101
15	RNA biosynthesis	82	7.80952	0.944745
17	Protein biosynthesis	23	2.19048	0.944745
15.7.16	RNA biosynthesis.transcriptional activation.C3H zinc finger transcription factor	2	0.190476	0.944745
15.5	RNA biosynthesis.siRNA biogenesis	1	0.0952381	0.944745
15.5.8	RNA biosynthesis.siRNA biogenesis.DRB4-DRB7.1 regulator complex	1	0.0952381	0.944745
15.5.8.1	RNA biosynthesis.siRNA biogenesis.DRB4-DRB7.1 regulator complex.DRB4 component	1	0.0952381	0.944745
18.8.1.6	Protein modification.phosphorylation.TKL kinase superfamily.LRR-VI kinase families	1	0.0952381	0.944745
18.8.1.6.2	Protein modification.phosphorylation.TKL kinase superfamily.LRR-VI kinase families.LRR-VI-2 kinase	1	0.0952381	0.944745
20.1.5	Cytoskeleton.microtubular network.microtubule dynamics	1	0.0952381	0.944745
20.1.5.2	Cytoskeleton.microtubular network.microtubule dynamics.SPR1 microtubule-stabilizing factor	1	0.0952381	0.944745
21.9.1.4	Cell wall.cutin and suberin.cuticular lipid formation.omega-hydroxy fatty acyl dehydrogenase	1	0.0952381	0.944745
24.2	Solute transport.carrier-mediated transport	31	2.95238	0.944745
2.4.2	Cellular respiration.oxidative phosphorylation.alternative NAD(P)H dehydrogenase activities	1	0.0952381	0.944745
2.4.2.2	Cellular respiration.oxidative phosphorylation.alternative NAD(P)H dehydrogenase activities.alternative oxidase	1	0.0952381	0.944745
7.9.2	Coenzyme metabolism.NAD/NADP biosynthesis.Preiss-Handler salvage pathway	1	0.0952381	0.944745
7.9.2.2	Coenzyme metabolism.NAD/NADP biosynthesis.Preiss-Handler salvage pathway.nicotinate phosphoribosyltransferase	1	0.0952381	0.944745
17.1.2.1.17	Protein biosynthesis.cytosolic ribosome.small subunit (SSU).SSU proteome.RPS15a component	1	0.0952381	0.944745
24.1.2.3	Solute transport.primary active transport.P-type ATPase superfamily.P3 family	1	0.0952381	0.944745
24.1.2.3.1	Solute transport.primary active transport.P-type ATPase superfamily.P3 family.AHA P3A-type proton-translocating ATPase	1	0.0952381	0.944745
10.6	Redox homeostasis.cytosol/mitochondrion/nucleus redox homeostasis	2	0.190476	0.944745
15.7	RNA biosynthesis.transcriptional activation	75	7.14286	0.944745
19.4	Protein degradation.peptide tagging	33	3.14286	0.944745
11.4.1	Phytohormones.cytokinin.synthesis	2	0.190476	0.944745
11.4.1.2	Phytohormones.cytokinin.synthesis.cytokinin phosphoribohydrolase	2	0.190476	0.944745
10.5.5	Redox homeostasis.chloroplast redox homeostasis.M-type thioredoxin	1	0.0952381	0.944745
50.1.6	Enzyme classification.EC_1 oxidoreductases.EC_1.6 oxidoreductase acting on NADH or NADPH	1	0.0952381	0.944745
11.6	Phytohormones.gibberellin	2	0.190476	0.944745
7.12.6.1	Coenzyme metabolism.tetrapyrrol biosynthesis.chlorophyll metabolism.magnesium-chelatase complex	1	0.0952381	0.944745
7.12.6.1.4	Coenzyme metabolism.tetrapyrrol biosynthesis.chlorophyll metabolism.magnesium-chelatase complex.GUN4 cofactor	1	0.0952381	0.944745
16.7	RNA processing.RNA modification	2	0.190476	0.944745
18.8.6	Protein modification.phosphorylation.AGC kinase superfamily	2	0.190476	0.944745
5.2	Lipid metabolism.glycerolipid synthesis	4	0.380952	0.944745
1.1.1.1.2	Photosynthesis.photophosphorylation.photosystem II.LHC-II complex.LHCb4-type component	1	0.0952381	0.944745
3.2.1.3	Carbohydrate metabolism.starch metabolism.synthesis.ADP-glucose pyrophosphorylase	1	0.0952381	0.944745
10.3.2	Redox homeostasis.low-molecular-weight scavengers.tocopherol biosynthesis	1	0.0952381	0.944745
10.3.2.7	Redox homeostasis.low-molecular-weight scavengers.tocopherol biosynthesis.phytol kinase (VTE5)	1	0.0952381	0.944745
12.1	Chromatin organisation.histones	1	0.0952381	0.944745
12.1.2	Chromatin organisation.histones.H2A-type histone	1	0.0952381	0.944745
13.4	Cell cycle.cytokinesis	1	0.0952381	0.944745
13.4.4	Cell cycle.cytokinesis.phragmoplast disassembly	1	0.0952381	0.944745
13.4.4.1	Cell cycle.cytokinesis.phragmoplast disassembly.NACK-PQR signalling pathway	1	0.0952381	0.944745
13.4.4.1.3	Cell cycle.cytokinesis.phragmoplast disassembly.NACK-PQR signalling pathway.NQK/ANQ MAPK-kinase	1	0.0952381	0.944745
13.5	Cell cycle.organelle machineries	1	0.0952381	0.944745
13.5.2	Cell cycle.organelle machineries.organelle fission	1	0.0952381	0.944745
13.5.2.2	Cell cycle.organelle machineries.organelle fission.plastid division	1	0.0952381	0.944745
13.5.2.2.1	Cell cycle.organelle machineries.organelle fission.plastid division.FtsZ prokaryotic-tubulin filaments	1	0.0952381	0.944745
13.5.2.2.1.2	Cell cycle.organelle machineries.organelle fission.plastid division.FtsZ prokaryotic-tubulin filaments.FtsZ2 component	1	0.0952381	0.944745
18.8.2	Protein modification.phosphorylation.STE kinase superfamily	1	0.0952381	0.944745
18.8.2.1	Protein modification.phosphorylation.STE kinase superfamily.MAPKK kinase	1	0.0952381	0.944745
22.9.4	Vesicle trafficking.regulation of membrane tethering and fusion.RAB-GTPase membrane association	1	0.0952381	0.944745
22.9.4.3	Vesicle trafficking.regulation of membrane tethering and fusion.RAB-GTPase membrane association.RAB-GDI displacement factor (GDF) activities	1	0.0952381	0.944745
22.9.4.3.2	Vesicle trafficking.regulation of membrane tethering and fusion.RAB-GTPase membrane association.RAB-GDI displacement factor (GDF) activities.B-G-class Rab-GDF protein	1	0.0952381	0.944745
24.2.9	Solute transport.carrier-mediated transport.CDF superfamily	1	0.0952381	0.944745
24.2.9.1	Solute transport.carrier-mediated transport.CDF superfamily.CaCA family	1	0.0952381	0.944745
24.2.9.1.2	Solute transport.carrier-mediated transport.CDF superfamily.CaCA family.cation:calcium cation exchanger (CCX-type)	1	0.0952381	0.944745
21.4.1.1.1	Cell wall.cell wall proteins.hydroxyproline-rich glycoproteins.arabinogalactan proteins (AGPs).glycosylation	1	0.0952381	0.944745
21.4.1.1.1.3	Cell wall.cell wall proteins.hydroxyproline-rich glycoproteins.arabinogalactan proteins (AGPs).glycosylation.AGP beta-1,3-galactosyltransferase	1	0.0952381	0.944745
21.6.1.7	Cell wall.lignin.monolignol synthesis.caffeic acid O-methyltransferase (COMT)	1	0.0952381	0.944745
15.1	RNA biosynthesis.DNA-dependent RNA polymerase (Pol) complexes	2	0.190476	0.95146
11.6.2	Phytohormones.gibberellin.perception and signal transduction	1	0.0952381	0.95828
11.6.2.1	Phytohormones.gibberellin.perception and signal transduction.GID1-type receptor	1	0.0952381	0.95828
18.8.1.24.2	Protein modification.phosphorylation.TKL kinase superfamily.G-Lectin kinase families.SD-2 kinase	1	0.0952381	0.95828
10.5.1	Redox homeostasis.chloroplast redox homeostasis.ferredoxin-dependent thioredoxin reductase (FTR) complex	1	0.0952381	0.95828
10.5.1.1	Redox homeostasis.chloroplast redox homeostasis.ferredoxin-dependent thioredoxin reductase (FTR) complex.alpha subunit	1	0.0952381	0.95828
10.6.1	Redox homeostasis.cytosol/mitochondrion/nucleus redox homeostasis.H-type thioredoxin	1	0.0952381	0.95828
15.9.1	RNA biosynthesis.organelle machineries.RNA polymerase activities	1	0.0952381	0.95828
15.9.1.2	RNA biosynthesis.organelle machineries.RNA polymerase activities.plastid-encoded RNA polymerase (PEP) complex	1	0.0952381	0.95828
15.9.1.2.3	RNA biosynthesis.organelle machineries.RNA polymerase activities.plastid-encoded RNA polymerase (PEP) complex.regulatory co-factors	1	0.0952381	0.95828
15.9.1.2.3.10	RNA biosynthesis.organelle machineries.RNA polymerase activities.plastid-encoded RNA polymerase (PEP) complex.regulatory co-factors.PRDA1 FSD2-interacting factor	1	0.0952381	0.95828
18.11	Protein modification.S-nitrosylation and denitrosylation	1	0.0952381	0.95828
18.11.2	Protein modification.S-nitrosylation and denitrosylation.TRX5 protein-S-nitrosothiol reductase	1	0.0952381	0.95828
19.5.2.5.1	Protein degradation.peptidase families.serine-type peptidase activities.chloroplast Clp-type protease complex.ClpP1/3-6 proteolytic core component	1	0.0952381	0.95828
21.9.4	Cell wall.cutin and suberin.export	1	0.0952381	0.95828
21.9.4.4	Cell wall.cutin and suberin.export.LTPG cuticular lipid transfer accessory factor	1	0.0952381	0.95828
22.9.1	Vesicle trafficking.regulation of membrane tethering and fusion.RAB-GTPase activities	5	0.47619	0.963944
9.1.2	Secondary metabolism.terpenoids.methylerythritol phosphate pathway	2	0.190476	0.963944
4	Amino acid metabolism	15	1.42857	0.964168
1.4	Photosynthesis.CAM/C4 photosynthesis	1	0.0952381	0.964168
1.4.2	Photosynthesis.CAM/C4 photosynthesis.NAD-dependent malate dehydrogenase	1	0.0952381	0.964168
5.1.1.3	Lipid metabolism.fatty acid synthesis.citrate shuttle.cytosolic NAD-dependent malate dehydrogenase	1	0.0952381	0.964168
7.12.5	Coenzyme metabolism.tetrapyrrol biosynthesis.heme synthesis and modification	1	0.0952381	0.964168
7.12.5.1	Coenzyme metabolism.tetrapyrrol biosynthesis.heme synthesis and modification.ferrochelatase	1	0.0952381	0.964168
19.5.3	Protein degradation.peptidase families.aspartic-type peptidase activities	2	0.190476	0.967992
19.5.3.1	Protein degradation.peptidase families.aspartic-type peptidase activities.pepsin-type protease	2	0.190476	0.967992
26.1	External stimuli response.light	9	0.857143	0.968487
9.1.2.8	Secondary metabolism.terpenoids.methylerythritol phosphate pathway.4-hydroxy-3-methylbut-2-enyl diphosphate reductase	1	0.0952381	0.968487
24.2.1.8	Solute transport.carrier-mediated transport.DMT superfamily.TPPT-type solute transporter	1	0.0952381	0.968487
18.8.5.1	Protein modification.phosphorylation.CAMK kinase superfamily.SNF1-related SnRK1 kinase complex	2	0.190476	0.968487
27.3.1	Multi-process regulation.SnRK1 metabolic regulator system.SnRK1 kinase complex	2	0.190476	0.968487
50.3.2	Enzyme classification.EC_3 hydrolases.EC_3.2 glycosylase	4	0.380952	0.970364
7	Coenzyme metabolism	14	1.33333	0.978895
10.3	Redox homeostasis.low-molecular-weight scavengers	2	0.190476	0.978895
10.2	Redox homeostasis.enzymatic reactive oxygen species scavengers	2	0.190476	0.978895
19.4.1.5.4.1	Protein degradation.peptide tagging.Ubiquitin (UBQ)-anchor addition (ubiquitylation).UBQ-ligase E3 activities.Cullin-based ubiquitylation complexes.SKP1-CUL1-FBX (SCF) E3 ligase complexes	6	0.571429	0.978895
19.4.1.5.4.1.4	Protein degradation.peptide tagging.Ubiquitin (UBQ)-anchor addition (ubiquitylation).UBQ-ligase E3 activities.Cullin-based ubiquitylation complexes.SKP1-CUL1-FBX (SCF) E3 ligase complexes.F-BOX substrate adaptor components	6	0.571429	0.978895
11.3.2.1	Phytohormones.brassinosteroid.perception and signal transduction.receptor complex	1	0.0952381	0.978895
11.3.2.1.5	Phytohormones.brassinosteroid.perception and signal transduction.receptor complex.BSK-type signalling kinase	1	0.0952381	0.978895
18.8.1.42	Protein modification.phosphorylation.TKL kinase superfamily.RLCK-XII kinase	1	0.0952381	0.978895
20.2.2.2	Cytoskeleton.microfilament network.actin polymerisation.SCAR/WAVE ARP2/3-activating complex	1	0.0952381	0.978895
20.2.2.2.5	Cytoskeleton.microfilament network.actin polymerisation.SCAR/WAVE ARP2/3-activating complex.ABIL component	1	0.0952381	0.978895
18.8.1.21	Protein modification.phosphorylation.TKL kinase superfamily.LysM kinase	2	0.190476	0.978895
19.4.1.5.3.4	Protein degradation.peptide tagging.Ubiquitin (UBQ)-anchor addition (ubiquitylation).UBQ-ligase E3 activities.RING-domain E3 ligase activities.RING-H2-type E3 ligase	10	0.952381	0.978895
5.1.1	Lipid metabolism.fatty acid synthesis.citrate shuttle	2	0.190476	0.978895
4.1.2.2.1	Amino acid metabolism.biosynthesis.aspartate family.aspartate-derived amino acids.aspartate kinase	1	0.0952381	0.978895
7.11.2.1	Coenzyme metabolism.iron-sulfur cluster assembly machineries.mitochondrial ISC system.assembly phase	1	0.0952381	0.978895
7.11.2.1.1	Coenzyme metabolism.iron-sulfur cluster assembly machineries.mitochondrial ISC system.assembly phase.NFS1 cysteine desulfurase component	1	0.0952381	0.978895
9.1.3.4.1	Secondary metabolism.terpenoids.terpenoid synthesis.carotenoid metabolism.PSY phytoene synthase	1	0.0952381	0.978895
9.2.2	Secondary metabolism.phenolics.flavonoid synthesis and modification	1	0.0952381	0.978895
9.2.2.8	Secondary metabolism.phenolics.flavonoid synthesis and modification.isoflavonoids	1	0.0952381	0.978895
9.2.2.8.2	Secondary metabolism.phenolics.flavonoid synthesis and modification.isoflavonoids.2-hydroxyisoflavanone dehydratase	1	0.0952381	0.978895
18.8.1.9	Protein modification.phosphorylation.TKL kinase superfamily.LRR-IX kinase	1	0.0952381	0.978895
21.2.1.2.1	Cell wall.hemicellulose.xyloglucan.modification and degradation.xyloglucan O-acetyltransferase	1	0.0952381	0.978895
21.2.2	Cell wall.hemicellulose.xylan	1	0.0952381	0.978895
21.2.2.1	Cell wall.hemicellulose.xylan.synthesis	1	0.0952381	0.978895
21.2.2.1.1	Cell wall.hemicellulose.xylan.synthesis.galacturonosyltransferase	1	0.0952381	0.978895
6.1.3	Nucleotide metabolism.purines.phosphotransfers	1	0.0952381	0.978895
6.1.3.1	Nucleotide metabolism.purines.phosphotransfers.adenylate kinase	1	0.0952381	0.978895
10.6.3	Redox homeostasis.cytosol/mitochondrion/nucleus redox homeostasis.nucleoredoxin	1	0.0952381	0.978895
15.7.36	RNA biosynthesis.transcriptional activation.BBR/BPC transcription factor	1	0.0952381	0.978895
15.7.54.3	RNA biosynthesis.transcriptional activation.NF-Y transcription factor complex.NF-YC component	1	0.0952381	0.978895
21.3.2.2.2	Cell wall.pectin.rhamnogalacturonan I.modification and degradation.alpha-L-arabinofuranosidase activities	1	0.0952381	0.978895
21.3.2.2.2.2	Cell wall.pectin.rhamnogalacturonan I.modification and degradation.alpha-L-arabinofuranosidase activities.bifunctional BXL-type alpha-L-arabinofuranosidase and beta-D-xylosidase	1	0.0952381	0.978895
22	Vesicle trafficking	10	0.952381	0.980586
10	Redox homeostasis	9	0.857143	0.980586
9	Secondary metabolism	15	1.42857	0.980586
1.2	Photosynthesis.calvin cycle	4	0.380952	0.980586
1.2.1	Photosynthesis.calvin cycle.ribulose-1,5-bisphosphat carboxylase/oxygenase (RuBisCo) activity	4	0.380952	0.980586
1.2.1.2	Photosynthesis.calvin cycle.ribulose-1,5-bisphosphat carboxylase/oxygenase (RuBisCo) activity.RuBisCo assembly	4	0.380952	0.980586
4.1.4.2	Amino acid metabolism.biosynthesis.serine family.cysteine	1	0.0952381	0.980586
4.1.4.2.1	Amino acid metabolism.biosynthesis.serine family.cysteine.serine O-acetyltransferase (SAT)	1	0.0952381	0.980586
9.1.3.4.8.1	Secondary metabolism.terpenoids.terpenoid synthesis.carotenoid metabolism.xanthophyll synthesis.carotenoid beta ring hydroxylase	1	0.0952381	0.980586
15.7.3.3	RNA biosynthesis.transcriptional activation.HB (Homeobox) superfamily.HD-ZIP IV transcription factor	1	0.0952381	0.980586
18.8.5.1.2	Protein modification.phosphorylation.CAMK kinase superfamily.SNF1-related SnRK1 kinase complex.beta-type regulatory subunit	1	0.0952381	0.980586
27.3.1.2	Multi-process regulation.SnRK1 metabolic regulator system.SnRK1 kinase complex.beta regulatory subunit	1	0.0952381	0.980586
5.2.3.3	Lipid metabolism.glycerolipid synthesis.phosphatidylcholine.acyl-CoA:lysophosphatidylcholine acyltransferase	1	0.0952381	0.980586
23.5.1.1	Protein translocation.nucleus.nucleocytoplasmic transport.nuclear pore complex (NPC)	1	0.0952381	0.980586
23.5.1.1.6	Protein translocation.nucleus.nucleocytoplasmic transport.nuclear pore complex (NPC).central subcomplex	1	0.0952381	0.980586
23.5.1.1.6.4	Protein translocation.nucleus.nucleocytoplasmic transport.nuclear pore complex (NPC).central subcomplex.NUP54 nucleoporin	1	0.0952381	0.980586
1.1.1.1	Photosynthesis.photophosphorylation.photosystem II.LHC-II complex	2	0.190476	0.980586
20.1.3	Cytoskeleton.microtubular network.Kinesin microtubule-based motor protein activities	2	0.190476	0.980586
3.2.1	Carbohydrate metabolism.starch metabolism.synthesis	2	0.190476	0.980586
11.2.4.2	Phytohormones.auxin.transport.PILS-type auxin efflux transporter	1	0.0952381	0.980586
11.6.4	Phytohormones.gibberellin.transport	1	0.0952381	0.980586
11.6.4.1	Phytohormones.gibberellin.transport.NPF3.1 multi-functional transporter	1	0.0952381	0.980586
15.1.3	RNA biosynthesis.DNA-dependent RNA polymerase (Pol) complexes.Pol III catalytic subunits	1	0.0952381	0.980586
15.1.3.1	RNA biosynthesis.DNA-dependent RNA polymerase (Pol) complexes.Pol III catalytic subunits.subunit 1	1	0.0952381	0.980586
24.2.5	Solute transport.carrier-mediated transport.BART superfamily	1	0.0952381	0.980586
24.2.5.2	Solute transport.carrier-mediated transport.BART superfamily.AEC family	1	0.0952381	0.980586
24.2.5.2.2	Solute transport.carrier-mediated transport.BART superfamily.AEC family.auxin transporter (PILS-type)	1	0.0952381	0.980586
10.2.1	Redox homeostasis.enzymatic reactive oxygen species scavengers.catalase	1	0.0952381	0.980586
5.2.3.1	Lipid metabolism.glycerolipid synthesis.phosphatidylcholine.CDP-choline pathway	2	0.190476	0.980586
5.2.3.1.1	Lipid metabolism.glycerolipid synthesis.phosphatidylcholine.CDP-choline pathway.choline kinase	2	0.190476	0.980586
13.1	Cell cycle.regulation	2	0.190476	0.980586
9.3.3.2	Secondary metabolism.nitrogen-containing secondary compounds.glucosinolates.glucosinolate degradation	1	0.0952381	0.980586
9.3.3.2.5	Secondary metabolism.nitrogen-containing secondary compounds.glucosinolates.glucosinolate degradation.nitrilase	1	0.0952381	0.980586
24.2.2.13	Solute transport.carrier-mediated transport.MFS superfamily.FPN iron-regulated metal cation transporter	2	0.190476	0.980586
1.1.1	Photosynthesis.photophosphorylation.photosystem II	7	0.666667	0.980586
4.1.1.1.4	Amino acid metabolism.biosynthesis.glutamate family.glutamate-derived amino acids.proline	1	0.0952381	0.980586
4.1.1.1.4.2	Amino acid metabolism.biosynthesis.glutamate family.glutamate-derived amino acids.proline.alternative pathway	1	0.0952381	0.980586
4.1.1.1.4.2.2	Amino acid metabolism.biosynthesis.glutamate family.glutamate-derived amino acids.proline.alternative pathway.ornithine aminotransferase	1	0.0952381	0.980586
18.10.1.1	Protein modification.dephosphorylation.serine/threonine protein phosphatase superfamily.PPP Fe-Zn-dependent phosphatase families	1	0.0952381	0.980586
18.10.1.1.3	Protein modification.dephosphorylation.serine/threonine protein phosphatase superfamily.PPP Fe-Zn-dependent phosphatase families.PP4 phosphatase complex	1	0.0952381	0.980586
18.10.1.1.3.2	Protein modification.dephosphorylation.serine/threonine protein phosphatase superfamily.PPP Fe-Zn-dependent phosphatase families.PP4 phosphatase complex.regulatory component (PP4R2L)	1	0.0952381	0.980586
18.13.1	Protein modification.protein folding and quality control.N-glycan-dependent machinery	1	0.0952381	0.980586
18.13.1.1	Protein modification.protein folding and quality control.N-glycan-dependent machinery.CNX-CRT cycle	1	0.0952381	0.980586
18.13.1.1.2	Protein modification.protein folding and quality control.N-glycan-dependent machinery.CNX-CRT cycle.CRT lectin chaperone	1	0.0952381	0.980586
19.5.2.1	Protein degradation.peptidase families.serine-type peptidase activities.subtilisin-type protease families	1	0.0952381	0.980586
19.5.2.1.4	Protein degradation.peptidase families.serine-type peptidase activities.subtilisin-type protease families.SBT4 protease	1	0.0952381	0.980586
18.8.1.37	Protein modification.phosphorylation.TKL kinase superfamily.RLCK-VII kinase families	2	0.190476	0.980586
18.8.1.37.1	Protein modification.phosphorylation.TKL kinase superfamily.RLCK-VII kinase families.RLCK-VIIa kinase	2	0.190476	0.980586
20.1.3.12	Cytoskeleton.microtubular network.Kinesin microtubule-based motor protein activities.Kinesin-14 motor protein	1	0.0952381	0.980586
20.5.3	Cytoskeleton.cp-actin-dependent plastid movement.KAC accessory motility factor	1	0.0952381	0.980586
15.7.15	RNA biosynthesis.transcriptional activation.C2H2 zinc finger transcription factor	6	0.571429	0.980586
20.2.2.6	Cytoskeleton.microfilament network.actin polymerisation.formin actin filament elongation factor activities	1	0.0952381	0.980586
20.2.2.6.2	Cytoskeleton.microfilament network.actin polymerisation.formin actin filament elongation factor activities.group-II formin	1	0.0952381	0.980586
19.4.1.5.4	Protein degradation.peptide tagging.Ubiquitin (UBQ)-anchor addition (ubiquitylation).UBQ-ligase E3 activities.Cullin-based ubiquitylation complexes	8	0.761905	0.980586
1.1.1.3	Photosynthesis.photophosphorylation.photosystem II.assembly and maintenance	1	0.0952381	0.980586
1.1.1.3.6	Photosynthesis.photophosphorylation.photosystem II.assembly and maintenance.HCF243 protein	1	0.0952381	0.980586
20.2.2	Cytoskeleton.microfilament network.actin polymerisation	4	0.380952	0.980586
9.1.2.2	Secondary metabolism.terpenoids.methylerythritol phosphate pathway.DXS 1-deoxy-D-xylulose 5-phosphate synthase	1	0.0952381	0.980586
16.5	RNA processing.ribonuclease activities	1	0.0952381	0.980586
16.5.2	RNA processing.ribonuclease activities.RNase Z endoribonuclease	1	0.0952381	0.980586
4.1.5.1	Amino acid metabolism.biosynthesis.shikimate family.shikimate pathway	3	0.285714	0.980586
4.1.5.1.1	Amino acid metabolism.biosynthesis.shikimate family.shikimate pathway.3-deoxy-D-arabino-heptulosonate 7-phosphate (DAHP) synthase	3	0.285714	0.980586
4.1.2.2	Amino acid metabolism.biosynthesis.aspartate family.aspartate-derived amino acids	2	0.190476	0.980586
6.1.1	Nucleotide metabolism.purines.ribonucleotide (RN) anabolism	1	0.0952381	0.980586
6.1.1.1	Nucleotide metabolism.purines.ribonucleotide (RN) anabolism.phosphoribosyldiphosphate 5-amidotransferase	1	0.0952381	0.980586
21.1	Cell wall.cellulose	1	0.0952381	0.980586
21.1.1	Cell wall.cellulose.synthesis	1	0.0952381	0.980586
21.1.1.2	Cell wall.cellulose.synthesis.cellulose microfibrils and hemicellulose interaction	1	0.0952381	0.980586
21.1.1.2.2	Cell wall.cellulose.synthesis.cellulose microfibrils and hemicellulose interaction.COB-type protein	1	0.0952381	0.980586
22.9	Vesicle trafficking.regulation of membrane tethering and fusion	6	0.571429	0.980586
50.5	Enzyme classification.EC_5 isomerases	3	0.285714	0.980586
50.5.3	Enzyme classification.EC_5 isomerases.EC_5.3 intramolecular oxidoreductase	3	0.285714	0.980586
12.2	Chromatin organisation.histone chaperone activities	1	0.0952381	0.980586
12.2.6	Chromatin organisation.histone chaperone activities.NAP-type histone chaperone	1	0.0952381	0.980586
17.1.1.1.3	Protein biosynthesis.cytosolic ribosome.large subunit (LSU).LSU proteome component.RPL5 component	1	0.0952381	0.980586
50.1.10	Enzyme classification.EC_1 oxidoreductases.EC_1.10 oxidoreductase acting on diphenol or related substance as donor	2	0.190476	0.980586
4.1.1	Amino acid metabolism.biosynthesis.glutamate family	2	0.190476	0.980586
4.1.1.1	Amino acid metabolism.biosynthesis.glutamate family.glutamate-derived amino acids	2	0.190476	0.980586
11.3.2.3	Phytohormones.brassinosteroid.perception and signal transduction.GSK3-type protein kinase (BIN2)	1	0.0952381	0.980586
17.1.1.1.45	Protein biosynthesis.cytosolic ribosome.large subunit (LSU).LSU proteome component.RPP0 component	1	0.0952381	0.980586
17.1.2.1.6	Protein biosynthesis.cytosolic ribosome.small subunit (SSU).SSU proteome.RPS5 component	1	0.0952381	0.980586
18.8.3.4	Protein modification.phosphorylation.CMGC kinase superfamily.GSK kinase	1	0.0952381	0.980586
20.1.3.10	Cytoskeleton.microtubular network.Kinesin microtubule-based motor protein activities.Kinesin-12 motor protein	1	0.0952381	0.980586
17.1.1.1	Protein biosynthesis.cytosolic ribosome.large subunit (LSU).LSU proteome component	4	0.380952	0.980586
20.2	Cytoskeleton.microfilament network	5	0.47619	0.980586
21.3.1	Cell wall.pectin.homogalacturonan	1	0.0952381	0.980586
21.3.1.2	Cell wall.pectin.homogalacturonan.modification and degradation	1	0.0952381	0.980586
21.3.1.2.1	Cell wall.pectin.homogalacturonan.modification and degradation.pectin methylesterase	1	0.0952381	0.980586
22.3	Vesicle trafficking.Coat protein I (COPI) coatomer machinery	1	0.0952381	0.980586
22.3.1	Vesicle trafficking.Coat protein I (COPI) coatomer machinery.coat protein complex	1	0.0952381	0.980586
22.3.1.1	Vesicle trafficking.Coat protein I (COPI) coatomer machinery.coat protein complex.alpha subunit	1	0.0952381	0.980586
17.1.2.1	Protein biosynthesis.cytosolic ribosome.small subunit (SSU).SSU proteome	3	0.285714	0.980586
11.3	Phytohormones.brassinosteroid	2	0.190476	0.980586
11.3.2	Phytohormones.brassinosteroid.perception and signal transduction	2	0.190476	0.980586
5.7.3.2.3	Lipid metabolism.lipid degradation.fatty acid degradation.core beta-oxidation.KAT 3-ketoacyl-CoA thiolase	1	0.0952381	0.980586
11.1.2	Phytohormones.abscisic acid.perception and signalling	1	0.0952381	0.980586
11.1.2.1	Phytohormones.abscisic acid.perception and signalling.PYR/PYL-receptor	1	0.0952381	0.980586
11.1.2.1.1	Phytohormones.abscisic acid.perception and signalling.PYR/PYL-receptor.cytoplasm-localized receptor complex	1	0.0952381	0.980586
11.1.2.1.1.1	Phytohormones.abscisic acid.perception and signalling.PYR/PYL-receptor.cytoplasm-localized receptor complex.PYL/RCAR-type receptor component	1	0.0952381	0.980586
17.1.1.2	Protein biosynthesis.cytosolic ribosome.large subunit (LSU).LSU processome component	1	0.0952381	0.980586
17.1.1.2.16	Protein biosynthesis.cytosolic ribosome.large subunit (LSU).LSU processome component.ITS2 rRNA removal	1	0.0952381	0.980586
17.1.1.2.16.3	Protein biosynthesis.cytosolic ribosome.large subunit (LSU).LSU processome component.ITS2 rRNA removal.APUM24 rRNA processing factor	1	0.0952381	0.980586
22.9.1.8	Vesicle trafficking.regulation of membrane tethering and fusion.RAB-GTPase activities.H-class RAB GTPase	1	0.0952381	0.980586
23.5.1.2	Protein translocation.nucleus.nucleocytoplasmic transport.karyopherin beta transport receptors	1	0.0952381	0.980586
23.5.1.2.3	Protein translocation.nucleus.nucleocytoplasmic transport.karyopherin beta transport receptors.IMB3 import karyopherin	1	0.0952381	0.980586
7.11.1	Coenzyme metabolism.iron-sulfur cluster assembly machineries.plastidial SUF system	2	0.190476	0.980586
4.1	Amino acid metabolism.biosynthesis	14	1.33333	0.980586
50.3	Enzyme classification.EC_3 hydrolases	6	0.571429	0.980586
15.7.1.1	RNA biosynthesis.transcriptional activation.C2C2 superfamily.BBX/DBB transcription factor	3	0.285714	0.980586
16.7.3	RNA processing.RNA modification.dihydrouridylation	1	0.0952381	0.980586
16.7.3.1	RNA processing.RNA modification.dihydrouridylation.tRNA dihydrouridine synthase	1	0.0952381	0.980586
17.1.2.1.21	Protein biosynthesis.cytosolic ribosome.small subunit (SSU).SSU proteome.RPS19 component	1	0.0952381	0.980586
17.1.2.2.9	Protein biosynthesis.cytosolic ribosome.small subunit (SSU).SSU processome.TOZ assembly factor	1	0.0952381	0.980586
20.3	Cytoskeleton.actin and tubulin folding	1	0.0952381	0.980586
20.3.1	Cytoskeleton.actin and tubulin folding.CCT chaperonin folding complex	1	0.0952381	0.980586
20.3.1.8	Cytoskeleton.actin and tubulin folding.CCT chaperonin folding complex.CCT8 theta subunit	1	0.0952381	0.980586
27.1.5.2	Multi-process regulation.circadian clock.evening element regulation.REVEILLE clock factor	1	0.0952381	0.980586
23.5	Protein translocation.nucleus	2	0.190476	0.980586
23.5.1	Protein translocation.nucleus.nucleocytoplasmic transport	2	0.190476	0.980586
3.2.1.4	Carbohydrate metabolism.starch metabolism.synthesis.starch synthase activities	1	0.0952381	0.980586
3.2.1.4.5	Carbohydrate metabolism.starch metabolism.synthesis.starch synthase activities.granule-bound starch (amylose) synthase	1	0.0952381	0.980586
3.8	Carbohydrate metabolism.nucleotide sugar biosynthesis	1	0.0952381	0.980586
3.8.3	Carbohydrate metabolism.nucleotide sugar biosynthesis.UDP-D-glucuronic acid synthesis	1	0.0952381	0.980586
3.8.3.2	Carbohydrate metabolism.nucleotide sugar biosynthesis.UDP-D-glucuronic acid synthesis.myo-inositol oxidation pathway (MIOP)	1	0.0952381	0.980586
3.8.3.2.1	Carbohydrate metabolism.nucleotide sugar biosynthesis.UDP-D-glucuronic acid synthesis.myo-inositol oxidation pathway (MIOP).myo-inositol-1-phosphate synthase	1	0.0952381	0.980586
18.8.1.15	Protein modification.phosphorylation.TKL kinase superfamily.LRR-XV kinase	1	0.0952381	0.980586
50.2.1	Enzyme classification.EC_2 transferases.EC_2.1 transferase transferring one-carbon group	1	0.0952381	0.980586
20	Cytoskeleton	12	1.14286	0.981293
5.1.9	Lipid metabolism.fatty acid synthesis.fatty acid desaturation and elongation	4	0.380952	0.981293
17.1.1	Protein biosynthesis.cytosolic ribosome.large subunit (LSU)	5	0.47619	0.981293
26.1.1	External stimuli response.light.red/far red light	4	0.380952	0.981293
24.2.8	Solute transport.carrier-mediated transport.CPA superfamily	2	0.190476	0.981293
24.2.8.1	Solute transport.carrier-mediated transport.CPA superfamily.CPA-1 family	2	0.190476	0.981293
24.2.8.1.1	Solute transport.carrier-mediated transport.CPA superfamily.CPA-1 family.proton:sodium cation antiporter (NHX-type)	2	0.190476	0.981293
17.1.2	Protein biosynthesis.cytosolic ribosome.small subunit (SSU)	6	0.571429	0.981293
24.2.1	Solute transport.carrier-mediated transport.DMT superfamily	3	0.285714	0.981293
20.2.4	Cytoskeleton.microfilament network.myosin microfilament-based motor protein activities	1	0.0952381	0.981293
20.2.4.2	Cytoskeleton.microfilament network.myosin microfilament-based motor protein activities.class VIII myosin	1	0.0952381	0.981293
26.6.6	External stimuli response.biotic stress.symbiont-associated response	1	0.0952381	0.981293
26.6.6.1	External stimuli response.biotic stress.symbiont-associated response.symbiosis signalling pathway	1	0.0952381	0.981293
26.6.6.1.1	External stimuli response.biotic stress.symbiont-associated response.symbiosis signalling pathway.NFR1/LYK3 LysM receptor kinase	1	0.0952381	0.981293
9.1	Secondary metabolism.terpenoids	11	1.04762	0.981293
4.1.2.2.8	Amino acid metabolism.biosynthesis.aspartate family.aspartate-derived amino acids.isoleucine	1	0.0952381	0.981293
4.1.2.2.8.5	Amino acid metabolism.biosynthesis.aspartate family.aspartate-derived amino acids.isoleucine.dihydroxy-acid dehydratase	1	0.0952381	0.981293
4.1.3	Amino acid metabolism.biosynthesis.pyruvate family	1	0.0952381	0.981293
4.1.3.2	Amino acid metabolism.biosynthesis.pyruvate family.pyruvate-derived amino acids	1	0.0952381	0.981293
4.1.3.2.3	Amino acid metabolism.biosynthesis.pyruvate family.pyruvate-derived amino acids.dihydroxy-acid dehydratase	1	0.0952381	0.981293
25.2	Nutrient uptake.sulfur assimilation	1	0.0952381	0.981293
25.2.1	Nutrient uptake.sulfur assimilation.sulfate assimilation	1	0.0952381	0.981293
25.2.1.1	Nutrient uptake.sulfur assimilation.sulfate assimilation.ATP sulfurylase	1	0.0952381	0.981293
15.7.33	RNA biosynthesis.transcriptional activation.bHLH transcription factor	4	0.380952	0.982728
17.1.2.2	Protein biosynthesis.cytosolic ribosome.small subunit (SSU).SSU processome	3	0.285714	0.987733
3.4	Carbohydrate metabolism.raffinose family oligosaccharide biosynthesis	3	0.285714	0.988432
3.4.1	Carbohydrate metabolism.raffinose family oligosaccharide biosynthesis.galactinol synthase	3	0.285714	0.988432
5.2.3	Lipid metabolism.glycerolipid synthesis.phosphatidylcholine	3	0.285714	0.991876
13.2	Cell cycle.interphase	1	0.0952381	0.992218
13.2.2	Cell cycle.interphase.DNA replication	1	0.0952381	0.992218
13.2.2.1	Cell cycle.interphase.DNA replication.preinitiation	1	0.0952381	0.992218
13.2.2.1.2	Cell cycle.interphase.DNA replication.preinitiation.MCM replicative DNA helicase complex	1	0.0952381	0.992218
13.2.2.1.2.1	Cell cycle.interphase.DNA replication.preinitiation.MCM replicative DNA helicase complex.MCM2 component	1	0.0952381	0.992218
17.1.1.1.5	Protein biosynthesis.cytosolic ribosome.large subunit (LSU).LSU proteome component.RPL7 component	1	0.0952381	0.992218
17.1.2.2.18	Protein biosynthesis.cytosolic ribosome.small subunit (SSU).SSU processome.UTP11 assembly factor	2	0.190476	0.995526
12	Chromatin organisation	5	0.47619	0.996197
17.1	Protein biosynthesis.cytosolic ribosome	11	1.04762	0.996197
4.1.1.1.1	Amino acid metabolism.biosynthesis.glutamate family.glutamate-derived amino acids.ornithine	1	0.0952381	0.996197
4.1.1.1.1.1	Amino acid metabolism.biosynthesis.glutamate family.glutamate-derived amino acids.ornithine.N-acetylglutamate synthase	1	0.0952381	0.996197
17.1.1.1.1	Protein biosynthesis.cytosolic ribosome.large subunit (LSU).LSU proteome component.RPL3 component	1	0.0952381	0.996197
17.4	Protein biosynthesis.translation elongation	1	0.0952381	0.996197
17.4.3	Protein biosynthesis.translation elongation.eEF2 mRNA-translocation factor	1	0.0952381	0.996197
1.1.1.6	Photosynthesis.photophosphorylation.photosystem II.LHC-related protein groups	3	0.285714	0.996197
