# Supplementary material for: Pre-harvest climate and post-harvest acclimation to cold prevent from superficial scald development in Granny Smith apples
Source: Sci Rep. 2020 Apr 10;10:6180. doi: 10.1038/s41598-020-63018-3 (PMC7148358; doi:10.1038/s41598-020-63018-3)
Supplement: Supplementary file 5 — Supplementary File S4. [file 41598_2020_63018_MOESM5_ESM.xlsx]

## Sheet: ScReports
Pre-harvest climate and post-harvest acclimation to cold prevent from superficial scald development in Granny Smith apples.
Mathieu Marc1, Maryline Cournol1, Sylvain Hanteville1, Anne-Sophie Poisson1, Marie-Charlotte Guillou1, Sandra Pelletier1, François Laurens1, Christine Tessier2, Claude Coureau2,3, Jean-Pierre Renou1, Mickaël Delaire1 & Mathilde Orsel1*
1IRHS, Université d’Angers, AgroCampus Ouest, INRAE, SFR 4207 QuaSaV, 42 rue Georges Morel, 49071, Beaucouzé cedex, France
2Station d’expérimentation fruitière La Morinière, 37800 Saint-Epain, France
3Centre technique interprofessionnel des fruits et légumes (CTIFL), France
*Corresponding author: mathilde.orsel-baldwin@inrae.fr

## Sheet: S4
Supplementary File S4: Validation of microarrays results by qRT-PCR.
(a) Validation of microarrays results by quantitative real-time PCR (qRT-PCR) for the three initial comparisons. Reported Log2 ratios were calculated on the basis of normalized relative expression for qPCR (Ct Ratio) and compared to Log2 Ratio obtained from microarray analyses. (b) Correlation between qRT-PCR ratios and microarray log2 ratios is shown for the same genes, along with Pearson correl…
a										b
Comparisons	probe_id	Microarray (log2 Ratio)	P-value	BH	qRT-PCR (Ct Ratio)	Primer pair	MD gene	Gene_annotation (GDDH13_v1.1)
Dye swap C1	AryANE_v1_00054919	-4.15	1.11e-12	2e-09	-5.22803	HSP17.6CII	MD15G1053800	17.6 kDa class II heat shock protein
Dye swap C1	AryANE_v1_00057884	-3.09	3.08e-12	3.87e-09	-6.24842	HSP40	MD10G1289200	DNAJ heat shock family protein
Dye swap C1	AryANE_v1_00020531	-3.4	1.01e-12	1.94e-09	-5.77643	HSP101	MD06G1201600	Heat shock protein 101 ClpB1
Dye swap C1	AryANE_v1_00019898	-4.24	9.06e-14	8.73e-10	-4.26412	HSP21	MD13G1108500	Small heat shock protein 21
Dye swap C1	AryANE_v1_00027656	-4.12	1.47e-13	8.47e-10	-5.94279	HSP90.1	MD01G1208700	Heat shock protein 90.1
Dye swap C1	AryANE_v1_00045602	0.58	0.000115765	0.00170219	0.966052	EXGT	MD16G1145200	Xyloglucan endotransglucosylase/hydrolase
Dye swap C1	AryANE_v1_00047236	1.75	1.76e-09	3.68e-07	2.46766	LOX	MD09G1069500	Lipoxygenase 1 LOX1
Dye swap C1	AryANE_v1_00047318	3.11	8.48e-12	7.2e-09	3.27699	IMS1	MD05G1155100	2-isopropylmalate synthase IMS1
Dye swap C2	AryANE_v1_00054919	-1.82	3.44e-05	0.0265938	-1.73018	HSP17.6CII	MD15G1053800	17.6 kDa class II heat shock protein
Dye swap C2	AryANE_v1_00057884	-1.75	1.73e-05	0.0584739	-5.21095	HSP40	MD10G1289200	DNAJ heat shock family protein
Dye swap C2	AryANE_v1_00045602	0.89	0.00184326	0.0684945	1.3131	EXGT	MD16G1145200	Xyloglucan endotransglucosylase/hydrolase
Dye swap C2	AryANE_v1_00054900	-0.99	0.000686282	0.0449523	-1.4747	PPO	MD10G1299400	Polyphenol oxidase, chloroplastic
Dye swap C2	AryANE_v1_00020531	-3.3	5.43e-05	0.0248879	-5.54234	HSP101	MD06G1201600	Heat shock protein 101 ClpB1
Dye swap C2	AryANE_v1_00019898	-2.5	1.46e-05	0.0788821	-4.04369	HSP21	MD13G1108500	Small heat shock protein 21
Dye swap C2	AryANE_v1_00027656	-2.26	6.33e-06	0.085621	-6.23	HSP90.1	MD01G1208700	Heat shock protein 90.1
Dye swap C2	AryANE_v1_00047236	0.3	0.0395526	0.27648	0.569826	LOX	MD09G1069500	Lipoxygenase 1 LOX1
Dye swap C2	AryANE_v1_00047318	1.62	3.62e-05	0.025127	3.0346	IMS1	MD05G1155100	2-isopropylmalate synthase IMS1
Dye swap C3	AryANE_v1_00054919	-3.84	1.51e-08	0.000202937	-1.75281	HSP17.6CII	MD15G1053800	17.6 kDa class II heat shock protein
Dye swap C3	AryANE_v1_00057884	-3.04	4.88e-07	0.000198228	-5.32482	HSP40	MD10G1289200	DNAJ heat shock family protein
Dye swap C3	AryANE_v1_00020531	-4.09	1.44e-07	0.000117178	-7.58781	HSP101	MD06G1201600	Heat shock protein 101 ClpB1
Dye swap C3	AryANE_v1_00019898	-4.62	1.15e-07	0.000123227	-7.06058	HSP21	MD13G1108500	Small heat shock protein 21
Dye swap C3	AryANE_v1_00027656	-4.18	3.32e-08	9.91e-05	-8.18916	HSP90.1	MD01G1208700	Heat shock protein 90.1
Dye swap C3	AryANE_v1_00047236	0.34	0.0108338	0.0406848	-1.06485	LOX	MD09G1069500	Lipoxygenase 1 LOX1
Dye swap C3	AryANE_v1_00047318	2.14	6.03e-07	0.000212822	0.910679	IMS1	MD05G1155100	2-isopropylmalate synthase IMS1
Triple swap S	AryANE_v1_00054919	-3.26	2.99e-05	0.00461486	na	HSP17.6CII	MD15G1053800	17.6 kDa class II heat shock protein
Triple swap S	AryANE_v1_00057884	-2.62	3.93e-06	0.00182634	na	HSP40	MD10G1289200	DNAJ heat shock family protein
Triple swap S	AryANE_v1_00020531	-3.59	3.13e-08	0.000122552	na	HSP101	MD06G1201600	Heat shock protein 101 ClpB1
Triple swap S	AryANE_v1_00019898	-3.79	4.17e-06	0.00187648	na	HSP21	MD13G1108500	Small heat shock protein 21
Triple swap S	AryANE_v1_00027656	-3.53	4.34e-06	0.00192123	na	HSP90.1	MD01G1208700	Heat shock protein 90.1
Triple swap S	AryANE_v1_00045602	0.58	0.000745669	0.0254492	na	EXGT	MD16G1145200	Xyloglucan endotransglucosylase/hydrolase
Triple swap S	AryANE_v1_00047236	0.79	0.0126973	0.113121	na	LOX	MD09G1069500	Lipoxygenase 1 LOX1
Triple swap S	AryANE_v1_00047318	2.3	8.28e-06	0.002583	na	IMS1	MD05G1155100	2-isopropylmalate synthase IMS1
Triple swap S	AryANE_v1_00054900	-1.55	4.9e-05	0.00584642	na	PPO	MD10G1299400	Polyphenol oxidase, chloroplastic
